# Supplementary material for: Fibrin drives thromboinflammation and neuropathology in COVID-19
Source: Nature. 2024 Aug 28;633(8031):905–13. doi: 10.1038/s41586-024-07873-4 (PMC11424477; doi:10.1038/s41586-024-07873-4)
Supplement: Supplementary file 3 — Supplementary Tables 1–15. [file 41586_2024_7873_MOESM3_ESM.xlsx]

## Sheet: Descriptions_Legends
Supplementary Tables
Supplementary Table 1	Related to Fig. 1e, Peptide array mapping of fibrinogen chains Aα, Bβ, and γ blotted with Spike.
Supplementary Table 2	Related to Extended Data Fig. 1f, Peptide array mapping of Spike blotted with fibrinogen or fibrinogen γ chain.
Supplementary Table 3	Related to Extended Data Fig. 2, The intermolecular interactions of the fibrinogen-Spike complex by LigPlot analysis.
Supplementary Table 4	Related to Fig. 2, Differentially expressed genes (DEG) in lungs from Fga–/– vs WT mice infected with SARS-CoV-2 Beta by unbiased transcriptomics.
Supplementary Table 5	Related to Fig. 2, Significantly altered pathways in lungs from Fga–/– vs WT mice infected with SARS-CoV-2 Beta by unbiased GSEA pathway analysis.
Supplementary Table 6	Related to Fig. 3, Significant differentially expressed genes (DEG) from bulk RNA-seq analysis of NK cells stimulated with fibrin in vitro.
Supplementary Table 7	Related to Fig. 3, Significant pathways of bulk RNA-seq of NK cells stimulated with fibrin in vitro determined by GSEA analysis.
Supplementary Table 8	Related to Fig. 3c and Extended Data Fig. 7c, Kinase activities sheet and Phosphorylation site statistics sheet.
Supplementary Table 9	Related to Fig. 3c, Kinase activities in fibrin-stimulated NK cells.
Supplementary Table 10	Related to Extended Data Fig. 7b, Phosphorylation sites in fibrin-stimulated NK cells.
Supplementary Table 11	Related to Fig. 3e and Extended Data Fig. 8, NK1.1 antibody treatment in SARS-CoV-2 Beta-infected WT, Fga–/–, or Fggγ390-396A mice.
Supplementary Table 12	Related to COVID models utilized in this study.
Supplementary Table 13	Related to Fig 5 and Extended Data Fig. 10, 11,12 Fibrin antibody treatment in WT mice infected with SARS-CoV-2 Beta, K18-hACE2 mice infected with SARS-CoV-2 B.1.617.2 Delta, or WT mice injected with Spike PVs.
Supplementary Table 14	Related to Fig. 5m, Significant differentially expressed genes (DEG) in brains from K18-hACE2 mice infected with Delta and treated with fibrin antibody.
Supplementary Table 15	Related to Extended Data Fig. 12e, Significant gene pathways in brains from K18-hACE2 mice infected with Delta and treated with fibrin antibody by clusterProfiler.

## Sheet: Supplementary Table 1
Related to Fig. 1e, Peptide array mapping of fibrinogen chains Aα, Bβ, and γ blotted with Spike.
Sequence	Name	anti_His_control	Spike_1µg/ml
MFSMRIVCLVLSVVG	FIBA_Peptide_001	39	639.333
RIVCLVLSVVGTAWT	FIBA_Peptide_002	45	740.667
LVLSVVGTAWTADSG	FIBA_Peptide_003	51.6667	630.667
VVGTAWTADSGEGDF	FIBA_Peptide_004	40.6667	632.667
AWTADSGEGDFLAEG	FIBA_Peptide_005	40.6667	614
DSGEGDFLAEGGGVR	FIBA_Peptide_006	39	645
GDFLAEGGGVRGPRV	FIBA_Peptide_007	38.3333	744.667
AEGGGVRGPRVVERH	FIBA_Peptide_008	45.6667	810.333
GVRGPRVVERHQSAC	FIBA_Peptide_009	49.5	1453.33
PRVVERHQSACKDSD	FIBA_Peptide_010	40.6667	800
ERHQSACKDSDWPFC	FIBA_Peptide_011	43	676.333
SACKDSDWPFCSDED	FIBA_Peptide_012	48.3333	645.667
DSDWPFCSDEDWNYK	FIBA_Peptide_013	42.3333	635.333
PFCSDEDWNYKCPSG	FIBA_Peptide_014	71	592
DEDWNYKCPSGCRMK	FIBA_Peptide_015	58.3333	614
NYKCPSGCRMKGLID	FIBA_Peptide_016	74	916.333
PSGCRMKGLIDEVNQ	FIBA_Peptide_017	37	665.667
RMKGLIDEVNQDFTN	FIBA_Peptide_018	43	628
LIDEVNQDFTNRINK	FIBA_Peptide_019	38	633.667
VNQDFTNRINKLKNS	FIBA_Peptide_020	54	1728
FTNRINKLKNSLFEY	FIBA_Peptide_021	77.6667	2644
INKLKNSLFEYQKNN	FIBA_Peptide_022	47	1875.67
KNSLFEYQKNNKDSH	FIBA_Peptide_023	47.6667	604.333
FEYQKNNKDSHSLTT	FIBA_Peptide_024	38	630
KNNKDSHSLTTNIME	FIBA_Peptide_025	39.6667	588.667
DSHSLTTNIMEILRG	FIBA_Peptide_026	43.6667	718.667
LTTNIMEILRGDFSS	FIBA_Peptide_027	49	671
IMEILRGDFSSANNR	FIBA_Peptide_028	49	1235.33
LRGDFSSANNRDNTY	FIBA_Peptide_029	42	818
FSSANNRDNTYNRVS	FIBA_Peptide_030	40.3333	735.667
NNRDNTYNRVSEDLR	FIBA_Peptide_031	46.3333	707.667
NTYNRVSEDLRSRIE	FIBA_Peptide_032	45.6667	1141
RVSEDLRSRIEVLKR	FIBA_Peptide_033	100	2368
DLRSRIEVLKRKVIE	FIBA_Peptide_034	77.3333	1493
RIEVLKRKVIEKVQH	FIBA_Peptide_035	77	2413.33
LKRKVIEKVQHIQLL	FIBA_Peptide_036	51	2244.33
VIEKVQHIQLLQKNV	FIBA_Peptide_037	49.6667	789.333
VQHIQLLQKNVRAQL	FIBA_Peptide_038	52.3333	2658.67
QLLQKNVRAQLVDMK	FIBA_Peptide_039	49	2759
KNVRAQLVDMKRLEV	FIBA_Peptide_040	41	1064.33
AQLVDMKRLEVDIDI	FIBA_Peptide_041	38.6667	654.667
DMKRLEVDIDIKIRS	FIBA_Peptide_042	38	650
LEVDIDIKIRSCRGS	FIBA_Peptide_043	42.3333	860.333
IDIKIRSCRGSCSRA	FIBA_Peptide_044	45.6667	1149.33
IRSCRGSCSRALARE	FIBA_Peptide_045	45.3333	1045
RGSCSRALAREVDLK	FIBA_Peptide_046	174.333	1377
SRALAREVDLKDYED	FIBA_Peptide_047	43.6667	642
AREVDLKDYEDQQKQ	FIBA_Peptide_048	47	642.333
DLKDYEDQQKQLEQV	FIBA_Peptide_049	35.3333	646.667
YEDQQKQLEQVIAKD	FIBA_Peptide_050	47.3333	606.667
QKQLEQVIAKDLLPS	FIBA_Peptide_051	41	782
EQVIAKDLLPSRDRQ	FIBA_Peptide_052	45	858
AKDLLPSRDRQHLPL	FIBA_Peptide_053	68	2144
LPSRDRQHLPLIKMK	FIBA_Peptide_054	740.667	3908.33
DRQHLPLIKMKPVPD	FIBA_Peptide_055	126	1536
LPLIKMKPVPDLVPG	FIBA_Peptide_056	66	1227.33
KMKPVPDLVPGNFKS	FIBA_Peptide_057	97	1202.67
VPDLVPGNFKSQLQK	FIBA_Peptide_058	44.3333	1662.67
VPGNFKSQLQKVPPE	FIBA_Peptide_059	38.3333	947
FKSQLQKVPPEWKAL	FIBA_Peptide_060	74.3333	1490
LQKVPPEWKALTDMP	FIBA_Peptide_061	41	1201.67
PPEWKALTDMPQMRM	FIBA_Peptide_062	61	1292
KALTDMPQMRMELER	FIBA_Peptide_063	85	725.667
DMPQMRMELERPGGN	FIBA_Peptide_064	69.6667	621.333
MRMELERPGGNEITR	FIBA_Peptide_065	53	826.333
LERPGGNEITRGGST	FIBA_Peptide_066	40.3333	608
GGNEITRGGSTSYGT	FIBA_Peptide_067	39	587.667
ITRGGSTSYGTGSET	FIBA_Peptide_068	39.6667	624.333
GSTSYGTGSETESPR	FIBA_Peptide_069	42	708
YGTGSETESPRNPSS	FIBA_Peptide_070	42	592.667
SETESPRNPSSAGSW	FIBA_Peptide_071	37	652.667
SPRNPSSAGSWNSGS	FIBA_Peptide_072	40	650.333
PSSAGSWNSGSSGPG	FIBA_Peptide_073	38.3333	611.667
GSWNSGSSGPGSTGN	FIBA_Peptide_074	42.6667	609.667
SGSSGPGSTGNRNPG	FIBA_Peptide_075	41	582.667
GPGSTGNRNPGSSGT	FIBA_Peptide_076	41.3333	611.333
TGNRNPGSSGTGGTA	FIBA_Peptide_077	39.6667	623.667
NPGSSGTGGTATWKP	FIBA_Peptide_078	41.6667	600.333
SGTGGTATWKPGSSG	FIBA_Peptide_079	44	557.667
GTATWKPGSSGPGST	FIBA_Peptide_080	42.3333	620.667
WKPGSSGPGSTGSWN	FIBA_Peptide_081	60.3333	835.333
SSGPGSTGSWNSGSS	FIBA_Peptide_082	48.6667	631
GSTGSWNSGSSGTGS	FIBA_Peptide_083	41.3333	636.333
SWNSGSSGTGSTGNQ	FIBA_Peptide_084	40.6667	638.667
GSSGTGSTGNQNPGS	FIBA_Peptide_085	50.6667	548.667
TGSTGNQNPGSPRPG	FIBA_Peptide_086	42	596.667
GNQNPGSPRPGSTGT	FIBA_Peptide_087	48.6667	579
PGSPRPGSTGTWNPG	FIBA_Peptide_088	41.6667	605.667
RPGSTGTWNPGSSER	FIBA_Peptide_089	42.3333	650
TGTWNPGSSERGSAG	FIBA_Peptide_090	40.3333	589.667
NPGSSERGSAGHWTS	FIBA_Peptide_091	42.3333	670
SERGSAGHWTSESSV	FIBA_Peptide_092	37.3333	645.333
SAGHWTSESSVSGST	FIBA_Peptide_093	41	529.333
WTSESSVSGSTGQWH	FIBA_Peptide_094	41.3333	578.667
SSVSGSTGQWHSESG	FIBA_Peptide_095	43.6667	521.667
GSTGQWHSESGSFRP	FIBA_Peptide_096	43.6667	867.667
QWHSESGSFRPDSPG	FIBA_Peptide_097	39	690.667
ESGSFRPDSPGSGNA	FIBA_Peptide_098	38.3333	641.667
FRPDSPGSGNARPNN	FIBA_Peptide_099	40	662.333
SPGSGNARPNNPDWG	FIBA_Peptide_100	43.6667	637
GNARPNNPDWGTFEE	FIBA_Peptide_101	47	642
PNNPDWGTFEEVSGN	FIBA_Peptide_102	44.6667	601.333
DWGTFEEVSGNVSPG	FIBA_Peptide_103	43	624
FEEVSGNVSPGTRRE	FIBA_Peptide_104	43.3333	642
SGNVSPGTRREYHTE	FIBA_Peptide_105	45.3333	670.667
SPGTRREYHTEKLVT	FIBA_Peptide_106	65	956.333
RREYHTEKLVTSKGD	FIBA_Peptide_107	42.6667	677
HTEKLVTSKGDKELR	FIBA_Peptide_108	48	617.667
LVTSKGDKELRTGKE	FIBA_Peptide_109	45.6667	618
KGDKELRTGKEKVTS	FIBA_Peptide_110	52.6667	638
ELRTGKEKVTSGSTT	FIBA_Peptide_111	44.3333	661.333
GKEKVTSGSTTTTRR	FIBA_Peptide_112	43.6667	724.667
VTSGSTTTTRRSCSK	FIBA_Peptide_113	101.667	944.667
STTTTRRSCSKTVTK	FIBA_Peptide_114	1220	1604
TRRSCSKTVTKTVIG	FIBA_Peptide_115	42.6667	1009.67
CSKTVTKTVIGPDGH	FIBA_Peptide_116	48.6667	501
VTKTVIGPDGHKEVT	FIBA_Peptide_117	48.6667	637.667
VIGPDGHKEVTKEVV	FIBA_Peptide_118	38.3333	602
DGHKEVTKEVVTSED	FIBA_Peptide_119	37	617
EVTKEVVTSEDGSDC	FIBA_Peptide_120	41.3333	646.333
EVVTSEDGSDCPEAM	FIBA_Peptide_121	41.6667	675
SEDGSDCPEAMDLGT	FIBA_Peptide_122	44.6667	625.333
SDCPEAMDLGTLSGI	FIBA_Peptide_123	43.3333	638.667
EAMDLGTLSGIGTLD	FIBA_Peptide_124	40.3333	637.333
LGTLSGIGTLDGFRH	FIBA_Peptide_125	48	2942
SGIGTLDGFRHRHPD	FIBA_Peptide_126	66	1385.33
TLDGFRHRHPDEAAF	FIBA_Peptide_127	39.6667	1049
FRHRHPDEAAFFDTA	FIBA_Peptide_128	49.6667	932.667
HPDEAAFFDTASTGK	FIBA_Peptide_129	41.5	618.333
AAFFDTASTGKTFPG	FIBA_Peptide_130	42	997.333
DTASTGKTFPGFFSP	FIBA_Peptide_131	46.3333	977.333
TGKTFPGFFSPMLGE	FIBA_Peptide_132	53.6667	2862.67
FPGFFSPMLGEFVSE	FIBA_Peptide_133	42	1637
FSPMLGEFVSETESR	FIBA_Peptide_134	46.6667	626
LGEFVSETESRGSES	FIBA_Peptide_135	46.3333	564
VSETESRGSESGIFT	FIBA_Peptide_136	40.3333	668.667
ESRGSESGIFTNTKE	FIBA_Peptide_137	39.3333	652.333
SESGIFTNTKESSSH	FIBA_Peptide_138	39	622.667
IFTNTKESSSHHPGI	FIBA_Peptide_139	43.6667	629.333
TKESSSHHPGIAEFP	FIBA_Peptide_140	49.3333	604.333
SSHHPGIAEFPSRGK	FIBA_Peptide_141	62	1462.5
PGIAEFPSRGKSSSY	FIBA_Peptide_142	46.3333	1146
EFPSRGKSSSYSKQF	FIBA_Peptide_143	44.5	1102
RGKSSSYSKQFTSST	FIBA_Peptide_144	64.5	1268
SSYSKQFTSSTSYNR	FIBA_Peptide_145	83.6667	1587.67
KQFTSSTSYNRGDST	FIBA_Peptide_146	44	794.333
SSTSYNRGDSTFESK	FIBA_Peptide_147	49	607.667
YNRGDSTFESKSYKM	FIBA_Peptide_148	72	766
DSTFESKSYKMADEA	FIBA_Peptide_149	40.6667	563
ESKSYKMADEAGSEA	FIBA_Peptide_150	45.3333	559.333
YKMADEAGSEADHEG	FIBA_Peptide_151	44	564.333
DEAGSEADHEGTHST	FIBA_Peptide_152	46.3333	628.667
SEADHEGTHSTKRGH	FIBA_Peptide_153	71	630.333
HEGTHSTKRGHAKSR	FIBA_Peptide_154	97	1209
HSTKRGHAKSRPVRG	FIBA_Peptide_155	228.5	2173
RGHAKSRPVRGIHTS	FIBA_Peptide_156	410	2427.33
KSRPVRGIHTSPLGK	FIBA_Peptide_157	291.667	3279
VRGIHTSPLGKPSLS	FIBA_Peptide_158	455.333	6945.67
RGIHTSPLGKPSLSP	FIBA_Peptide_159	219	4343
MKRMVSWSFHKLKTM	FIBB_Peptide_001	258.333	2848
VSWSFHKLKTMKHLL	FIBB_Peptide_002	731	2939.67
FHKLKTMKHLLLLLL	FIBB_Peptide_003	40	717.667
KTMKHLLLLLLCVFL	FIBB_Peptide_004	41.6667	867
HLLLLLLCVFLVKSQ	FIBB_Peptide_005	40	650
LLLCVFLVKSQGVND	FIBB_Peptide_006	39.3333	580.667
VFLVKSQGVNDNEEG	FIBB_Peptide_007	40.6667	676.667
KSQGVNDNEEGFFSA	FIBB_Peptide_008	46.3333	631
VNDNEEGFFSARGHR	FIBB_Peptide_009	58.3333	928.333
EEGFFSARGHRPLDK	FIBB_Peptide_010	70.6667	1239.67
FSARGHRPLDKKREE	FIBB_Peptide_011	186.333	1719
GHRPLDKKREEAPSL	FIBB_Peptide_012	44	603.333
LDKKREEAPSLRPAP	FIBB_Peptide_013	41.3333	605
REEAPSLRPAPPPIS	FIBB_Peptide_014	43.6667	593.333
PSLRPAPPPISGGGY	FIBB_Peptide_015	45.3333	1004
PAPPPISGGGYRARP	FIBB_Peptide_016	46.6667	756.667
PISGGGYRARPAKAA	FIBB_Peptide_017	127.333	2012.67
GGYRARPAKAAATQK	FIBB_Peptide_018	45	969.667
ARPAKAAATQKKVER	FIBB_Peptide_019	48.6667	655.667
KAAATQKKVERKAPD	FIBB_Peptide_020	45.6667	621.333
TQKKVERKAPDAGGC	FIBB_Peptide_021	51	737
VERKAPDAGGCLHAD	FIBB_Peptide_022	42.6667	648.333
APDAGGCLHADPDLG	FIBB_Peptide_023	42.3333	611.667
GGCLHADPDLGVLCP	FIBB_Peptide_024	62.6667	697
HADPDLGVLCPTGCQ	FIBB_Peptide_025	47.3333	726
DLGVLCPTGCQLQEA	FIBB_Peptide_026	52.6667	660
LCPTGCQLQEALLQQ	FIBB_Peptide_027	37.3333	648.333
GCQLQEALLQQERPI	FIBB_Peptide_028	38	891
QEALLQQERPIRNSV	FIBB_Peptide_029	43	736.667
LQQERPIRNSVDELN	FIBB_Peptide_030	42.3333	664.333
RPIRNSVDELNNNVE	FIBB_Peptide_031	42	593
NSVDELNNNVEAVSQ	FIBB_Peptide_032	38.6667	645.667
ELNNNVEAVSQTSSS	FIBB_Peptide_033	43.3333	612
NVEAVSQTSSSSFQY	FIBB_Peptide_034	54	698.333
VSQTSSSSFQYMYLL	FIBB_Peptide_035	44.3333	729
SSSSFQYMYLLKDLW	FIBB_Peptide_036	63.6667	812
FQYMYLLKDLWQKRQ	FIBB_Peptide_037	533.333	13486.7
YLLKDLWQKRQKQVK	FIBB_Peptide_038	1023.33	6042.33
DLWQKRQKQVKDNEN	FIBB_Peptide_039	44.6667	755.667
KRQKQVKDNENVVNE	FIBB_Peptide_040	41	561.333
QVKDNENVVNEYSSE	FIBB_Peptide_041	39.6667	566
NENVVNEYSSELEKH	FIBB_Peptide_042	41.6667	566.667
VNEYSSELEKHQLYI	FIBB_Peptide_043	53	619
SSELEKHQLYIDETV	FIBB_Peptide_044	40.6667	587.667
EKHQLYIDETVNSNI	FIBB_Peptide_045	38.5	563
LYIDETVNSNIPTNL	FIBB_Peptide_046	42.6667	838
ETVNSNIPTNLRVLR	FIBB_Peptide_047	46.6667	1183.67
SNIPTNLRVLRSILE	FIBB_Peptide_048	52	2698
TNLRVLRSILENLRS	FIBB_Peptide_049	123.333	3566.33
VLRSILENLRSKIQK	FIBB_Peptide_050	75	2494.67
ILENLRSKIQKLESD	FIBB_Peptide_051	44	1093
LRSKIQKLESDVSAQ	FIBB_Peptide_052	37.6667	631.667
IQKLESDVSAQMEYC	FIBB_Peptide_053	43.3333	627.667
ESDVSAQMEYCRTPC	FIBB_Peptide_054	43.6667	729.333
SAQMEYCRTPCTVSC	FIBB_Peptide_055	60.3333	1228
EYCRTPCTVSCNIPV	FIBB_Peptide_056	57.3333	2068.33
TPCTVSCNIPVVSGK	FIBB_Peptide_057	42.6667	1369.33
VSCNIPVVSGKECEE	FIBB_Peptide_058	47	600.667
IPVVSGKECEEIIRK	FIBB_Peptide_059	42.6667	651.667
SGKECEEIIRKGGET	FIBB_Peptide_060	43.3333	604.333
CEEIIRKGGETSEMY	FIBB_Peptide_061	42.3333	632
IRKGGETSEMYLIQP	FIBB_Peptide_062	38.3333	866
GETSEMYLIQPDSSV	FIBB_Peptide_063	39.3333	627.333
EMYLIQPDSSVKPYR	FIBB_Peptide_064	42.6667	1355
IQPDSSVKPYRVYCD	FIBB_Peptide_065	76	855.333
SSVKPYRVYCDMNTE	FIBB_Peptide_066	81	829
PYRVYCDMNTENGGW	FIBB_Peptide_067	48.5	1186.67
YCDMNTENGGWTVIQ	FIBB_Peptide_068	38.6667	975.667
NTENGGWTVIQNRQD	FIBB_Peptide_069	46.3333	572.667
GGWTVIQNRQDGSVD	FIBB_Peptide_070	42.6667	617.333
VIQNRQDGSVDFGRK	FIBB_Peptide_071	41	652.667
RQDGSVDFGRKWDPY	FIBB_Peptide_072	46	705.667
SVDFGRKWDPYKQGF	FIBB_Peptide_073	82.6667	4005
GRKWDPYKQGFGNVA	FIBB_Peptide_074	79.6667	3403.33
DPYKQGFGNVATNTD	FIBB_Peptide_075	41	600.333
QGFGNVATNTDGKNY	FIBB_Peptide_076	45.6667	572.333
NVATNTDGKNYCGLP	FIBB_Peptide_077	40	802.667
NTDGKNYCGLPGEYW	FIBB_Peptide_078	49	667
KNYCGLPGEYWLGND	FIBB_Peptide_079	46	873.667
GLPGEYWLGNDKISQ	FIBB_Peptide_080	42.6667	632
EYWLGNDKISQLTRM	FIBB_Peptide_081	51	1060.33
GNDKISQLTRMGPTE	FIBB_Peptide_082	44.6667	781.667
ISQLTRMGPTELLIE	FIBB_Peptide_083	47	669.667
TRMGPTELLIEMEDW	FIBB_Peptide_084	46.6667	825.667
PTELLIEMEDWKGDK	FIBB_Peptide_085	41.3333	691.333
LIEMEDWKGDKVKAH	FIBB_Peptide_086	54	587.667
EDWKGDKVKAHYGGF	FIBB_Peptide_087	107.667	1026
GDKVKAHYGGFTVQN	FIBB_Peptide_088	46	1432.33
KAHYGGFTVQNEANK	FIBB_Peptide_089	48	786.333
GGFTVQNEANKYQIS	FIBB_Peptide_090	39.3333	575
VQNEANKYQISVNKY	FIBB_Peptide_091	52	609.667
ANKYQISVNKYRGTA	FIBB_Peptide_092	1033.67	7082.67
QISVNKYRGTAGNAL	FIBB_Peptide_093	51.6667	1474
NKYRGTAGNALMDGA	FIBB_Peptide_094	43.3333	900
GTAGNALMDGASQLM	FIBB_Peptide_095	50.3333	564
NALMDGASQLMGENR	FIBB_Peptide_096	44.3333	680.333
DGASQLMGENRTMTI	FIBB_Peptide_097	42.6667	667
QLMGENRTMTIHNGM	FIBB_Peptide_098	122	809.333
ENRTMTIHNGMFFST	FIBB_Peptide_099	130.333	1641.33
MTIHNGMFFSTYDRD	FIBB_Peptide_100	48.3333	1084
NGMFFSTYDRDNDGW	FIBB_Peptide_101	40	831.333
FSTYDRDNDGWLTSD	FIBB_Peptide_102	41	584.667
DRDNDGWLTSDPRKQ	FIBB_Peptide_103	54.3333	612
DGWLTSDPRKQCSKE	FIBB_Peptide_104	164	566.333
TSDPRKQCSKEDGGG	FIBB_Peptide_105	42	658.333
RKQCSKEDGGGWWYN	FIBB_Peptide_106	58.6667	492
SKEDGGGWWYNRCHA	FIBB_Peptide_107	64.6667	538.667
GGGWWYNRCHAANPN	FIBB_Peptide_108	292.333	841.667
WYNRCHAANPNGRYY	FIBB_Peptide_109	46219	50000
CHAANPNGRYYWGGQ	FIBB_Peptide_110	173.667	2548.33
NPNGRYYWGGQYTWD	FIBB_Peptide_111	50.6667	1266
RYYWGGQYTWDMAKH	FIBB_Peptide_112	928.667	7514.5
GGQYTWDMAKHGTDD	FIBB_Peptide_113	47.3333	555.333
TWDMAKHGTDDGVVW	FIBB_Peptide_114	43	571.667
AKHGTDDGVVWMNWK	FIBB_Peptide_115	54.3333	918.667
TDDGVVWMNWKGSWY	FIBB_Peptide_116	57.6667	1475.33
VVWMNWKGSWYSMRK	FIBB_Peptide_117	2197	7841
NWKGSWYSMRKMSMK	FIBB_Peptide_118	6062	8465
SWYSMRKMSMKIRPF	FIBB_Peptide_119	15123.7	18139.3
MRKMSMKIRPFFPQQ	FIBB_Peptide_120	8587.33	14120.3
MSWSLHPRNLILYFY	FIBG_Peptide_001	44	750
LHPRNLILYFYALLF	FIBG_Peptide_002	42.6667	588.333
NLILYFYALLFLSST	FIBG_Peptide_003	44.5	617.667
YFYALLFLSSTCVAY	FIBG_Peptide_004	44.3333	650
LLFLSSTCVAYVATR	FIBG_Peptide_005	50.5	1002.67
SSTCVAYVATRDNCC	FIBG_Peptide_006	59	853
VAYVATRDNCCILDE	FIBG_Peptide_007	39.6667	624.333
ATRDNCCILDERFGS	FIBG_Peptide_008	51	620.667
NCCILDERFGSYCPT	FIBG_Peptide_009	63	910.333
LDERFGSYCPTTCGI	FIBG_Peptide_010	49.3333	891.667
FGSYCPTTCGIADFL	FIBG_Peptide_011	52.3333	826
CPTTCGIADFLSTYQ	FIBG_Peptide_012	41	684
CGIADFLSTYQTKVD	FIBG_Peptide_013	49	703.333
DFLSTYQTKVDKDLQ	FIBG_Peptide_014	43.3333	592.667
TYQTKVDKDLQSLED	FIBG_Peptide_015	42.3333	558.333
KVDKDLQSLEDILHQ	FIBG_Peptide_016	38.3333	487.333
DLQSLEDILHQVENK	FIBG_Peptide_017	37.3333	452
LEDILHQVENKTSEV	FIBG_Peptide_018	41	542.333
LHQVENKTSEVKQLI	FIBG_Peptide_019	41	571.667
ENKTSEVKQLIKAIQ	FIBG_Peptide_020	39.3333	573.667
SEVKQLIKAIQLTYN	FIBG_Peptide_021	50.6667	970
QLIKAIQLTYNPDES	FIBG_Peptide_022	41.6667	1024.67
AIQLTYNPDESSKPN	FIBG_Peptide_023	45	593.333
TYNPDESSKPNMIDA	FIBG_Peptide_024	42.6667	580.333
DESSKPNMIDAATLK	FIBG_Peptide_025	47	704.667
KPNMIDAATLKSRKM	FIBG_Peptide_026	177	1573.67
IDAATLKSRKMLEEI	FIBG_Peptide_027	54.6667	859.333
TLKSRKMLEEIMKYE	FIBG_Peptide_028	45.6667	393
RKMLEEIMKYEASIL	FIBG_Peptide_029	50.6667	693.333
EEIMKYEASILTHDS	FIBG_Peptide_030	38.6667	543
KYEASILTHDSSIRY	FIBG_Peptide_031	41	733.667
SILTHDSSIRYLQEI	FIBG_Peptide_032	41.6667	706.333
HDSSIRYLQEIYNSN	FIBG_Peptide_033	45.3333	703.333
IRYLQEIYNSNNQKI	FIBG_Peptide_034	41.6667	878.333
QEIYNSNNQKIVNLK	FIBG_Peptide_035	50.6667	608.667
NSNNQKIVNLKEKVA	FIBG_Peptide_036	46.6667	620.667
QKIVNLKEKVAQLEA	FIBG_Peptide_037	49	796.667
NLKEKVAQLEAQCQE	FIBG_Peptide_038	47	494.333
KVAQLEAQCQEPCKD	FIBG_Peptide_039	41.3333	405.667
LEAQCQEPCKDTVQI	FIBG_Peptide_040	45.3333	579.667
CQEPCKDTVQIHDIT	FIBG_Peptide_041	42	707
CKDTVQIHDITGKDC	FIBG_Peptide_042	58.3333	631.333
VQIHDITGKDCQDIA	FIBG_Peptide_043	46.6667	568.667
DITGKDCQDIANKGA	FIBG_Peptide_044	39	549
KDCQDIANKGAKQSG	FIBG_Peptide_045	41.3333	521.333
DIANKGAKQSGLYFI	FIBG_Peptide_046	55.3333	1875.67
KGAKQSGLYFIKPLK	FIBG_Peptide_047	686.5	4092.67
QSGLYFIKPLKANQQ	FIBG_Peptide_048	400	11217.7
YFIKPLKANQQFLVY	FIBG_Peptide_049	170.333	14988.3
PLKANQQFLVYCEID	FIBG_Peptide_050	55	929.667
NQQFLVYCEIDGSGN	FIBG_Peptide_051	44.3333	766.333
LVYCEIDGSGNGWTV	FIBG_Peptide_052	43.3333	696
EIDGSGNGWTVFQKR	FIBG_Peptide_053	41	902.667
SGNGWTVFQKRLDGS	FIBG_Peptide_054	48.6667	1225.33
WTVFQKRLDGSVDFK	FIBG_Peptide_055	44.6667	2455.33
QKRLDGSVDFKKNWI	FIBG_Peptide_056	66.3333	1693.67
DGSVDFKKNWIQYKE	FIBG_Peptide_057	44	747.667
DFKKNWIQYKEGFGH	FIBG_Peptide_058	63.6667	1551.5
NWIQYKEGFGHLSPT	FIBG_Peptide_059	41	1609
YKEGFGHLSPTGTTE	FIBG_Peptide_060	39	584
FGHLSPTGTTEFWLG	FIBG_Peptide_061	44	850
SPTGTTEFWLGNEKI	FIBG_Peptide_062	40.3333	576
TTEFWLGNEKIHLIS	FIBG_Peptide_063	43.3333	716
WLGNEKIHLISTQSA	FIBG_Peptide_064	43.6667	1122.67
EKIHLISTQSAIPYA	FIBG_Peptide_065	44.3333	2868.33
LISTQSAIPYALRVE	FIBG_Peptide_066	51.6667	4428.33
QSAIPYALRVELEDW	FIBG_Peptide_067	44.6667	892.667
PYALRVELEDWNGRT	FIBG_Peptide_068	41.3333	714.333
RVELEDWNGRTSTAD	FIBG_Peptide_069	38.3333	628
EDWNGRTSTADYAMF	FIBG_Peptide_070	42	692.667
GRTSTADYAMFKVGP	FIBG_Peptide_071	188.5	1704
TADYAMFKVGPEADK	FIBG_Peptide_072	44.6667	590
AMFKVGPEADKYRLT	FIBG_Peptide_073	88.5	1912
VGPEADKYRLTYAYF	FIBG_Peptide_074	46.3333	756.667
ADKYRLTYAYFAGGD	FIBG_Peptide_075	45	1026
RLTYAYFAGGDAGDA	FIBG_Peptide_076	47.6667	998
AYFAGGDAGDAFDGF	FIBG_Peptide_077	43	650.333
GGDAGDAFDGFDFGD	FIBG_Peptide_078	37.6667	563
GDAFDGFDFGDDPSD	FIBG_Peptide_079	62.3333	534
DGFDFGDDPSDKFFT	FIBG_Peptide_080	41	524.667
FGDDPSDKFFTSHNG	FIBG_Peptide_081	67.6667	574.333
PSDKFFTSHNGMQFS	FIBG_Peptide_082	39.6667	1178.33
FFTSHNGMQFSTWDN	FIBG_Peptide_083	43.3333	1498
HNGMQFSTWDNDNDK	FIBG_Peptide_084	44.3333	595.333
QFSTWDNDNDKFEGN	FIBG_Peptide_085	39.3333	540.667
WDNDNDKFEGNCAEQ	FIBG_Peptide_086	39	635.667
NDKFEGNCAEQDGSG	FIBG_Peptide_087	39	775
EGNCAEQDGSGWWMN	FIBG_Peptide_088	40.3333	665
AEQDGSGWWMNKCHA	FIBG_Peptide_089	49	492
GSGWWMNKCHAGHLN	FIBG_Peptide_090	75.6667	205.667
WMNKCHAGHLNGVYY	FIBG_Peptide_091	94.6667	4291
CHAGHLNGVYYQGGT	FIBG_Peptide_092	42	580
HLNGVYYQGGTYSKA	FIBG_Peptide_093	58.6667	2605
VYYQGGTYSKASTPN	FIBG_Peptide_094	42.3333	1184
GGTYSKASTPNGYDN	FIBG_Peptide_095	42.6667	625.667
SKASTPNGYDNGIIW	FIBG_Peptide_096	45.3333	679.667
TPNGYDNGIIWATWK	FIBG_Peptide_097	40.6667	1074.67
YDNGIIWATWKTRWY	FIBG_Peptide_098	53	2449
IIWATWKTRWYSMKK	FIBG_Peptide_099	1174	6777
TWKTRWYSMKKTTMK	FIBG_Peptide_100	698.5	3043.67
RWYSMKKTTMKIIPF	FIBG_Peptide_101	403.5	6600.67
MKKTTMKIIPFNRLT	FIBG_Peptide_102	1888.33	5873
TMKIIPFNRLTIGEG	FIBG_Peptide_103	76.3333	5578.33
IPFNRLTIGEGQQHH	FIBG_Peptide_104	45	1158.67
RLTIGEGQQHHLGGA	FIBG_Peptide_105	47.6667	1017
GEGQQHHLGGAKQVR	FIBG_Peptide_106	44.3333	840.333
QHHLGGAKQVRPEHP	FIBG_Peptide_107	54	946
GGAKQVRPEHPAETE	FIBG_Peptide_108	45.6667	599
QVRPEHPAETEYDSL	FIBG_Peptide_109	37.3333	604.333
EHPAETEYDSLYPED	FIBG_Peptide_110	39.6667	602.333
PAETEYDSLYPEDDL	FIBG_Peptide_111	40.6667	526

## Sheet: Supplementary Table 2
Related to Extended Data Fig. 1f, Peptide array mapping of Spike blotted with fibrinogen or fibrinogen γ chain.
	Sequence	Name		Detection_Antibody_control	His_gamma_chain_0.1_ug.mL	Alexa647_fibrinogen_0.1_ug.mL
1	MFVFLVLLPLVSSQC	Spike_WT0001_Alpha0001_Beta0001_Gamma0001	1	434	247	115.667
2	LVLLPLVSSQCVNLT	Spike_WT0005_Alpha0005_Beta0005	2	148.5	2239	80.3333
3	PLVSSQCVNLTTRTQ	Spike_WT0009_Alpha0009_Beta0009	3	132.5	5236.67	299.667
4	SQCVNLTTRTQLPPA	Spike_WT0013_Alpha0013_Beta0013	4	74	134	90.6667
5	NLTTRTQLPPAYTNS	Spike_WT0017_Alpha0017_Beta0017_Epsilon0017	5	78	96	104.333
6	RTQLPPAYTNSFTRG	Spike_WT0021_Alpha0021_Beta0021_Epsilon0021	6	272	222	112.667
7	PPAYTNSFTRGVYYP	Spike_WT0025_Alpha0025_Beta0025_Epsilon0025	7	216	4441.67	29321.7
8	TNSFTRGVYYPDKVF	Spike_WT0029_Alpha0029_Beta0029_Gamma0029_Epsilon0029	8	49.5	649	4006.67
9	TRGVYYPDKVFRSSV	Spike_WT0033_Alpha0033_Beta0033_Gamma0033_Epsilon0033	9	57	1355	4287.67
10	YYPDKVFRSSVLHST	Spike_WT0037_Alpha0037_Beta0037_Gamma0037_Epsilon0037	10	3667	29162.3	52350
11	KVFRSSVLHSTQDLF	Spike_WT0041_Alpha0041_Beta0041_Gamma0041_Epsilon0041	11	194	19224	18080.7
12	SSVLHSTQDLFLPFF	Spike_WT0045_Alpha0045_Beta0045_Gamma0045_Epsilon0045	12	99	305.667	92
13	HSTQDLFLPFFSNVT	Spike_WT0049_Alpha0049_Beta0049_Gamma0049_Epsilon0049	13	473	160.667	59.3333
14	DLFLPFFSNVTWFHA	Spike_WT0053_Alpha0053_Beta0053_Gamma0053_Epsilon0053	14	65.5	325.667	320.333
15	PFFSNVTWFHAIHVS	Spike_WT0057_Beta0057_Gamma0057_Epsilon0057	15	455.5	5154	424
16	NVTWFHAIHVSGTNG	Spike_WT0061_Beta0061_Gamma0061_Epsilon0061	16	264	7321	133
17	FHAIHVSGTNGTKRF	Spike_WT0065_Beta0065_Gamma0065_Epsilon0065	17	836.333	59899.3	6568.67
18	HVSGTNGTKRFDNPV	Spike_WT0069_Gamma0069_Epsilon0069	18	130	193	65
19	TNGTKRFDNPVLPFN	Spike_WT0073_Alpha0071_Gamma0073_Epsilon0073	19	72	136.667	44
20	KRFDNPVLPFNDGVY	Spike_WT0077_Alpha0075_Gamma0077_Epsilon0077	20	43	161.667	49
21	NPVLPFNDGVYFAST	Spike_WT0081_Alpha0079_Beta0081_Gamma0081_Epsilon0081	21	58	139.667	63
22	PFNDGVYFASTEKSN	Spike_WT0085_Alpha0083_Beta0085_Gamma0085_Epsilon0085	22	51	180	52.6667
23	GVYFASTEKSNIIRG	Spike_WT0089_Alpha0087_Beta0089_Gamma0089_Epsilon0089	23	238.333	32748.3	13859.7
24	ASTEKSNIIRGWIFG	Spike_WT0093_Alpha0091_Beta0093_Gamma0093_Epsilon0093	24	77	112	106
25	KSNIIRGWIFGTTLD	Spike_WT0097_Alpha0095_Beta0097_Gamma0097_Epsilon0097	25	741.5	381.667	194
26	IRGWIFGTTLDSKTQ	Spike_WT0101_Alpha0099_Beta0101_Gamma0101_Epsilon0101	26	143	131	54
27	IFGTTLDSKTQSLLI	Spike_WT0105_Alpha0103_Beta0105_Gamma0105_Epsilon0105	27	97.5	3237.67	104
28	TLDSKTQSLLIVNNA	Spike_WT0109_Alpha0107_Beta0109_Gamma0109_Epsilon0109	28	87.6667	217.667	77.6667
29	KTQSLLIVNNATNVV	Spike_WT0113_Alpha0111_Beta0113_Gamma0113_Epsilon0113	29	75.6667	218.667	68
30	LLIVNNATNVVIKVC	Spike_WT0117_Alpha0115_Beta0117_Gamma0117_Epsilon0117	30	73.5	132.333	72.6667
31	NNATNVVIKVCEFQF	Spike_WT0121_Alpha0119_Beta0121_Gamma0121_Epsilon0121	31	73.5	239	64
32	NVVIKVCEFQFCNDP	Spike_WT0125_Alpha0123_Beta0125_Epsilon0125	32	78.5	145.333	70.6667
33	KVCEFQFCNDPFLGV	Spike_WT0129_Alpha0127_Beta0129_Epsilon0129	33	148	114	52
34	FQFCNDPFLGVYYHK	Spike_WT0133_Beta0133_Epsilon0133	34	186	2753.67	1209
35	NDPFLGVYYHKNNKS	Spike_WT0137_Beta0137_Epsilon0137	35	98.5	924.333	62.6667
36	LGVYYHKNNKSWMES	Spike_WT0141_Beta0141_Gamma0141	36	332	319.333	152.667
37	YHKNNKSWMESEFRV	Spike_WT0145_Alpha0142_Beta0145_Gamma0145	37	571	6370.67	35580.3
38	NKSWMESEFRVYSSA	Spike_WT0149_Alpha0146_Beta0149_Gamma0149	38	138.5	162	89
39	MESEFRVYSSANNCT	Spike_WT0153_Alpha0150_Beta0153_Gamma0153_Epsilon0153	39	99.5	270.667	61.3333
40	FRVYSSANNCTFEYV	Spike_WT0157_Alpha0154_Beta0157_Gamma0157_Epsilon0157	40	86	1913	78
41	SSANNCTFEYVSQPF	Spike_WT0161_Alpha0158_Beta0161_Gamma0161_Epsilon0161	41	101.5	301.333	94.6667
42	NCTFEYVSQPFLMDL	Spike_WT0165_Alpha0162_Beta0165_Gamma0165_Epsilon0165	42	61.5	1771.33	70.6667
43	EYVSQPFLMDLEGKQ	Spike_WT0169_Alpha0166_Beta0169_Gamma0169_Epsilon0169	43	53.5	304	62.6667
44	QPFLMDLEGKQGNFK	Spike_WT0173_Alpha0170_Beta0173_Gamma0173_Epsilon0173	44	94	186	72
45	MDLEGKQGNFKNLRE	Spike_WT0177_Alpha0174_Beta0177_Epsilon0177	45	61	173.667	62.3333
46	GKQGNFKNLREFVFK	Spike_WT0181_Alpha0178_Beta0181_Epsilon0181	46	138.5	7480.67	6334
47	NFKNLREFVFKNIDG	Spike_WT0185_Alpha0182_Beta0185_Epsilon0185	47	57.6667	190.667	61.3333
48	LREFVFKNIDGYFKI	Spike_WT0189_Alpha0186_Beta0189_Epsilon0189	48	513.333	1138.67	532
49	VFKNIDGYFKIYSKH	Spike_WT0193_Alpha0190_Beta0193_Gamma0193_Epsilon0193	49	143.5	2680.67	2447
50	IDGYFKIYSKHTPIN	Spike_WT0197_Alpha0194_Beta0197_Gamma0197_Epsilon0197	50	139	745.667	204
51	FKIYSKHTPINLVRD	Spike_WT0201_Alpha0198_Gamma0201_Epsilon0201	51	347.5	1153.33	457.667
52	SKHTPINLVRDLPQG	Spike_WT0205_Alpha0202_Gamma0205_Epsilon0205	52	111	192.333	48
53	PINLVRDLPQGFSAL	Spike_WT0209_Alpha0206_Gamma0209_Epsilon0209	53	75.6667	154.333	56.6667
54	VRDLPQGFSALEPLV	Spike_WT0213_Alpha0210_Gamma0213_Epsilon0213	54	70.3333	255.333	54
55	PQGFSALEPLVDLPI	Spike_WT0217_Alpha0214_Beta0217_Gamma0217_Epsilon0217	55	76	160.333	69.3333
56	SALEPLVDLPIGINI	Spike_WT0221_Alpha0218_Beta0221_Gamma0221_Epsilon0221	56	48.5	341.667	83.6667
57	PLVDLPIGINITRFQ	Spike_WT0225_Alpha0222_Beta0225_Gamma0225_Epsilon0225	57	83	360.333	76.3333
58	LPIGINITRFQTLLA	Spike_WT0229_Alpha0226_Gamma0229_Epsilon0229	58	70.5	405.667	113
59	INITRFQTLLALHRS	Spike_WT0233_Alpha0230_Gamma0233_Epsilon0233	59	3192.33	20289	24359
60	RFQTLLALHRSYLTP	Spike_WT0237_Alpha0234_Gamma0237_Epsilon0237	60	4163.67	24456.3	41591.7
61	LLALHRSYLTPGDSS	Spike_WT0241_Alpha0238_Gamma0241_Epsilon0241	61	177	62.6667	44
62	HRSYLTPGDSSSGWT	Spike_WT0245_Alpha0242_Beta0242_Gamma0245_Epsilon0245	62	62.5	252.333	65.3333
63	LTPGDSSSGWTAGAA	Spike_WT0249_Alpha0246_Beta0246_Gamma0249_Epsilon0249	63	53.5	279.667	72
64	DSSSGWTAGAAAYYV	Spike_WT0253_Alpha0250_Beta0250_Gamma0253_Epsilon0253	64	100.5	270.333	74.6667
65	GWTAGAAAYYVGYLQ	Spike_WT0257_Alpha0254_Beta0254_Gamma0257_Epsilon0257	65	62	343	93
66	GAAAYYVGYLQPRTF	Spike_WT0261_Alpha0258_Beta0258_Gamma0261_Epsilon0261	66	603.5	1217	667.333
67	YYVGYLQPRTFLLKY	Spike_WT0265_Alpha0262_Beta0262_Gamma0265_Epsilon0265	67	804.333	7766.67	1322.67
68	YLQPRTFLLKYNENG	Spike_WT0269_Alpha0266_Beta0266_Gamma0269_Epsilon0269	68	121.5	1178.33	341.333
69	RTFLLKYNENGTITD	Spike_WT0273_Alpha0270_Beta0270_Gamma0273_Epsilon0273	69	62.5	154	54.6667
70	LKYNENGTITDAVDC	Spike_WT0277_Alpha0274_Beta0274_Gamma0277_Epsilon0277	70	52	227.5	58.5
71	ENGTITDAVDCALDP	Spike_WT0281_Alpha0278_Beta0278_Gamma0281_Epsilon0281	71	73	269.667	78.3333
72	ITDAVDCALDPLSET	Spike_WT0285_Alpha0282_Beta0282_Gamma0285_Epsilon0285	72	528.5	244.667	54.3333
73	VDCALDPLSETKCTL	Spike_WT0289_Alpha0286_Beta0286_Gamma0289_Epsilon0289	73	101.333	170.333	54.6667
74	LDPLSETKCTLKSFT	Spike_WT0293_Alpha0290_Beta0290_Gamma0293_Epsilon0293	74	54.5	92.3333	85.3333
75	SETKCTLKSFTVEKG	Spike_WT0297_Alpha0294_Beta0294_Gamma0297_Epsilon0297	75	143.5	395.667	70
76	CTLKSFTVEKGIYQT	Spike_WT0301_Alpha0298_Beta0298_Gamma0301_Epsilon0301	76	390	2612	18418.3
77	SFTVEKGIYQTSNFR	Spike_WT0305_Alpha0302_Beta0302_Gamma0305_Epsilon0305	77	219.333	22824.7	61324.3
78	EKGIYQTSNFRVQPT	Spike_WT0309_Alpha0306_Beta0306_Gamma0309_Epsilon0309	78	70	128.333	51.3333
79	YQTSNFRVQPTESIV	Spike_WT0313_Alpha0310_Beta0310_Gamma0313_Epsilon0313	79	51.5	165	52.6667
80	NFRVQPTESIVRFPN	Spike_WT0317_Alpha0314_Beta0314_Gamma0317_Epsilon0317	80	104	229.667	77.6667
81	QPTESIVRFPNITNL	Spike_WT0321_Alpha0318_Beta0318_Gamma0321_Epsilon0321	81	78	225.667	57
82	SIVRFPNITNLCPFG	Spike_WT0325_Alpha0322_Beta0322_Gamma0325_Epsilon0325	82	74.5	753	600.667
83	FPNITNLCPFGEVFN	Spike_WT0329_Alpha0326_Beta0326_Gamma0329_Epsilon0329	83	227.5	175	51.6667
84	TNLCPFGEVFNATRF	Spike_WT0333_Alpha0330_Beta0330_Gamma0333_Epsilon0333	84	109	416	104
85	PFGEVFNATRFASVY	Spike_WT0337_Alpha0334_Beta0334_Gamma0337_Epsilon0337	85	106	2198	3176.67
86	VFNATRFASVYAWNR	Spike_WT0341_Alpha0338_Beta0338_Gamma0341_Epsilon0341	86	1838	17401	41938
87	TRFASVYAWNRKRIS	Spike_WT0345_Alpha0342_Beta0342_Gamma0345_Epsilon0345	87	355	760.667	1014
88	SVYAWNRKRISNCVA	Spike_WT0349_Alpha0346_Beta0346_Gamma0349_Epsilon0349	88	195.5	449.667	131.667
89	WNRKRISNCVADYSV	Spike_WT0353_Alpha0350_Beta0350_Gamma0353_Epsilon0353	89	99	252.667	327.667
90	RISNCVADYSVLYNS	Spike_WT0357_Alpha0354_Beta0354_Gamma0357_Epsilon0357	90	83	327.5	220
91	CVADYSVLYNSASFS	Spike_WT0361_Alpha0358_Beta0358_Gamma0361_Epsilon0361	91	85	1487	84
92	YSVLYNSASFSTFKC	Spike_WT0365_Alpha0362_Beta0362_Gamma0365_Epsilon0365	92	76.5	3674.33	370.667
93	YNSASFSTFKCYGVS	Spike_WT0369_Alpha0366_Beta0366_Gamma0369_Epsilon0369	93	71.5	715.667	190
94	SFSTFKCYGVSPTKL	Spike_WT0373_Alpha0370_Beta0370_Gamma0373_Epsilon0373	94	183.333	147.333	107.333
95	FKCYGVSPTKLNDLC	Spike_WT0377_Alpha0374_Beta0374_Gamma0377_Epsilon0377	95	265	63	38
96	GVSPTKLNDLCFTNV	Spike_WT0381_Alpha0378_Beta0378_Gamma0381_Epsilon0381	96	100	180.667	40
97	TKLNDLCFTNVYADS	Spike_WT0385_Alpha0382_Beta0382_Gamma0385_Epsilon0385	97	62	312.667	70.3333
98	DLCFTNVYADSFVIR	Spike_WT0389_Alpha0386_Beta0386_Gamma0389_Epsilon0389	98	96	1527	76.3333
99	TNVYADSFVIRGDEV	Spike_WT0393_Alpha0390_Beta0390_Gamma0393_Epsilon0393	99	85	351.667	78.6667
100	ADSFVIRGDEVRQIA	Spike_WT0397_Alpha0394_Beta0394_Gamma0397_Epsilon0397	100	75.5	304.333	93.3333
101	VIRGDEVRQIAPGQT	Spike_WT0401_Alpha0398_Beta0398_Gamma0401_Epsilon0401	101	49.5	218.333	69.6667
102	DEVRQIAPGQTGKIA	Spike_WT0405_Alpha0402_Epsilon0405	102	102	272.667	64
103	QIAPGQTGKIADYNY	Spike_WT0409_Alpha0406_Epsilon0409	103	204.5	248	83
104	GQTGKIADYNYKLPD	Spike_WT0413_Alpha0410_Epsilon0413	104	141.667	201.333	100.667
105	KIADYNYKLPDDFTG	Spike_WT0417_Alpha0414_Epsilon0417	105	66	306.333	119.5
106	YNYKLPDDFTGCVIA	Spike_WT0421_Alpha0418_Beta0418_Gamma0421_Epsilon0421	106	71.5	328	78.6667
107	LPDDFTGCVIAWNSN	Spike_WT0425_Alpha0422_Beta0422_Gamma0425_Epsilon0425	107	62.5	145.333	63.6667
108	FTGCVIAWNSNNLDS	Spike_WT0429_Alpha0426_Beta0426_Gamma0429_Epsilon0429	108	171.333	289.333	82.3333
109	VIAWNSNNLDSKVGG	Spike_WT0433_Alpha0430_Beta0430_Gamma0433_Epsilon0433	109	138	230.667	70.3333
110	NSNNLDSKVGGNYNY	Spike_WT0437_Alpha0434_Beta0434_Gamma0437_Epsilon0437	110	125.5	246	74.6667
111	LDSKVGGNYNYLYRL	Spike_WT0441_Alpha0438_Beta0438_Gamma0441	111	64	3694.67	3826.67
112	VGGNYNYLYRLFRKS	Spike_WT0445_Alpha0442_Beta0442_Gamma0445	112	1066	365.5	395.5
113	YNYLYRLFRKSNLKP	Spike_WT0449_Alpha0446_Beta0446_Gamma0449	113	133	318.667	136.667
114	YRLFRKSNLKPFERD	Spike_WT0453_Alpha0450_Beta0450_Gamma0453_Epsilon0453	114	105.333	178.667	130.667
115	RKSNLKPFERDISTE	Spike_WT0457_Alpha0454_Beta0454_Gamma0457_Epsilon0457	115	64.5	254.333	56
116	LKPFERDISTEIYQA	Spike_WT0461_Alpha0458_Beta0458_Gamma0461_Epsilon0461	116	72.6667	174.333	52.5
117	ERDISTEIYQAGSTP	Spike_WT0465_Alpha0462_Beta0462_Gamma0465_Epsilon0465	117	59.6667	217.333	59
118	STEIYQAGSTPCNGV	Spike_WT0469_Alpha0466_Beta0466_Gamma0469_Epsilon0469	118	56.5	187.667	52
119	YQAGSTPCNGVEGFN	Spike_WT0473_Alpha0470_Epsilon0473	119	367	176.667	59.6667
120	STPCNGVEGFNCYFP	Spike_WT0477_Alpha0474_Epsilon0477	120	71	139	66.3333
121	NGVEGFNCYFPLQSY	Spike_WT0481_Alpha0478_Epsilon0481	121	145	191	80.3333
122	GFNCYFPLQSYGFQP	Spike_WT0485_Alpha0482_Beta0482_Gamma0485_Epsilon0485	122	71.3333	134.333	78.3333
123	YFPLQSYGFQPTNGV	Spike_WT0489_Epsilon0489	123	76	217.667	50
124	QSYGFQPTNGVGYQP	Spike_WT0493_Epsilon0493	124	74	212	69
125	FQPTNGVGYQPYRVV	Spike_WT0497_Epsilon0497	125	73	149	72.6667
126	NGVGYQPYRVVVLSF	Spike_WT0501_Epsilon0501	126	99.3333	341.667	91
127	YQPYRVVVLSFELLH	Spike_WT0505_Alpha0502_Beta0502_Gamma0505_Epsilon0505	127	71	249.333	86
128	RVVVLSFELLHAPAT	Spike_WT0509_Alpha0506_Beta0506_Gamma0509_Epsilon0509	128	82	352.667	83.3333
129	LSFELLHAPATVCGP	Spike_WT0513_Alpha0510_Beta0510_Gamma0513_Epsilon0513	129	121.667	244.333	62
130	LLHAPATVCGPKKST	Spike_WT0517_Alpha0514_Beta0514_Gamma0517_Epsilon0517	130	203.5	331.333	58.6667
131	PATVCGPKKSTNLVK	Spike_WT0521_Alpha0518_Beta0518_Gamma0521_Epsilon0521	131	92.5	441	75
132	CGPKKSTNLVKNKCV	Spike_WT0525_Alpha0522_Beta0522_Gamma0525_Epsilon0525	132	129.5	407	70.3333
133	KSTNLVKNKCVNFNF	Spike_WT0529_Alpha0526_Beta0526_Gamma0529_Epsilon0529	133	191	966.667	209.333
134	LVKNKCVNFNFNGLT	Spike_WT0533_Alpha0530_Beta0530_Gamma0533_Epsilon0533	134	90	172	74.3333
135	KCVNFNFNGLTGTGV	Spike_WT0537_Alpha0534_Beta0534_Gamma0537_Epsilon0537	135	55.5	191.667	72.6667
136	FNFNGLTGTGVLTES	Spike_WT0541_Alpha0538_Beta0538_Gamma0541_Epsilon0541	136	61.6667	175	66.6667
137	GLTGTGVLTESNKKF	Spike_WT0545_Alpha0542_Beta0542_Gamma0545_Epsilon0545	137	63.6667	231.333	67.3333
138	TGVLTESNKKFLPFQ	Spike_WT0549_Alpha0546_Beta0546_Gamma0549_Epsilon0549	138	61.6667	624.667	74.6667
139	TESNKKFLPFQQFGR	Spike_WT0553_Alpha0550_Beta0550_Gamma0553_Epsilon0553	139	85.6667	450.667	2465
140	KKFLPFQQFGRDIAD	Spike_WT0557_Beta0554_Gamma0557_Epsilon0557	140	43.6667	99	49
141	PFQQFGRDIADTTDA	Spike_WT0561_Beta0558_Gamma0561_Epsilon0561	141	45.5	168.667	49
142	FGRDIADTTDAVRDP	Spike_WT0565_Beta0562_Gamma0565_Epsilon0565	142	333.5	250.5	67.6667
143	IADTTDAVRDPQTLE	Spike_WT0569_Beta0566_Gamma0569_Epsilon0569	143	96	304	58
144	TDAVRDPQTLEILDI	Spike_WT0573_Alpha0570_Beta0570_Gamma0573_Epsilon0573	144	68	328.667	74.3333
145	RDPQTLEILDITPCS	Spike_WT0577_Alpha0574_Beta0574_Gamma0577_Epsilon0577	145	70	267	74.3333
146	TLEILDITPCSFGGV	Spike_WT0581_Alpha0578_Beta0578_Gamma0581_Epsilon0581	146	50	331	62
147	LDITPCSFGGVSVIT	Spike_WT0585_Alpha0582_Beta0582_Gamma0585_Epsilon0585	147	74.5	1235.5	75
148	PCSFGGVSVITPGTN	Spike_WT0589_Alpha0586_Beta0586_Gamma0589_Epsilon0589	148	87.6667	265.333	49.3333
149	GGVSVITPGTNTSNQ	Spike_WT0593_Alpha0590_Beta0590_Gamma0593_Epsilon0593	149	134.333	326.333	81.6667
150	VITPGTNTSNQVAVL	Spike_WT0597_Alpha0594_Beta0594_Gamma0597_Epsilon0597	150	73.5	310.667	80
151	GTNTSNQVAVLYQDV	Spike_WT0601	151	97.6667	365	78
152	SNQVAVLYQDVNCTE	Spike_WT0605	152	76.5	337	81
153	AVLYQDVNCTEVPVA	Spike_WT0609	153	89	230	55.6667
154	QDVNCTEVPVAIHAD	Spike_WT0613	154	73.3333	318	72.6667
155	CTEVPVAIHADQLTP	Spike_WT0617_Alpha0614_Beta0614_Gamma0617_Epsilon0617	155	74.6667	298	93.3333
156	PVAIHADQLTPTWRV	Spike_WT0621_Alpha0618_Beta0618_Gamma0621_Epsilon0621	156	196	243	97
157	HADQLTPTWRVYSTG	Spike_WT0625_Alpha0622_Beta0622_Gamma0625_Epsilon0625	157	91.5	188.667	75
158	LTPTWRVYSTGSNVF	Spike_WT0629_Alpha0626_Beta0626_Gamma0629_Epsilon0629	158	104.5	253.667	91.6667
159	WRVYSTGSNVFQTRA	Spike_WT0633_Alpha0630_Beta0630_Gamma0633_Epsilon0633	159	62	2071.5	88
160	STGSNVFQTRAGCLI	Spike_WT0637_Alpha0634_Beta0634_Gamma0637_Epsilon0637	160	79.5	286	79.3333
161	NVFQTRAGCLIGAEH	Spike_WT0641_Alpha0638_Beta0638_Epsilon0641	161	60.5	3067.67	178.667
162	TRAGCLIGAEHVNNS	Spike_WT0645_Alpha0642_Beta0642_Epsilon0645	162	76	226	77
163	CLIGAEHVNNSYECD	Spike_WT0649_Alpha0646_Beta0646_Epsilon0649	163	98.5	282.667	59.6667
164	AEHVNNSYECDIPIG	Spike_WT0653_Alpha0650_Beta0650_Epsilon0653	164	71	147.333	95.6667
165	NNSYECDIPIGAGIC	Spike_WT0657_Alpha0654_Beta0654_Gamma0657_Epsilon0657	165	76	133	60.3333
166	ECDIPIGAGICASYQ	Spike_WT0661_Alpha0658_Beta0658_Gamma0661_Epsilon0661	166	281.5	127	46.3333
167	PIGAGICASYQTQTN	Spike_WT0665_Alpha0662_Beta0662_Gamma0665_Epsilon0665	167	67	211.5	48.3333
168	GICASYQTQTNSPRR	Spike_WT0669_Beta0666_Gamma0669_Epsilon0669	168	88.3333	227	77.6667
169	SYQTQTNSPRRARSV	Spike_WT0673_Beta0670_Gamma0673_Epsilon0673	169	111.667	2984	5333
170	QTNSPRRARSVASQS	Spike_WT0677_Beta0674_Gamma0677_Epsilon0677	170	47	282.667	65
171	PRRARSVASQSIIAY	Spike_WT0681_Beta0678_Gamma0681_Epsilon0681	171	71	301.333	82.6667
172	RSVASQSIIAYTMSL	Spike_WT0685_Alpha0682_Beta0682_Gamma0685_Epsilon0685	172	101	336.333	68.6667
173	SQSIIAYTMSLGAEN	Spike_WT0689_Alpha0686_Gamma0689_Epsilon0689	173	83.6667	222.667	47.6667
174	IAYTMSLGAENSVAY	Spike_WT0693_Alpha0690_Gamma0693_Epsilon0693	174	78.5	186.667	333
175	MSLGAENSVAYSNNS	Spike_WT0697_Alpha0694_Gamma0697_Epsilon0697	175	73.5	286.667	63
176	AENSVAYSNNSIAIP	Spike_WT0701_Alpha0698_Gamma0701_Epsilon0701	176	65.6667	204.333	67.3333
177	VAYSNNSIAIPTNFT	Spike_WT0705_Beta0702_Gamma0705_Epsilon0705	177	82	245.667	83.3333
178	NNSIAIPTNFTISVT	Spike_WT0709_Beta0706_Gamma0709_Epsilon0709	178	85.3333	99.6667	63.3333
179	AIPTNFTISVTTEIL	Spike_WT0713_Beta0710_Gamma0713_Epsilon0713	179	88.3333	294	96
180	NFTISVTTEILPVSM	Spike_WT0717_Alpha0714_Beta0714_Gamma0717_Epsilon0717	180	77	204.667	73.6667
181	SVTTEILPVSMTKTS	Spike_WT0721_Alpha0718_Beta0718_Gamma0721_Epsilon0721	181	88.5	128.333	46.6667
182	EILPVSMTKTSVDCT	Spike_WT0725_Alpha0722_Beta0722_Gamma0725_Epsilon0725	182	134.667	296.667	70.3333
183	VSMTKTSVDCTMYIC	Spike_WT0729_Alpha0726_Beta0726_Gamma0729_Epsilon0729	183	59	225.333	60
184	KTSVDCTMYICGDST	Spike_WT0733_Alpha0730_Beta0730_Gamma0733_Epsilon0733	184	44.5	176.333	51.3333
185	DCTMYICGDSTECSN	Spike_WT0737_Alpha0734_Beta0734_Gamma0737_Epsilon0737	185	66.5	160.667	51.6667
186	YICGDSTECSNLLLQ	Spike_WT0741_Alpha0738_Beta0738_Gamma0741_Epsilon0741	186	84.5	294.333	62.3333
187	DSTECSNLLLQYGSF	Spike_WT0745_Alpha0742_Beta0742_Gamma0745_Epsilon0745	187	98.3333	470	81
188	CSNLLLQYGSFCTQL	Spike_WT0749_Alpha0746_Beta0746_Gamma0749_Epsilon0749	188	90.3333	329	95
189	LLQYGSFCTQLNRAL	Spike_WT0753_Alpha0750_Beta0750_Gamma0753_Epsilon0753	189	122.5	4347.67	3853
190	GSFCTQLNRALTGIA	Spike_WT0757_Alpha0754_Beta0754_Gamma0757_Epsilon0757	190	82	55.3333	43.6667
191	TQLNRALTGIAVEQD	Spike_WT0761_Alpha0758_Beta0758_Gamma0761_Epsilon0761	191	51.5	198.333	92.6667
192	RALTGIAVEQDKNTQ	Spike_WT0765_Alpha0762_Beta0762_Gamma0765_Epsilon0765	192	123.5	182.667	70.6667
193	GIAVEQDKNTQEVFA	Spike_WT0769_Alpha0766_Beta0766_Gamma0769_Epsilon0769	193	218	207	67.6667
194	EQDKNTQEVFAQVKQ	Spike_WT0773_Alpha0770_Beta0770_Gamma0773_Epsilon0773	194	54.5	217.333	74.3333
195	NTQEVFAQVKQIYKT	Spike_WT0777_Alpha0774_Beta0774_Gamma0777_Epsilon0777	195	103.5	830.667	3969.67
196	VFAQVKQIYKTPPIK	Spike_WT0781_Alpha0778_Beta0778_Gamma0781_Epsilon0781	196	294	813	802.667
197	VKQIYKTPPIKDFGG	Spike_WT0785_Alpha0782_Beta0782_Gamma0785_Epsilon0785	197	62	121.667	59
198	YKTPPIKDFGGFNFS	Spike_WT0789_Alpha0786_Beta0786_Gamma0789_Epsilon0789	198	78.3333	138	89.3333
199	PIKDFGGFNFSQILP	Spike_WT0793_Alpha0790_Beta0790_Gamma0793_Epsilon0793	199	156.5	219.333	77.3333
200	FGGFNFSQILPDPSK	Spike_WT0797_Alpha0794_Beta0794_Gamma0797_Epsilon0797	200	91	1567.67	219
201	NFSQILPDPSKPSKR	Spike_WT0801_Alpha0798_Beta0798_Gamma0801_Epsilon0801	201	98	205.333	69.3333
202	ILPDPSKPSKRSFIE	Spike_WT0805_Alpha0802_Beta0802_Gamma0805_Epsilon0805	202	68.5	184	79.6667
203	PSKPSKRSFIEDLLF	Spike_WT0809_Alpha0806_Beta0806_Gamma0809_Epsilon0809	203	2299	8348.33	2929.33
204	SKRSFIEDLLFNKVT	Spike_WT0813_Alpha0810_Beta0810_Gamma0813_Epsilon0813	204	74.5	339.667	96.3333
205	FIEDLLFNKVTLADA	Spike_WT0817_Alpha0814_Beta0814_Gamma0817_Epsilon0817	205	98.5	181	66.3333
206	LLFNKVTLADAGFIK	Spike_WT0821_Alpha0818_Beta0818_Gamma0821_Epsilon0821	206	140	11798	377
207	KVTLADAGFIKQYGD	Spike_WT0825_Alpha0822_Beta0822_Gamma0825_Epsilon0825	207	88	256	70
208	ADAGFIKQYGDCLGD	Spike_WT0829_Alpha0826_Beta0826_Gamma0829_Epsilon0829	208	244.5	191	74.3333
209	FIKQYGDCLGDIAAR	Spike_WT0833_Alpha0830_Beta0830_Gamma0833_Epsilon0833	209	82	75.3333	57.6667
210	YGDCLGDIAARDLIC	Spike_WT0837_Alpha0834_Beta0834_Gamma0837_Epsilon0837	210	132	135	63.3333
211	LGDIAARDLICAQKF	Spike_WT0841_Alpha0838_Beta0838_Gamma0841_Epsilon0841	211	154.5	135.667	46
212	AARDLICAQKFNGLT	Spike_WT0845_Alpha0842_Beta0842_Gamma0845_Epsilon0845	212	79	98	52.3333
213	LICAQKFNGLTVLPP	Spike_WT0849_Alpha0846_Beta0846_Gamma0849_Epsilon0849	213	102.333	1053.67	112
214	QKFNGLTVLPPLLTD	Spike_WT0853_Alpha0850_Beta0850_Gamma0853_Epsilon0853	214	102.5	151	57.5
215	GLTVLPPLLTDEMIA	Spike_WT0857_Alpha0854_Beta0854_Gamma0857_Epsilon0857	215	69.3333	138.5	81
216	LPPLLTDEMIAQYTS	Spike_WT0861_Alpha0858_Beta0858_Gamma0861_Epsilon0861	216	57.6667	177	66
217	LTDEMIAQYTSALLA	Spike_WT0865_Alpha0862_Beta0862_Gamma0865_Epsilon0865	217	109	246.333	76.6667
218	MIAQYTSALLAGTIT	Spike_WT0869_Alpha0866_Beta0866_Gamma0869_Epsilon0869	218	105.5	303	64
219	YTSALLAGTITSGWT	Spike_WT0873_Alpha0870_Beta0870_Gamma0873_Epsilon0873	219	64.5	170.667	75.3333
220	LLAGTITSGWTFGAG	Spike_WT0877_Alpha0874_Beta0874_Gamma0877_Epsilon0877	220	79.6667	216.333	69.6667
221	TITSGWTFGAGAALQ	Spike_WT0881_Alpha0878_Beta0878_Gamma0881_Epsilon0881	221	55.5	95	61.3333
222	GWTFGAGAALQIPFA	Spike_WT0885_Alpha0882_Beta0882_Gamma0885_Epsilon0885	222	62.5	127	59.5
223	GAGAALQIPFAMQMA	Spike_WT0889_Alpha0886_Beta0886_Gamma0889_Epsilon0889	223	54	295.667	76.6667
224	ALQIPFAMQMAYRFN	Spike_WT0893_Alpha0890_Beta0890_Gamma0893_Epsilon0893	224	77.3333	358.333	854.667
225	PFAMQMAYRFNGIGV	Spike_WT0897_Alpha0894_Beta0894_Gamma0897_Epsilon0897	225	80.6667	795	2281.67
226	QMAYRFNGIGVTQNV	Spike_WT0901_Alpha0898_Beta0898_Gamma0901_Epsilon0901	226	58.6667	235	93.3333
227	RFNGIGVTQNVLYEN	Spike_WT0905_Alpha0902_Beta0902_Gamma0905_Epsilon0905	227	150.667	283.667	74
228	IGVTQNVLYENQKLI	Spike_WT0909_Alpha0906_Beta0906_Gamma0909_Epsilon0909	228	98.5	299.667	68
229	QNVLYENQKLIANQF	Spike_WT0913_Alpha0910_Beta0910_Gamma0913_Epsilon0913	229	129	261.667	88
230	YENQKLIANQFNSAI	Spike_WT0917_Alpha0914_Beta0914_Gamma0917_Epsilon0917	230	102.667	238	66.3333
231	KLIANQFNSAIGKIQ	Spike_WT0921_Alpha0918_Beta0918_Gamma0921_Epsilon0921	231	113	239	55
232	NQFNSAIGKIQDSLS	Spike_WT0925_Alpha0922_Beta0922_Gamma0925_Epsilon0925	232	52.5	179.333	70.3333
233	SAIGKIQDSLSSTAS	Spike_WT0929_Alpha0926_Beta0926_Gamma0929_Epsilon0929	233	40.5	175.667	57.6667
234	KIQDSLSSTASALGK	Spike_WT0933_Alpha0930_Beta0930_Gamma0933_Epsilon0933	234	72.6667	216	64
235	SLSSTASALGKLQDV	Spike_WT0937_Alpha0934_Beta0934_Gamma0937_Epsilon0937	235	69.5	154.333	51
236	TASALGKLQDVVNQN	Spike_WT0941_Alpha0938_Beta0938_Gamma0941_Epsilon0941	236	93.6667	119	46.5
237	LGKLQDVVNQNAQAL	Spike_WT0945_Alpha0942_Beta0942_Gamma0945_Epsilon0945	237	71.6667	163.667	93
238	QDVVNQNAQALNTLV	Spike_WT0949_Alpha0946_Beta0946_Gamma0949_Epsilon0949	238	59	267.333	85.3333
239	NQNAQALNTLVKQLS	Spike_WT0953_Alpha0950_Beta0950_Gamma0953_Epsilon0953	239	83.3333	207.667	81.3333
240	QALNTLVKQLSSNFG	Spike_WT0957_Alpha0954_Beta0954_Gamma0957_Epsilon0957	240	85.6667	219.667	65.6667
241	TLVKQLSSNFGAISS	Spike_WT0961_Alpha0958_Beta0958_Gamma0961_Epsilon0961	241	87	333.333	104.667
242	QLSSNFGAISSVLND	Spike_WT0965_Alpha0962_Beta0962_Gamma0965_Epsilon0965	242	184.5	219.333	103
243	NFGAISSVLNDILSR	Spike_WT0969_Beta0966_Gamma0969_Epsilon0969	243	58.3333	78.3333	42.5
244	ISSVLNDILSRLDKV	Spike_WT0973_Beta0970_Gamma0973_Epsilon0973	244	56	129.333	85.3333
245	LNDILSRLDKVEAEV	Spike_WT0977_Beta0974_Gamma0977_Epsilon0977	245	56	204.333	89.3333
246	LSRLDKVEAEVQIDR	Spike_WT0981_Beta0978_Gamma0981_Epsilon0981	246	63	318.333	105.333
247	DKVEAEVQIDRLITG	Spike_WT0985_Alpha0982_Beta0982_Gamma0985_Epsilon0985	247	67.3333	299.667	95.6667
248	AEVQIDRLITGRLQS	Spike_WT0989_Alpha0986_Beta0986_Gamma0989_Epsilon0989	248	81.6667	238	102.667
249	IDRLITGRLQSLQTY	Spike_WT0993_Alpha0990_Beta0990_Gamma0993_Epsilon0993	249	112.667	3097.67	3910.67
250	ITGRLQSLQTYVTQQ	Spike_WT0997_Alpha0994_Beta0994_Gamma0997_Epsilon0997	250	77.6667	220.333	85.3333
251	LQSLQTYVTQQLIRA	Spike_WT1001_Alpha0998_Beta0998_Gamma1001_Epsilon1001	251	65.5	237	100
252	QTYVTQQLIRAAEIR	Spike_WT1005_Alpha1002_Beta1002_Gamma1005_Epsilon1005	252	63.5	1106	1533
253	TQQLIRAAEIRASAN	Spike_WT1009_Alpha1006_Beta1006_Gamma1009_Epsilon1009	253	63	312	77.3333
254	IRAAEIRASANLAAT	Spike_WT1013_Alpha1010_Beta1010_Epsilon1013	254	71	343.333	94.5
255	EIRASANLAATKMSE	Spike_WT1017_Alpha1014_Beta1014_Epsilon1017	255	139.667	186.667	79.6667
256	SANLAATKMSECVLG	Spike_WT1021_Alpha1018_Beta1018_Epsilon1021	256	113	120.333	51.3333
257	AATKMSECVLGQSKR	Spike_WT1025_Alpha1022_Beta1022_Epsilon1025	257	61.5	130.333	66.6667
258	MSECVLGQSKRVDFC	Spike_WT1029_Alpha1026_Beta1026_Gamma1029_Epsilon1029	258	67.3333	179.667	55.6667
259	VLGQSKRVDFCGKGY	Spike_WT1033_Alpha1030_Beta1030_Gamma1033_Epsilon1033	259	141.667	187	83.3333
260	SKRVDFCGKGYHLMS	Spike_WT1037_Alpha1034_Beta1034_Gamma1037_Epsilon1037	260	129.333	265	80
261	DFCGKGYHLMSFPQS	Spike_WT1041_Alpha1038_Beta1038_Gamma1041_Epsilon1041	261	59	133.667	42.6667
262	KGYHLMSFPQSAPHG	Spike_WT1045_Alpha1042_Beta1042_Gamma1045_Epsilon1045	262	187	339.333	174
263	LMSFPQSAPHGVVFL	Spike_WT1049_Alpha1046_Beta1046_Gamma1049_Epsilon1049	263	247.333	39298	3963.67
264	PQSAPHGVVFLHVTY	Spike_WT1053_Alpha1050_Beta1050_Gamma1053_Epsilon1053	264	67	417.667	91
265	PHGVVFLHVTYVPAQ	Spike_WT1057_Alpha1054_Beta1054_Gamma1057_Epsilon1057	265	270	1050.67	83
266	VFLHVTYVPAQEKNF	Spike_WT1061_Alpha1058_Beta1058_Gamma1061_Epsilon1061	266	69.3333	349	73
267	VTYVPAQEKNFTTAP	Spike_WT1065_Alpha1062_Beta1062_Gamma1065_Epsilon1065	267	61	261	72
268	PAQEKNFTTAPAICH	Spike_WT1069_Alpha1066_Beta1066_Gamma1069_Epsilon1069	268	88	217	70.6667
269	KNFTTAPAICHDGKA	Spike_WT1073_Alpha1070_Beta1070_Gamma1073_Epsilon1073	269	104	120.667	67.6667
270	TAPAICHDGKAHFPR	Spike_WT1077_Alpha1074_Beta1074_Gamma1077_Epsilon1077	270	109.333	164.667	94.6667
271	ICHDGKAHFPREGVF	Spike_WT1081_Alpha1078_Beta1078_Gamma1081_Epsilon1081	271	96.5	140	72.6667
272	GKAHFPREGVFVSNG	Spike_WT1085_Alpha1082_Beta1082_Gamma1085_Epsilon1085	272	61	141.333	74.3333
273	FPREGVFVSNGTHWF	Spike_WT1089_Alpha1086_Beta1086_Gamma1089_Epsilon1089	273	81.6667	3902.33	12707.7
274	GVFVSNGTHWFVTQR	Spike_WT1093_Alpha1090_Beta1090_Gamma1093_Epsilon1093	274	1404.67	20186	30538
275	SNGTHWFVTQRNFYE	Spike_WT1097_Alpha1094_Beta1094_Gamma1097_Epsilon1097	275	77.5	612.333	3031.33
276	HWFVTQRNFYEPQII	Spike_WT1101_Alpha1098_Beta1098_Gamma1101_Epsilon1101	276	60.5	334.333	93.6667
277	TQRNFYEPQIITTDN	Spike_WT1105_Beta1102_Gamma1105_Epsilon1105	277	77.5	214.5	78.6667
278	FYEPQIITTDNTFVS	Spike_WT1109_Beta1106_Gamma1109_Epsilon1109	278	73.5	278	77
279	QIITTDNTFVSGNCD	Spike_WT1113_Beta1110_Gamma1113_Epsilon1113	279	162.333	253.333	73
280	TDNTFVSGNCDVVIG	Spike_WT1117_Beta1114_Gamma1117_Epsilon1117	280	52	317.333	119.667
281	FVSGNCDVVIGIVNN	Spike_WT1121_Alpha1118_Beta1118_Gamma1121_Epsilon1121	281	64	244	76
282	NCDVVIGIVNNTVYD	Spike_WT1125_Alpha1122_Beta1122_Gamma1125_Epsilon1125	282	100	272.333	63.6667
283	VIGIVNNTVYDPLQP	Spike_WT1129_Alpha1126_Beta1126_Gamma1129_Epsilon1129	283	87	105.667	43.5
284	VNNTVYDPLQPELDS	Spike_WT1133_Alpha1130_Beta1130_Gamma1133_Epsilon1133	284	66.6667	246	58.3333
285	VYDPLQPELDSFKEE	Spike_WT1137_Alpha1134_Beta1134_Gamma1137_Epsilon1137	285	84.6667	246.667	69
286	LQPELDSFKEELDKY	Spike_WT1141_Alpha1138_Beta1138_Gamma1141_Epsilon1141	286	52.6667	247.333	88.6667
287	LDSFKEELDKYFKNH	Spike_WT1145_Alpha1142_Beta1142_Gamma1145_Epsilon1145	287	51.5	271.667	64.3333
288	KEELDKYFKNHTSPD	Spike_WT1149_Alpha1146_Beta1146_Gamma1149_Epsilon1149	288	61	295	82.3333
289	DKYFKNHTSPDVDLG	Spike_WT1153_Alpha1150_Beta1150_Gamma1153_Epsilon1153	289	161	230.333	67.6667
290	KNHTSPDVDLGDISG	Spike_WT1157_Alpha1154_Beta1154_Gamma1157_Epsilon1157	290	59.5	238.667	97.6667
291	SPDVDLGDISGINAS	Spike_WT1161_Alpha1158_Beta1158_Gamma1161_Epsilon1161	291	83.6667	217.333	72.3333
292	DLGDISGINASVVNI	Spike_WT1165_Alpha1162_Beta1162_Epsilon1165	292	64.5	242	95
293	ISGINASVVNIQKEI	Spike_WT1169_Alpha1166_Beta1166_Epsilon1169	293	110	307	84
294	NASVVNIQKEIDRLN	Spike_WT1173_Alpha1170_Beta1170_Epsilon1173	294	87.6667	218.667	88
295	VNIQKEIDRLNEVAK	Spike_WT1177_Alpha1174_Beta1174_Gamma1177_Epsilon1177	295	82.5	170.667	74.3333
296	KEIDRLNEVAKNLNE	Spike_WT1181_Alpha1178_Beta1178_Gamma1181_Epsilon1181	296	56	180.333	81
297	RLNEVAKNLNESLID	Spike_WT1185_Alpha1182_Beta1182_Gamma1185_Epsilon1185	297	68.6667	157.667	73.3333
298	VAKNLNESLIDLQEL	Spike_WT1189_Alpha1186_Beta1186_Gamma1189_Epsilon1189	298	62	161.333	109.667
299	LNESLIDLQELGKYE	Spike_WT1193_Alpha1190_Beta1190_Gamma1193_Epsilon1193	299	51	257.667	75.3333
300	LIDLQELGKYEQYIK	Spike_WT1197_Alpha1194_Beta1194_Gamma1197_Epsilon1197	300	63	291	93
301	QELGKYEQYIKWPWY	Spike_WT1201_Alpha1198_Beta1198_Gamma1201_Epsilon1201	301	135.5	996	4172
302	KYEQYIKWPWYIWLG	Spike_WT1205_Alpha1202_Beta1202_Gamma1205_Epsilon1205	302	154.5	1668.67	8964.67
303	YIKWPWYIWLGFIAG	Spike_WT1209_Alpha1206_Beta1206_Gamma1209_Epsilon1209	303	365.5	289	93.3333
304	PWYIWLGFIAGLIAI	Spike_WT1213_Alpha1210_Beta1210_Gamma1213_Epsilon1213	304	111	337.333	83.6667
305	WLGFIAGLIAIVMVT	Spike_WT1217_Alpha1214_Beta1214_Gamma1217_Epsilon1217	305	103.333	242	62.6667
306	IAGLIAIVMVTIMLC	Spike_WT1221_Alpha1218_Beta1218_Gamma1221_Epsilon1221	306	43	152.667	66
307	IAIVMVTIMLCCMTS	Spike_WT1225_Alpha1222_Beta1222_Gamma1225_Epsilon1225	307	140.333	249	51
308	MVTIMLCCMTSCCSC	Spike_WT1229_Alpha1226_Beta1226_Gamma1229_Epsilon1229	308	251	149	75
309	MLCCMTSCCSCLKGC	Spike_WT1233_Alpha1230_Beta1230_Gamma1233_Epsilon1233	309	114.667	122	45.3333
310	MTSCCSCLKGCCSCG	Spike_WT1237_Alpha1234_Beta1234_Gamma1237_Epsilon1237	310	80.5	81.6667	50.3333
311	CSCLKGCCSCGSCCK	Spike_WT1241_Alpha1238_Beta1238_Gamma1241_Epsilon1241	311	133	171.333	85.6667
312	KGCCSCGSCCKFDED	Spike_WT1245_Alpha1242_Beta1242_Gamma1245_Epsilon1245	312	108.5	171	51
313	SCGSCCKFDEDDSEP	Spike_WT1249_Alpha1246_Beta1246_Gamma1249_Epsilon1249	313	45.5	136.667	55.3333
314	CCKFDEDDSEPVLKG	Spike_WT1253_Alpha1250_Beta1250_Gamma1253_Epsilon1253	314	74	240	61
315	DEDDSEPVLKGVKLH	Spike_WT1257_Alpha1254_Beta1254_Gamma1257_Epsilon1257	315	87	282.667	67.3333
316	DDSEPVLKGVKLHYT	Spike_WT1259_Alpha1256_Beta1256_Gamma1259_Epsilon1259	316	75	888.333	90

## Sheet: Supplementary Table 3
Related to Extended Data Fig. 2, The intermolecular interactions of the fibrinogen-Spike complex by LigPlot analysis.
Residues involved in Interaction between Fib-gamma and Spike
Fibrinogen (3GHG)			Spike (6VSB)			Interface Distance ( Å )	Type of interaction
Chai+L1:U38n	Residue	Atom	Chain	Residue	Atom
C	Gln130	CG	A	Ile794	CD3	3.65	hydrophob
C	Asp147	OD1	A	Ser939	OG	2.58	H-bond
C	Asp155	OD2	A	Ser680	OG	2.58	H-bond
C	Lys162	NZ	A	Asn603	ND2	3.12	H-bond
C	Gln163	NE2	A	Asn824	OD1	2.86	H-bond
C	Ser164	OG	A	Leu841	O	3.58	H-bond
C	Gly186	O	A	Arg847	NH2	3.11	H-bond
C	Ser187	O	A	Arg391	NH2	2.98	H-bond
C	Ser187	OG	A	Arg847	N	2.91	H-bond
C	Ser187	O	A	Arg847	NH2	2.93	H-bond
C	Ser187	OG	A	Arg847	N	2.91	H-bond
C	Ala279	O	A	Asn211	ND2	3.47	H-bond
C	Lys196	NZ	A	Asp839	OD2	2.72	Electrost
C	Tyr280	OH	A	Gln218	OE1	2.69	H-bond
C	Tyr280	OH	A	Gln218	O	3.44	H-bond
C	Tyr280	OH	A	Gln218	NE2	3.36	H-bond
C	Asp285	OD2	A	Asn282	ND2	2.75	H-bond
C	Ser300	OG	A	Lys182	Nz	2.81	H-bond
C	Lys302	CD1	A	Leu179	CD2	3.98	hydrophob
C	Phe303	CD1	A	Lys182	CB	4.46	hydrophob
C	Phe303	CB	A	Gln183	CB	4.07	hydrophob
C	Lys381	NZ	A	Asp839	OD1	2.66	Electrost
C	Arg391	NH1	A	Thr602	O	2.76	H-bond
C	Thr393	CG2	A	Phe59	CE1	4.27	hydrophob
C	Thr393	CG2	A	Thr33	CG2	4.03	hydrophob
C	Thr393	CG2	A	Phe59	CZ	4.08	hydrophob
C	Ile394	O	A	Asn606	OD1	3.87	H-bond
C	Ile394	CD1	A	Phe59	CE2	3.84	hydrophob
C	Ile394	O	A	Lys300	NZ	2.76	H-bond
C	Ile394	CG2	A	Leu296	CD2	4.04	hydrophob

## Sheet: Supplementary Table 4
Related to Fig. 2, Differentially expressed genes (DEG) in lungs from Fga–/– vs WT mice infected with SARS-CoV-2 Beta by unbiased transcriptomics.
Differentially expressed genes identified from the lungs of Beta infected WT and Fga-/- mice (Baseline gene changes removed).								Differentially expressed genes identified between the lungs of uninfected (UI) and Beta-infected WT mice								Differentially expressed genes identified between the lungs of uninfected (UI) and Beta-infected Fga-/- mice
Beta: Fga-/- vs WT								WT: Beta vs UI								Fga-/- : Beta vs UI
Ensembl Gene ID	Gene Symbol	logFC	logCPM	F	PValue	FDR		Ensembl Gene ID	Gene Symbol	logFC	logCPM	F	PValue	FDR		Ensembl Gene ID	Gene Symbol	logFC	logCPM	F	PValue	FDR
ENSMUSG00000031595	Pdgfrl	2.32319	2.46063	145.795	4.54e-09	3.97e-06		ENSMUSG00000074896	Ifit3	5.21928	9.56536	837.653	1.85887e-14	2.63681e-10		ENSMUSG00000025498	Irf7	6.85992	9.41406	638.834	1.33395e-13	2.82251e-09
ENSMUSG00000002324	Rec8	-2.51233	0.882527	103.283	4.55e-08	2.31e-05		ENSMUSG00000025498	Irf7	6.58146	9.41406	775.336	3.26494e-14	2.63681e-10		ENSMUSG00000074896	Ifit3	4.78532	9.56536	583.041	2.58673e-13	2.82251e-09
ENSMUSG00000022899	Slc15a2	-1.86657	3.50631	94.8688	8.22e-08	3.39e-05		ENSMUSG00000062488	Ifit3b	5.14821	7.27843	764.28	3.62481e-14	2.63681e-10		ENSMUSG00000062488	Ifit3b	4.62393	7.27843	515.204	6.32503e-13	4.60104e-09
ENSMUSG00000050994	Adgb	-1.93701	0.645524	91.6398	9.8e-08	3.89e-05		ENSMUSG00000068246	Apol9b	5.41022	5.83243	621.119	1.73873e-13	9.48608e-10		ENSMUSG00000078853	Igtp	3.84247	6.6788	479.584	1.06024e-12	4.82545e-09
ENSMUSG00000020646	Mboat2	2.4664	0.767844	90.9849	1.03e-07	3.9e-05		ENSMUSG00000033355	Rtp4	3.31308	6.67371	495.475	8.38275e-13	3.54003e-09		ENSMUSG00000028037	Ifi44	5.37535	5.44016	478.784	1.13602e-12	4.82545e-09
ENSMUSG00000035678	Tnfsf9	-1.91477	2.47089	87.2645	1.4e-07	4.7e-05		ENSMUSG00000057346	Apol9a	6.23935	5.47163	492.53	1.04698e-12	3.54003e-09		ENSMUSG00000033355	Rtp4	3.57579	6.67371	456.432	1.51385e-12	4.82545e-09
ENSMUSG00000028755	Cda	-2.32474	2.5445	84.0692	1.84e-07	5.72e-05		ENSMUSG00000017830	Dhx58	4.2911	5.22073	476.579	1.13551e-12	3.54003e-09		ENSMUSG00000026104	Stat1	3.03135	6.86016	455.025	1.54782e-12	4.82545e-09
ENSMUSG00000085492	Trmt61b	-1.53982	1.84328	76.9739	2.97e-07	8.65e-05		ENSMUSG00000040483	Xaf1	3.90863	7.99554	430.97	2.28684e-12	6.23821e-09		ENSMUSG00000068246	Apol9b	4.96098	5.83243	430.91	2.41531e-12	6.58867e-09
ENSMUSG00000038775	Vill	-1.23024	3.35191	72.1356	4.46e-07	0.00011504		ENSMUSG00000028037	Ifi44	4.17598	5.44016	416.787	3.06936e-12	7.35301e-09		ENSMUSG00000069874	Irgm2	2.75513	5.55897	397.163	4.10816e-12	9.96139e-09
ENSMUSG00000078161	Erich3	-2.06568	0.617371	70.1609	5.3e-07	0.00013295		ENSMUSG00000034459	Ifit1	4.81196	7.01417	414.685	3.36939e-12	7.35301e-09		ENSMUSG00000034459	Ifit1	5.21796	7.01417	368.982	7.7339e-12	1.68777e-08
ENSMUSG00000003484	Cyp4f18	-2.04814	3.86817	69.8181	5.84e-07	0.00014479		ENSMUSG00000016496	Cd274	3.69229	4.53917	402.879	3.70846e-12	7.35724e-09		ENSMUSG00000104713	Gbp6	3.83607	5.29956	351.739	9.78556e-12	1.94137e-08
ENSMUSG00000041323	Ak7	-1.47982	2.45934	67.7121	6.6e-07	0.00016005		ENSMUSG00000078853	Igtp	2.99624	6.6788	391.026	4.59266e-12	7.97353e-09		ENSMUSG00000017830	Dhx58	4.0043	5.22073	340.961	1.24681e-11	2.26742e-08
ENSMUSG00000032271	Nnmt	-2.18449	3.98868	66.9142	7.57e-07	0.00018161		ENSMUSG00000090231	Cfb	4.69195	8.34712	393.63	4.74985e-12	7.97353e-09		ENSMUSG00000046718	Bst2	3.90608	9.71875	323.997	1.7562e-11	2.94812e-08
ENSMUSG00000031886	Ces2e	2.28286	0.926644	66.0411	7.96e-07	0.00018279		ENSMUSG00000035692	Isg15	6.75151	10.2727	389.442	5.57248e-12	8.6863e-09		ENSMUSG00000022548	Apod	6.63578	8.82171	290.227	4.43485e-11	6.91298e-08
ENSMUSG00000031786	Drc7	-1.63922	2.42826	64.4602	9.22e-07	0.00020754		ENSMUSG00000046718	Bst2	3.71971	9.71875	370.975	6.69174e-12	9.73559e-09		ENSMUSG00000057346	Apol9a	5.02877	5.47163	284.174	5.14071e-11	7.47904e-08
ENSMUSG00000071551	Akr1c19	-2.69719	1.04529	60.4377	1.4e-06	0.00030281		ENSMUSG00000027514	Zbp1	5.19034	7.5353	374.388	7.369e-12	1.00509e-08		ENSMUSG00000020638	Cmpk2	3.84314	5.67208	264.399	7.9974e-11	1.00428e-07
ENSMUSG00000096210	H1f0	0.790727	6.32911	55.207	2.27e-06	0.00046287		ENSMUSG00000026104	Stat1	2.32838	6.86016	346.271	1.09416e-11	1.40458e-08		ENSMUSG00000026222	Sp100	2.44062	6.86755	260.294	8.26128e-11	1.00428e-07
ENSMUSG00000009876	Cox4i2	1.30807	6.95738	53.9819	2.61e-06	0.00052812		ENSMUSG00000034855	Cxcl10	8.9216	7.77199	344.134	1.33725e-11	1.62126e-08		ENSMUSG00000030107	Usp18	4.5479	7.19889	263.345	8.75333e-11	1.00428e-07
ENSMUSG00000038173	Enpp6	2.22137	1.13289	52.4488	3.24e-06	0.00064552		ENSMUSG00000104713	Gbp6	3.25613	5.29956	333.22	1.43845e-11	1.65217e-08		ENSMUSG00000037321	Tap1	3.10647	6.4117	257.116	9.00677e-11	1.00428e-07
ENSMUSG00000041737	Tmem45b	3.20127	-0.958398	51.9682	3.26e-06	0.00064552		ENSMUSG00000028268	Gbp3	3.58525	6.18091	318.548	2.0778e-11	2.26719e-08		ENSMUSG00000027514	Zbp1	4.77266	7.5353	261.458	9.20383e-11	1.00428e-07
ENSMUSG00000028573	Fggy	-1.73639	1.2665	51.1363	3.66e-06	0.00070608		ENSMUSG00000030107	Usp18	4.31546	7.19889	304.552	3.16239e-11	3.28633e-08		ENSMUSG00000040483	Xaf1	3.20127	7.99554	252.402	1.02578e-10	1.06598e-07
ENSMUSG00000037738	Nek5	-1.29676	2.16784	50.6259	3.78e-06	0.0007169		ENSMUSG00000049734	Trex1	2.85911	6.0793	254.753	9.61087e-11	9.33176e-08		ENSMUSG00000035692	Isg15	5.83772	10.2727	248.742	1.3027e-10	1.29222e-07
ENSMUSG00000068299	Nat8f4	-1.29331	0.142843	49.8798	4.12e-06	0.00077488		ENSMUSG00000070427	Il18bp	4.39849	5.6576	258.983	9.83505e-11	9.33176e-08		ENSMUSG00000073555	Gm4951	3.81129	2.73402	242.026	1.41176e-10	1.31975e-07
ENSMUSG00000022548	Apod	1.90375	8.82171	49.9335	4.31e-06	0.00079706		ENSMUSG00000025757	Hspa4l	-1.9783	3.84015	246.517	1.21057e-10	1.10076e-07		ENSMUSG00000016496	Cd274	3.07439	4.53917	240.22	1.4514e-10	1.31975e-07
ENSMUSG00000045555	Mettl24	1.44484	2.9899	49.4274	4.5e-06	0.00081878		ENSMUSG00000020638	Cmpk2	3.22099	5.67208	245.697	1.33601e-10	1.14871e-07		ENSMUSG00000002325	Irf9	2.11828	5.65177	215.464	3.10268e-10	2.68689e-07
ENSMUSG00000072844	G530011O06Rik	-2.04609	2.11343	49.3755	4.6e-06	0.00082933		ENSMUSG00000037321	Tap1	2.68041	6.4117	242.243	1.36857e-10	1.14871e-07		ENSMUSG00000075602	Ly6a	2.34919	10.7534	214.499	3.20116e-10	2.68689e-07
ENSMUSG00000043621	Ubxn10	-0.983522	3.56575	48.6442	4.76e-06	0.00085208		ENSMUSG00000045932	Ifit2	4.85258	6.32692	243.832	1.49646e-10	1.15115e-07		ENSMUSG00000078349	AW011738	2.74726	2.70566	211.646	3.5138e-10	2.84006e-07
ENSMUSG00000057948	Unc13d	-0.894069	4.22511	48.4492	4.88e-06	0.000865		ENSMUSG00000001131	Timp1	5.27241	7.33687	243.062	1.52973e-10	1.15115e-07		ENSMUSG00000028268	Gbp3	3.11074	6.18091	204.973	4.56529e-10	3.55815e-07
ENSMUSG00000078746	Fam205a2	-7.25417	-1.18237	94.6424	5.41e-06	0.0009524		ENSMUSG00000022548	Apod	4.93696	8.82171	241.726	1.58944e-10	1.15621e-07		ENSMUSG00000090231	Cfb	3.51876	8.34712	200.94	5.35431e-10	4.02921e-07
ENSMUSG00000028128	F3	-1.9878	5.49974	47.8314	5.52e-06	0.00095571		ENSMUSG00000026222	Sp100	2.07941	6.86755	232.289	1.8359e-10	1.29242e-07		ENSMUSG00000028270	Gbp2	2.83936	6.98557	194.775	6.25248e-10	4.54826e-07
ENSMUSG00000054702	Ap1s3	-1.04317	1.93742	46.4782	6.19e-06	0.00103915		ENSMUSG00000042726	Trafd1	2.61326	6.92169	225.879	2.23243e-10	1.52244e-07		ENSMUSG00000025492	Ifitm3	2.56433	11.1409	192.697	6.73408e-10	4.74058e-07
ENSMUSG00000057604	Lmcd1	1.23129	3.66183	46.3627	6.37e-06	0.00106106		ENSMUSG00000038037	Socs1	3.00467	4.3836	225.76	2.37179e-10	1.56847e-07		ENSMUSG00000105504	Gbp5	3.30043	4.31419	192.756	7.30621e-10	4.98261e-07
ENSMUSG00000020014	Cfap54	-1.57167	0.273671	46.0132	6.56e-06	0.00108396		ENSMUSG00000041827	Oasl1	5.16219	4.94668	225.098	2.6055e-10	1.67235e-07		ENSMUSG00000049734	Trex1	2.674	6.0793	187.393	8.16594e-10	5.40016e-07
ENSMUSG00000053559	Smagp	0.853143	6.28296	45.8834	6.66e-06	0.00108956		ENSMUSG00000061100	Retnla	5.10478	10.1885	220.089	3.04427e-10	1.89814e-07		ENSMUSG00000041827	Oasl1	5.50468	4.94668	189.826	8.42367e-10	5.40676e-07
ENSMUSG00000081467	Gm13337	6.24863	-1.44163	58.7908	6.79e-06	0.00108956		ENSMUSG00000029417	Cxcl9	6.99799	4.27092	216.817	3.37623e-10	2.04665e-07		ENSMUSG00000105096	Gbp10	8.43637	2.20569	184.183	1.03553e-09	6.45667e-07
ENSMUSG00000020684	Rasl10b	-3.71568	1.3716	45.7964	7.07e-06	0.00112576		ENSMUSG00000074794	Arrdc3	-1.89506	4.63054	210.579	3.63943e-10	2.14658e-07		ENSMUSG00000070427	Il18bp	4.05945	5.6576	182.446	1.10478e-09	6.69709e-07
ENSMUSG00000038022	Mindy4	1.13488	2.00254	45.1641	7.29e-06	0.0011492		ENSMUSG00000091649	Phf11b	4.77393	6.30649	206.448	4.73348e-10	2.71839e-07		ENSMUSG00000048852	Gm12185	4.14486	2.1194	180.328	1.18714e-09	7.00186e-07
ENSMUSG00000043631	Ecm2	1.28167	2.19907	45.1325	7.32e-06	0.0011492		ENSMUSG00000031897	Psmb10	2.06808	7.47217	200.805	5.06228e-10	2.82768e-07		ENSMUSG00000034855	Cxcl10	6.5483	7.77199	177.204	1.3479e-09	7.74083e-07
ENSMUSG00000021388	Aspn	1.346	2.54133	45.098	7.48e-06	0.00116585		ENSMUSG00000033213	AA467197	5.24659	5.08817	203.608	5.20698e-10	2.82768e-07		ENSMUSG00000058163	Gm5431	4.50014	2.95819	173.668	1.54622e-09	8.50993e-07
ENSMUSG00000033147	Slc22a15	-0.851737	1.91643	44.6643	7.77e-06	0.00118519		ENSMUSG00000044703	Phf11a	6.10896	4.23419	201.958	5.50657e-10	2.82768e-07		ENSMUSG00000015437	Gzmb	5.04312	4.43713	172.179	1.63951e-09	8.72661e-07
ENSMUSG00000046585	Cfap58	-1.47874	1.26174	44.5458	7.92e-06	0.00119782		ENSMUSG00000025492	Ifitm3	2.35518	11.1409	198.261	5.52985e-10	2.82768e-07		ENSMUSG00000024653	Scgb1a1	-3.01902	16.4718	164.504	1.99809e-09	1.0382e-06
ENSMUSG00000024091	Vapa	-0.746406	6.71835	44.411	8.02e-06	0.00119782		ENSMUSG00000105504	Gbp5	2.97632	4.31419	200.499	5.57165e-10	2.82768e-07		ENSMUSG00000057596	Trim30d	5.81258	3.40884	163.233	2.35504e-09	1.19521e-06
ENSMUSG00000081695	Rpsa-ps5	2.76505	-1.13585	44.4092	8.02e-06	0.00119782		ENSMUSG00000023341	Mx2	6.64464	4.36107	199.617	5.96614e-10	2.95907e-07		ENSMUSG00000040033	Stat2	3.10191	4.99033	162.119	2.46678e-09	1.22347e-06
ENSMUSG00000062054	Iah1	-1.07597	5.63061	44.3644	8.1e-06	0.00119782		ENSMUSG00000028270	Gbp2	2.55231	6.98557	195.179	6.16356e-10	2.98905e-07		ENSMUSG00000039997	Ifi203	2.55453	4.75299	158.532	2.62102e-09	1.27108e-06
ENSMUSG00000051627	H1f4	2.32749	0.515965	44.681	8.12e-06	0.00119782		ENSMUSG00000038564	Ift172	1.92451	5.44759	189.493	7.56108e-10	3.58707e-07		ENSMUSG00000031897	Psmb10	1.9708	7.47217	156.12	2.85488e-09	1.35439e-06
ENSMUSG00000030621	Me3	1.66923	2.36895	44.5161	8.29e-06	0.0012148		ENSMUSG00000070031	Sp140	2.80943	4.83987	189.627	8.11633e-10	3.748e-07		ENSMUSG00000091649	Phf11b	4.64889	6.30649	157.159	3.04352e-09	1.41316e-06
ENSMUSG00000029822	Osbpl3	-0.895375	2.84887	44.0564	8.39e-06	0.00122105		ENSMUSG00000068606	Gm4841	5.08715	1.16655	190.426	8.24379e-10	3.748e-07		ENSMUSG00000029561	Oasl2	4.40709	7.16068	155.841	3.22163e-09	1.46078e-06
ENSMUSG00000035860	Cdhr3	-1.31203	3.71198	43.9026	8.92e-06	0.00127236		ENSMUSG00000022906	Parp9	2.34992	5.63563	186.48	8.44577e-10	3.76147e-07		ENSMUSG00000045932	Ifit2	4.21071	6.32692	155.427	3.27994e-09	1.46078e-06
ENSMUSG00000035539	Ccdc180	-1.5046	0.595875	43.2757	9.28e-06	0.00129869		ENSMUSG00000020641	Rsad2	6.77624	6.23847	188.449	8.85418e-10	3.86449e-07		ENSMUSG00000029417	Cxcl9	6.61046	4.27092	153.827	3.51701e-09	1.53504e-06
ENSMUSG00000037239	Spred3	-2.04425	-0.785396	43.1531	9.43e-06	0.00131119		ENSMUSG00000052776	Oas1a	4.70402	6.82398	184.961	1.00612e-09	4.30522e-07		ENSMUSG00000035860	Cdhr3	-2.63242	3.71198	152.905	3.61883e-09	1.5485e-06
ENSMUSG00000004961	Syt5	-1.07786	3.55197	42.9608	9.67e-06	0.00133603		ENSMUSG00000020581	Agr2	6.26285	5.09823	184.212	1.03441e-09	4.30587e-07		ENSMUSG00000032661	Oas3	7.84039	3.72577	148.782	4.40225e-09	1.84751e-06
ENSMUSG00000026831	1700007K13Rik	-1.2752	4.89584	42.6163	1.06e-05	0.00142639		ENSMUSG00000024397	Aif1	3.77981	5.6014	183.919	1.04574e-09	4.30587e-07		ENSMUSG00000052776	Oas1a	4.70953	6.82398	147.082	4.7557e-09	1.93727e-06
ENSMUSG00000079502	Cfap77	-1.43407	2.74088	42.2557	1.11e-05	0.00146444		ENSMUSG00000035852	Misp	3.35902	4.02636	180.998	1.16657e-09	4.71445e-07		ENSMUSG00000078922	Tgtp1	5.49802	6.4449	146.688	4.84234e-09	1.93727e-06
ENSMUSG00000033192	Lpcat2	-1.08116	2.11862	41.0961	1.24e-05	0.00159131		ENSMUSG00000049401	Ogfr	1.90756	5.44349	177.129	1.20363e-09	4.77579e-07		ENSMUSG00000070327	Rnf213	3.48259	6.12455	146.507	4.88245e-09	1.93727e-06
ENSMUSG00000022865	Cxadr	-0.954479	4.27062	40.9976	1.26e-05	0.00160326		ENSMUSG00000028459	Cd72	3.92032	4.62001	179.616	1.22918e-09	4.79008e-07		ENSMUSG00000035208	Slfn8	3.80657	2.93994	145.218	5.18092e-09	2.01899e-06
ENSMUSG00000042115	Klhdc8a	-1.35996	2.0912	40.9536	1.29e-05	0.00164205		ENSMUSG00000054072	Iigp1	3.78836	6.38576	174.148	1.51742e-09	5.75798e-07		ENSMUSG00000022906	Parp9	2.2145	5.63563	140.693	5.77881e-09	2.21247e-06
ENSMUSG00000032315	Cyp1a1	2.77747	4.73578	41.0517	1.3e-05	0.0016436		ENSMUSG00000018930	Ccl4	6.79651	5.26475	173.932	1.53033e-09	5.75798e-07		ENSMUSG00000040253	Gbp7	2.21785	3.68876	136.712	7.01188e-09	2.61757e-06
ENSMUSG00000023951	Vegfa	-0.979869	7.59605	40.2303	1.4e-05	0.00173961		ENSMUSG00000012519	Mlkl	3.3342	4.06051	173.178	1.57626e-09	5.83028e-07		ENSMUSG00000039699	Batf2	2.6428	3.25254	137.247	7.07678e-09	2.61757e-06
ENSMUSG00000073102	Drc1	-1.22818	3.06406	40.274	1.42e-05	0.00176283		ENSMUSG00000040428	Plekha4	3.1117	3.41288	170.455	1.75561e-09	6.38544e-07		ENSMUSG00000073411	H2-D1	2.23839	10.5879	135.175	7.56605e-09	2.72519e-06
ENSMUSG00000029378	Areg	-2.58301	4.00034	40.03	1.5e-05	0.0018455		ENSMUSG00000073555	Gm4951	2.65386	2.73402	167.214	1.82425e-09	6.52632e-07		ENSMUSG00000061100	Retnla	4.34442	10.1885	137.09	7.61748e-09	2.72519e-06
ENSMUSG00000001493	Meox1	1.05569	3.43287	39.5662	1.53e-05	0.00185679		ENSMUSG00000066861	Oas1g	7.09003	5.81015	166.711	2.04138e-09	7.18534e-07		ENSMUSG00000054072	Iigp1	3.69179	6.38576	134.838	8.50751e-09	2.97755e-06
ENSMUSG00000073888	Ccl27a	-2.99865	3.45038	39.3624	1.64e-05	0.00195715		ENSMUSG00000070327	Rnf213	3.30895	6.12455	165.714	2.12618e-09	7.36502e-07		ENSMUSG00000020641	Rsad2	6.42063	6.23847	134.629	8.59578e-09	2.97755e-06
ENSMUSG00000019909	Fam162b	1.4354	4.66006	38.8814	1.76e-05	0.00205917		ENSMUSG00000069874	Irgm2	1.51646	5.55897	159.114	2.50833e-09	8.55301e-07		ENSMUSG00000029298	Gbp9	2.0403	4.21769	131.082	9.30034e-09	3.17127e-06
ENSMUSG00000055809	Dnaaf3	-1.22713	2.22382	38.3276	1.84e-05	0.00214582		ENSMUSG00000029798	Herc6	3.56776	4.15738	160.861	2.60033e-09	8.72772e-07		ENSMUSG00000035042	Ccl5	2.93088	6.90087	131.819	9.89183e-09	3.32107e-06
ENSMUSG00000022949	Clic6	-1.19555	3.25539	38.2498	1.89e-05	0.00217253		ENSMUSG00000061046	Haghl	1.7782	4.21234	157.928	2.63955e-09	8.72772e-07		ENSMUSG00000046879	Irgm1	3.18772	6.5113	130.129	1.07779e-08	3.51379e-06
ENSMUSG00000068522	Aard	1.52884	3.99079	38.3703	1.89e-05	0.00217253		ENSMUSG00000078349	AW011738	2.07986	2.70566	156.441	2.81526e-09	9.06111e-07		ENSMUSG00000067212	H2-T23	2.90565	9.37305	129.458	1.07879e-08	3.51379e-06
ENSMUSG00000032066	Bco2	-2.17522	-0.616979	38.0186	1.9e-05	0.00217427		ENSMUSG00000071350	Setdb2	2.72971	3.30626	158.073	2.82342e-09	9.06111e-07		ENSMUSG00000031551	Ido1	4.88044	2.75632	129.395	1.11906e-08	3.57375e-06
ENSMUSG00000040729	Cep126	-1.23896	1.5813	37.9186	1.93e-05	0.00219421		ENSMUSG00000025574	Tk1	3.22471	3.14805	158.422	2.8833e-09	9.11918e-07		ENSMUSG00000044703	Phf11a	5.33895	4.23419	129.206	1.12995e-08	3.57375e-06
ENSMUSG00000032489	Kif9	-1.17632	2.1766	37.4939	2.06e-05	0.00232336		ENSMUSG00000054203	Ifi205	5.16062	6.26639	157.77	2.96484e-09	9.23673e-07		ENSMUSG00000040715	Rsc1a1	11.2579	1.57153	165.486	1.19148e-08	3.66993e-06
ENSMUSG00000056174	Col8a2	-1.24445	1.97436	37.5163	2.07e-05	0.00232336		ENSMUSG00000070034	Sp110	2.81733	5.61503	157.274	3.02859e-09	9.23673e-07		ENSMUSG00000032690	Oas2	5.42953	3.5598	128.137	1.19399e-08	3.66993e-06
ENSMUSG00000030889	Vwa3a	-1.52699	1.49354	37.4559	2.14e-05	0.0023783		ENSMUSG00000050370	Ch25h	3.86932	4.71603	156.817	3.08864e-09	9.23673e-07		ENSMUSG00000038037	Socs1	2.32481	4.3836	119.309	1.81531e-08	5.46748e-06
ENSMUSG00000042106	Inka1	1.04476	2.59723	37.1843	2.15e-05	0.0023783		ENSMUSG00000058163	Gm5431	3.57195	2.95819	156.809	3.08977e-09	9.23673e-07		ENSMUSG00000049502	Dtx3l	2.26004	3.53974	118.624	1.82892e-08	5.46748e-06
ENSMUSG00000020577	Tspan13	0.93694	7.32648	36.9505	2.22e-05	0.00243619		ENSMUSG00000035373	Ccl7	7.68348	6.95471	154.768	3.37535e-09	9.82137e-07		ENSMUSG00000073489	Ifi204	4.69155	5.94219	119.16	1.92981e-08	5.69112e-06
ENSMUSG00000041343	Ankrd42	-1.19668	1.80841	36.8336	2.26e-05	0.00246753		ENSMUSG00000035208	Slfn8	3.38536	2.93994	154.324	3.44135e-09	9.86806e-07		ENSMUSG00000021624	Cd180	2.46564	3.00383	117.463	1.99112e-08	5.79362e-06
ENSMUSG00000023336	Wfdc1	1.16238	5.5386	36.7945	2.35e-05	0.00253704		ENSMUSG00000002797	Ggct	2.22222	3.38094	151.627	3.48183e-09	9.86806e-07		ENSMUSG00000027580	Helz2	2.41434	3.46759	115.133	2.29938e-08	6.56208e-06
ENSMUSG00000028633	Ctps	-1.41754	4.56038	36.7969	2.36e-05	0.00254177		ENSMUSG00000035385	Ccl2	7.10321	6.65564	151.761	3.85259e-09	1.07789e-06		ENSMUSG00000022126	Acod1	7.91858	2.86942	115.905	2.31536e-08	6.56208e-06
ENSMUSG00000047230	Cldn2	-2.25009	0.247403	36.5608	2.45e-05	0.00260543		ENSMUSG00000040026	Saa3	9.76314	10.8324	151.315	3.92971e-09	1.08555e-06		ENSMUSG00000042726	Trafd1	1.96413	6.92169	113.875	2.37328e-08	6.64001e-06
ENSMUSG00000014704	Hoxa2	1.01991	1.4182	36.1492	2.5e-05	0.00264896		ENSMUSG00000072844	G530011O06Rik	4.24482	2.11343	149.459	4.27001e-09	1.1648e-06		ENSMUSG00000030921	Trim30a	2.66927	5.22468	114.503	2.50783e-08	6.84785e-06
ENSMUSG00000031781	Ciapin1	0.805863	5.57767	36.0192	2.55e-05	0.00267479		ENSMUSG00000066363	Serpina3f	3.49764	4.02908	148.331	4.49315e-09	1.21054e-06		ENSMUSG00000018899	Irf1	1.55173	6.71832	112.911	2.51032e-08	6.84785e-06
ENSMUSG00000057715	A830018L16Rik	-1.77232	-0.778635	35.9072	2.59e-05	0.00269088		ENSMUSG00000024298	Zfp871	-2.31261	1.24612	145.115	4.68852e-09	1.24777e-06		ENSMUSG00000018986	Slfn3	2.4961	1.61419	112.207	2.61607e-08	6.97846e-06
ENSMUSG00000031584	Gsr	-0.878391	5.01085	35.8761	2.6e-05	0.00269088		ENSMUSG00000060183	Cxcl11	11.2252	2.12798	146.829	4.81104e-09	1.26495e-06		ENSMUSG00000078921	Tgtp2	3.68703	6.52441	113.727	2.62216e-08	6.97846e-06
ENSMUSG00000031860	Pbx4	-1.68075	0.939007	36.0805	2.63e-05	0.00269088		ENSMUSG00000000386	Mx1	7.18481	5.20041	146.54	4.87517e-09	1.26656e-06		ENSMUSG00000029798	Herc6	3.26813	4.15738	111.917	2.91259e-08	7.53003e-06
ENSMUSG00000039543	Cfap70	-1.36921	1.06304	35.7582	2.66e-05	0.00269325		ENSMUSG00000050014	Apol10b	2.10573	2.70973	142.62	5.27177e-09	1.34239e-06		ENSMUSG00000022584	Ly6c2	4.21752	8.22398	111.906	2.91443e-08	7.53003e-06
ENSMUSG00000036782	Klhl13	0.976121	2.23632	35.7211	2.67e-05	0.00269325		ENSMUSG00000039997	Ifi203	2.17373	4.75299	142.926	5.29007e-09	1.34239e-06		ENSMUSG00000060519	Tor3a	1.86607	5.93173	110.278	2.93293e-08	7.53003e-06
ENSMUSG00000022805	Cfap91	-1.31476	1.89952	35.752	2.71e-05	0.00272839		ENSMUSG00000020089	Ppa1	2.14947	5.39375	141.308	5.70755e-09	1.42002e-06		ENSMUSG00000020218	Wif1	-2.98323	1.02167	110.692	3.01649e-08	7.65452e-06
ENSMUSG00000022441	Efcab6	-1.59374	0.333563	35.4704	2.77e-05	0.0027655		ENSMUSG00000078922	Tgtp1	4.60666	6.4449	143.067	5.72613e-09	1.42002e-06		ENSMUSG00000001123	Lgals9	2.49581	7.87179	109.903	3.18052e-08	7.97799e-06
ENSMUSG00000042167	Tent2	-0.655901	3.73283	35.4169	2.79e-05	0.0027655		ENSMUSG00000009210	Prr29	2.65835	4.39719	141.817	6.07274e-09	1.48905e-06		ENSMUSG00000012519	Mlkl	2.87723	4.06051	109.737	3.31211e-08	8.13782e-06
ENSMUSG00000097908	4933404O12Rik	1.85217	-0.0342762	35.268	2.86e-05	0.0027952		ENSMUSG00000030921	Trim30a	2.69908	5.22468	141.349	6.20861e-09	1.50545e-06		ENSMUSG00000078606	Gvin2	2.48941	3.9255	109.523	3.31882e-08	8.13782e-06
ENSMUSG00000036814	Slc6a20a	-1.65072	1.22593	35.325	2.94e-05	0.00285192		ENSMUSG00000055413	H2-Q5	2.9248	4.57084	139.127	6.90302e-09	1.65091e-06		ENSMUSG00000035929	H2-Q4	2.23605	8.24343	107.497	3.52111e-08	8.5379e-06
ENSMUSG00000045573	Penk	1.44064	1.79401	35.0211	3.06e-05	0.00294585		ENSMUSG00000021190	Lgmn	1.58939	7.69593	136.864	6.95982e-09	1.65091e-06		ENSMUSG00000027875	Hmgcs2	-2.39161	2.72289	104.134	4.65886e-08	1.11726e-05
ENSMUSG00000039021	Ttc16	-1.48836	1.01191	34.4485	3.3e-05	0.00309865		ENSMUSG00000029561	Oasl2	3.54947	7.16068	137.532	7.45573e-09	1.74953e-06		ENSMUSG00000055413	H2-Q5	2.73126	4.57084	101.864	5.37402e-08	1.26552e-05
ENSMUSG00000072663	Spef2	-1.17927	0.235634	34.2199	3.35e-05	0.00309904		ENSMUSG00000026946	Nmi	2.4644	6.40998	136.105	7.81883e-09	1.81522e-06		ENSMUSG00000039236	Isg20	2.89631	7.70122	101.809	5.39308e-08	1.26552e-05
ENSMUSG00000023087	Noct	-1.30551	2.1004	34.058	3.55e-05	0.00322126		ENSMUSG00000091523	AU040972	3.5186	6.51888	135.866	8.08729e-09	1.85778e-06		ENSMUSG00000024079	Eif2ak2	1.80765	3.61114	99.3261	5.81646e-08	1.33613e-05
ENSMUSG00000066643	Wdr35	-0.725284	1.97922	33.8363	3.56e-05	0.00322126		ENSMUSG00000068417	Pnp2	3.57041	2.63638	134.754	8.54274e-09	1.94196e-06		ENSMUSG00000066363	Serpina3f	3.12495	4.02908	99.5555	6.2325e-08	1.41438e-05
ENSMUSG00000051397	Tacstd2	-1.16691	5.60421	33.9625	3.62e-05	0.00325836		ENSMUSG00000056116	H2-T22	3.14982	8.36942	134.27	8.75008e-09	1.96178e-06		ENSMUSG00000061232	H2-K1	2.57516	10.6422	98.8818	6.28672e-08	1.41438e-05
ENSMUSG00000040652	Oaz2	0.813208	7.54719	33.5918	3.7e-05	0.00329231		ENSMUSG00000040033	Stat2	2.4811	4.99033	134.134	8.80972e-09	1.96178e-06		ENSMUSG00000028459	Cd72	3.10417	4.62001	99.138	6.40387e-08	1.42604e-05
ENSMUSG00000024486	Hbegf	-1.65663	5.12282	33.736	3.75e-05	0.00332573		ENSMUSG00000067212	H2-T23	2.64693	9.37305	133.048	8.98969e-09	1.98164e-06		ENSMUSG00000000386	Mx1	6.59356	5.20041	98.3102	6.75968e-08	1.49007e-05
ENSMUSG00000073856	Iqck	-1.13375	1.72395	32.9041	4.12e-05	0.0035881		ENSMUSG00000097772	5430416N02Rik	2.26004	2.75462	131.621	9.12285e-09	1.99088e-06		ENSMUSG00000037202	Prf1	3.6076	1.895	96.3594	7.69069e-08	1.67834e-05
ENSMUSG00000071202	Ccdc78	-1.29216	2.78494	33.1222	4.13e-05	0.0035881		ENSMUSG00000009585	Apobec3	1.93999	5.53653	129.784	9.9421e-09	2.14818e-06		ENSMUSG00000060802	B2m	2.12976	11.7789	94.3438	8.12096e-08	1.75469e-05
ENSMUSG00000063089	Klk1b8	5.06689	-1.77449	32.9756	4.22e-05	0.00362802		ENSMUSG00000029605	Oas1b	4.04089	3.35481	131.429	1.0089e-08	2.15855e-06		ENSMUSG00000099775	Gm5960	11.9114	2.07779	117.775	8.71116e-08	1.86376e-05
ENSMUSG00000031591	Asah1	-0.984061	6.00252	32.7995	4.24e-05	0.00362802		ENSMUSG00000039236	Isg20	2.97717	7.70122	129.541	1.11071e-08	2.33068e-06		ENSMUSG00000050014	Apol10b	1.83335	2.70973	92.768	9.05412e-08	1.91833e-05
ENSMUSG00000024033	Rsph1	-0.855516	5.08052	32.7263	4.24e-05	0.00362802		ENSMUSG00000039196	Orm1	7.14232	5.15161	128.957	1.14451e-08	2.37755e-06		ENSMUSG00000053835	H2-T24	2.62097	4.95663	93.1954	9.528e-08	1.99053e-05
ENSMUSG00000083145	Gm12579	9.54363	-1.08223	39.6576	4.46e-05	0.00380452		ENSMUSG00000010358	Ifi35	2.6942	7.45106	128.783	1.15484e-08	2.37755e-06		ENSMUSG00000026536	Ifi211	4.71472	6.10766	93.109	9.58479e-08	1.99053e-05
ENSMUSG00000015467	Egfl8	1.20464	1.14814	32.3207	4.52e-05	0.00384214		ENSMUSG00000004952	Rasa4	2.11159	3.18308	126.441	1.19016e-08	2.41158e-06		ENSMUSG00000038642	Ctss	1.877	8.52133	91.6983	9.75697e-08	1.99053e-05
ENSMUSG00000050625	Ccdc121	-1.93875	1.25966	32.47	4.58e-05	0.00386337		ENSMUSG00000048852	Gm12185	2.90408	2.1194	128.02	1.19347e-08	2.41158e-06		ENSMUSG00000066861	Oas1g	5.54406	5.81015	92.8463	9.75971e-08	1.99053e-05
ENSMUSG00000039391	Ccdc81	-1.67856	1.10296	32.4586	4.59e-05	0.00386337		ENSMUSG00000096727	Psmb9	3.26245	7.80578	125.858	1.34481e-08	2.69246e-06		ENSMUSG00000079363	Gbp4	2.47514	4.7378	92.139	1.0249e-07	2.07097e-05
ENSMUSG00000024883	Rin1	-1.52838	0.53319	32.2716	4.61e-05	0.00386742		ENSMUSG00000030087	Klf15	-1.91949	4.18339	123.074	1.4173e-08	2.81179e-06		ENSMUSG00000050370	Ch25h	3.18796	4.71603	91.9666	1.03724e-07	2.07668e-05
ENSMUSG00000036805	Noxa1	1.41943	1.14197	32.1798	4.7e-05	0.0039301		ENSMUSG00000028671	Gale	2.08164	3.86388	123.168	1.43365e-08	2.8186e-06		ENSMUSG00000020096	Tbata	-2.70027	0.915459	90.7709	1.08897e-07	2.16042e-05
ENSMUSG00000086962	Gm12248	7.93684	-2.53901	39.1725	4.72e-05	0.00393402		ENSMUSG00000045193	Cirbp	1.67313	5.84441	122.559	1.45742e-08	2.83615e-06		ENSMUSG00000023341	Mx2	4.55067	4.36107	91.0369	1.1068e-07	2.17601e-05
ENSMUSG00000021416	Eci3	3.57039	-1.15697	32.1218	4.84e-05	0.00394843		ENSMUSG00000035929	H2-Q4	2.18878	8.24343	122.714	1.46857e-08	2.83615e-06		ENSMUSG00000040829	Zmynd15	1.55367	1.77286	89.3284	1.15461e-07	2.24974e-05
ENSMUSG00000039323	Igfbp2	-0.898954	8.45877	31.8682	4.87e-05	0.00395017		ENSMUSG00000015437	Gzmb	3.50795	4.43713	123.928	1.48962e-08	2.85159e-06		ENSMUSG00000070031	Sp140	2.03057	4.83987	88.9126	1.24988e-07	2.41382e-05
ENSMUSG00000001131	Timp1	-1.51589	7.33687	31.973	4.96e-05	0.00397721		ENSMUSG00000040829	Zmynd15	1.6843	1.77286	121.78	1.52066e-08	2.88568e-06		ENSMUSG00000036067	Slc2a6	2.49318	2.35193	87.179	1.44434e-07	2.7649e-05
ENSMUSG00000054763	Defb42	3.35579	-2.25611	31.6572	5.04e-05	0.00401407		ENSMUSG00000025165	Sectm1a	8.18495	3.00908	122.348	1.62143e-08	3.05039e-06		ENSMUSG00000009585	Apobec3	1.68983	5.53653	85.7668	1.49812e-07	2.84291e-05
ENSMUSG00000041789	2700046A07Rik	2.87617	-0.789517	31.7848	5.11e-05	0.00405555		ENSMUSG00000063445	Nmral1	2.55533	2.77728	121.802	1.6514e-08	3.08022e-06		ENSMUSG00000035385	Ccl2	5.68129	6.65564	86.3932	1.54429e-07	2.90526e-05
ENSMUSG00000032558	Nphp3	-1.0673	0.639958	31.4928	5.18e-05	0.00409066		ENSMUSG00000032596	Uba7	3.28723	6.12705	120.999	1.74453e-08	3.20094e-06		ENSMUSG00000024014	Pim1	2.24868	4.88566	85.4815	1.65164e-07	3.08067e-05
ENSMUSG00000029477	Morn3	-1.1792	2.97599	31.557	5.3e-05	0.00414828		ENSMUSG00000022126	Acod1	5.44966	2.86942	120.97	1.74725e-08	3.20094e-06		ENSMUSG00000056116	H2-T22	2.70261	8.36942	85.214	1.68474e-07	3.11576e-05
ENSMUSG00000075569	Pms2	-1.85969	1.72617	31.4426	5.4e-05	0.00420755		ENSMUSG00000062901	Klhl24	-1.87266	3.26927	119.13	1.76013e-08	3.20094e-06		ENSMUSG00000001131	Timp1	3.0908	7.33687	84.0036	1.84419e-07	3.382e-05
ENSMUSG00000042155	Klhl23	1.16641	1.65837	31.2258	5.42e-05	0.00420755		ENSMUSG00000073489	Ifi204	4.06078	5.94219	120.403	1.80221e-08	3.24215e-06		ENSMUSG00000060183	Cxcl11	9.49755	2.12798	83.8674	1.86319e-07	3.38836e-05
ENSMUSG00000033966	Cdkl4	-1.60483	1.10302	31.3295	5.5e-05	0.0042446		ENSMUSG00000024079	Eif2ak2	1.81819	3.61114	118.605	1.8125e-08	3.24215e-06		ENSMUSG00000033880	Lgals3bp	3.9622	8.85242	83.6756	1.89031e-07	3.38904e-05
ENSMUSG00000040289	Hey1	1.02251	5.06136	31.1609	5.58e-05	0.00428181		ENSMUSG00000026896	Ifih1	2.65393	5.00695	119.407	1.90364e-08	3.36714e-06		ENSMUSG00000018930	Ccl4	4.85226	5.26475	83.6455	1.89462e-07	3.38904e-05
ENSMUSG00000059463	Spag11b	-8.05301	-2.14217	53.0136	5.6e-05	0.00428181		ENSMUSG00000057143	Trim12c	1.49001	4.09129	117.642	1.91324e-08	3.36714e-06		ENSMUSG00000062593	Lilrb4a	3.00526	5.65543	82.655	2.04243e-07	3.62374e-05
ENSMUSG00000071711	Mpst	0.776705	5.01066	30.7529	5.85e-05	0.00443496		ENSMUSG00000031551	Ido1	3.87241	2.75632	118.519	1.99952e-08	3.49084e-06		ENSMUSG00000025165	Sectm1a	7.45699	3.00908	82.5008	2.0666e-07	3.63704e-05
ENSMUSG00000028005	Gucy1b1	1.00706	4.7543	30.8147	5.9e-05	0.00445092		ENSMUSG00000079017	Ifi27l2a	6.15666	12.3073	118.225	2.03247e-08	3.5202e-06		ENSMUSG00000054203	Ifi205	3.93258	6.26639	82.3543	2.08986e-07	3.64856e-05
ENSMUSG00000037463	Fbxo27	2.07221	-0.718125	30.5494	6.06e-05	0.00447986		ENSMUSG00000039699	Batf2	2.1599	3.25254	116.666	2.08838e-08	3.55822e-06		ENSMUSG00000041762	Gpr155	-1.54772	3.20341	81.2105	2.11988e-07	3.65629e-05
ENSMUSG00000035394	Cfap53	-1.44321	2.66607	30.7088	6.1e-05	0.00449082		ENSMUSG00000021453	Gadd45g	3.30986	5.98016	117.704	2.09248e-08	3.55822e-06		ENSMUSG00000020014	Cfap54	-2.22315	0.273671	81.1627	2.1278e-07	3.65629e-05
ENSMUSG00000060402	Chst8	2.25219	1.66445	30.6953	6.11e-05	0.00449082		ENSMUSG00000038508	Gdf15	3.5287	2.31188	117.611	2.10333e-08	3.55822e-06		ENSMUSG00000022586	Ly6i	5.81344	7.02387	81.7092	2.19591e-07	3.74386e-05
ENSMUSG00000009070	Rsph14	-1.09576	1.94888	30.4172	6.22e-05	0.00454557		ENSMUSG00000028211	Trp53inp1	-1.49474	3.06219	115.535	2.15656e-08	3.6202e-06		ENSMUSG00000041323	Ak7	-1.71578	2.45934	80.2138	2.29221e-07	3.85527e-05
ENSMUSG00000022225	Cma1	1.26437	0.585726	30.2017	6.42e-05	0.00462988		ENSMUSG00000038507	Parp12	2.19096	5.67347	116.498	2.18574e-08	3.64117e-06		ENSMUSG00000068606	Gm4841	3.32471	1.16655	81.1287	2.29659e-07	3.85527e-05
ENSMUSG00000021057	Akap5	-1.61789	5.48929	30.3817	6.44e-05	0.00462988		ENSMUSG00000079491	H2-T10	3.61624	3.41667	115.82	2.32657e-08	3.84641e-06		ENSMUSG00000059149	Mfsd4a	-2.1918	0.300181	79.4949	2.4264e-07	4.03917e-05
ENSMUSG00000085139	A730046J19Rik	-5.69312	-3.16646	39.4358	6.45e-05	0.00462988		ENSMUSG00000062007	Hsh2d	2.77774	1.82245	115.175	2.37002e-08	3.8653e-06		ENSMUSG00000078763	Slfn1	4.114	4.96045	79.7231	2.56287e-07	4.20523e-05
ENSMUSG00000045763	Basp1	-1.32819	3.72676	30.2997	6.53e-05	0.00467172		ENSMUSG00000052485	Tmem171	3.03759	2.82257	115.468	2.37342e-08	3.8653e-06		ENSMUSG00000034422	Parp14	2.64868	4.39063	79.5014	2.608e-07	4.24733e-05
ENSMUSG00000033029	1700088E04Rik	-0.950663	4.53093	30.1222	6.6e-05	0.00470409		ENSMUSG00000000982	Ccl3	5.66239	4.12592	114.32	2.53432e-08	4.09089e-06		ENSMUSG00000024732	Ccdc86	1.57204	2.58412	78.4479	2.63809e-07	4.26452e-05
ENSMUSG00000020609	Apob	2.89912	-1.9944	29.4907	7.25e-05	0.00510334		ENSMUSG00000047517	Dmbt1	8.84347	0.410676	114.216	2.54943e-08	4.09089e-06		ENSMUSG00000030966	Trim21	1.73564	3.39983	77.9796	2.7395e-07	4.3638e-05
ENSMUSG00000021751	Acox2	-1.57009	2.5357	29.5639	7.4e-05	0.00517251		ENSMUSG00000041762	Gpr155	-1.84556	3.20341	112.17	2.62186e-08	4.17641e-06		ENSMUSG00000060550	H2-Q7	2.87831	8.54316	78.5455	2.81316e-07	4.44867e-05
ENSMUSG00000040435	Ppp1r15a	0.770614	5.75036	29.1929	7.63e-05	0.0053042		ENSMUSG00000018920	Cxcl16	2.08767	7.10326	112.487	2.64927e-08	4.18949e-06		ENSMUSG00000040026	Saa3	7.10156	10.8324	77.5732	3.04089e-07	4.7742e-05
ENSMUSG00000030470	Csrp3	3.75452	5.68546	29.1791	7.9e-05	0.00545526		ENSMUSG00000046879	Irgm1	2.62384	6.5113	113.264	2.69319e-08	4.19811e-06		ENSMUSG00000028944	Prkag2	-1.27372	3.6407	76.4375	3.1061e-07	4.84175e-05
ENSMUSG00000047517	Dmbt1	-2.84798	0.410676	29.1121	7.99e-05	0.0054974		ENSMUSG00000056458	Mok	1.79358	2.5994	110.187	2.94883e-08	4.564e-06		ENSMUSG00000027951	Adar	2.24752	4.54761	76.9852	3.18877e-07	4.93536e-05
ENSMUSG00000040428	Plekha4	-1.12011	3.41288	29.0614	8.06e-05	0.00551478		ENSMUSG00000002847	Pla1a	3.70792	2.59997	111.398	3.00258e-08	4.61446e-06		ENSMUSG00000036381	P2ry14	1.51519	3.49491	75.8936	3.24845e-07	4.95965e-05
ENSMUSG00000038903	Ccdc68	0.908419	3.61949	28.7833	8.2e-05	0.00559226		ENSMUSG00000035042	Ccl5	2.38189	6.90087	110.554	3.15561e-08	4.81572e-06		ENSMUSG00000049401	Ogfr	1.31395	5.44349	75.8881	3.24992e-07	4.95965e-05
ENSMUSG00000003420	Fcgrt	0.975767	5.67126	28.7652	8.36e-05	0.00568379		ENSMUSG00000068245	Phf11d	4.95717	7.8692	109.919	3.2765e-08	4.96549e-06		ENSMUSG00000026656	Fcgr2b	1.63294	4.73797	75.1875	3.46386e-07	5.24944e-05
ENSMUSG00000025586	Cpeb1	-1.09968	2.42957	28.4787	8.81e-05	0.00591359		ENSMUSG00000043415	Otud1	-1.38687	3.77295	107.502	3.46814e-08	5.19752e-06		ENSMUSG00000038507	Parp12	1.88186	5.67347	74.7289	3.76819e-07	5.63463e-05
ENSMUSG00000042485	Mustn1	0.899643	4.96996	28.3748	8.86e-05	0.00593316		ENSMUSG00000006930	Hap1	2.67355	3.26523	108.922	3.47724e-08	5.19752e-06		ENSMUSG00000040552	C3ar1	2.70986	1.93932	74.9135	3.77882e-07	5.63463e-05
ENSMUSG00000031997	Trpc6	0.855349	2.00547	28.2661	8.98e-05	0.00595588		ENSMUSG00000023947	Nfkbie	2.11619	3.38479	107.853	3.54534e-08	5.26327e-06		ENSMUSG00000069793	Slfn9	3.27458	0.887394	74.8604	3.7955e-07	5.63463e-05
ENSMUSG00000004952	Rasa4	-0.903767	3.18308	28.1443	9.19e-05	0.00602191		ENSMUSG00000032878	Ccdc85a	-2.2336	3.0146	107.852	3.5797e-08	5.27837e-06		ENSMUSG00000079018	Ly6c1	1.85906	9.6768	73.6717	3.93487e-07	5.79182e-05
ENSMUSG00000021198	Unc79	-1.82587	-1.161	27.9407	9.51e-05	0.00615957		ENSMUSG00000002325	Irf9	1.33809	5.65177	106.867	3.60587e-08	5.28127e-06		ENSMUSG00000073409	H2-Q6	2.77379	7.27015	74.3672	3.95446e-07	5.79182e-05
ENSMUSG00000038540	Tmc3	-3.90932	-2.4291	27.9622	9.62e-05	0.00618195		ENSMUSG00000035678	Tnfsf9	2.31447	2.47089	107.078	3.73893e-08	5.43965e-06		ENSMUSG00000020089	Ppa1	1.64115	5.39375	73.1343	4.14173e-07	5.95945e-05
ENSMUSG00000091618	H60c	-5.41185	-1.82356	28.0202	9.67e-05	0.00618195		ENSMUSG00000047230	Cldn2	4.70834	0.247403	107.441	3.80185e-08	5.49455e-06		ENSMUSG00000090272	Mndal	2.33593	5.4811	73.7916	4.14963e-07	5.95945e-05
ENSMUSG00000032572	Col6a4	3.32801	-2.55223	27.8374	9.69e-05	0.00618195		ENSMUSG00000022014	Epsti1	3.49155	5.03007	106.848	3.94142e-08	5.65879e-06		ENSMUSG00000037544	Dlgap5	3.01802	0.47772	73.2443	4.15083e-07	5.95945e-05
ENSMUSG00000074194	Zfp791	1.60717	0.383384	27.9	9.72e-05	0.00618195		ENSMUSG00000075602	Ly6a	1.46016	10.7534	104.664	4.13317e-08	5.8953e-06		ENSMUSG00000043740	B430306N03Rik	3.47762	1.40923	73.5375	4.23926e-07	5.98978e-05
ENSMUSG00000036598	Ccdc113	-1.05563	3.90446	27.7097	0.0001022	0.00644617		ENSMUSG00000047822	Angptl8	2.58212	2.41777	105.648	4.24176e-08	5.97375e-06		ENSMUSG00000021958	Pinx1	1.237	2.4994	72.7005	4.24975e-07	5.98978e-05
ENSMUSG00000032878	Ccdc85a	1.05436	3.0146	27.6015	0.00010294	0.00645534		ENSMUSG00000041797	Abca9	-2.35719	0.43029	104.125	4.27518e-08	5.97375e-06		ENSMUSG00000102051	Ly6a2	3.26953	3.92996	73.2943	4.32712e-07	5.98978e-05
ENSMUSG00000059033	Rpl18a-ps1	0.827105	2.02039	27.3336	0.00010609	0.00659951		ENSMUSG00000091144	Phf11c	3.44298	0.814075	105.455	4.29261e-08	5.97375e-06		ENSMUSG00000033213	AA467197	3.16395	5.08817	73.2137	4.35666e-07	5.98978e-05
ENSMUSG00000048029	Eno4	-1.16198	2.10023	27.4026	0.00010735	0.00663673		ENSMUSG00000026536	Ifi211	4.38287	6.10766	105.436	4.29766e-08	5.97375e-06		ENSMUSG00000063529	Stmnd1	-2.68626	3.38491	73.1867	4.36662e-07	5.98978e-05
ENSMUSG00000025473	Adam8	-1.48121	3.1096	27.3954	0.00010812	0.00666547		ENSMUSG00000001750	Tcirg1	2.59078	5.53867	105.225	4.35379e-08	6.01346e-06		ENSMUSG00000068245	Phf11d	4.40826	7.8692	73.1851	4.36721e-07	5.98978e-05
ENSMUSG00000038963	Slco4a1	-1.1779	0.551591	27.174	0.00010921	0.00667204		ENSMUSG00000090272	Mndal	2.55502	5.4811	103.74	4.77472e-08	6.53623e-06		ENSMUSG00000024338	Psmb8	2.41616	8.23123	73.1786	4.36964e-07	5.98978e-05
ENSMUSG00000037962	Rflna	1.139	1.79546	27.2171	0.00010945	0.00667204		ENSMUSG00000038781	Stap2	1.1427	4.18386	102.322	4.79218e-08	6.53623e-06		ENSMUSG00000074151	Nlrc5	3.67113	3.55547	73.1195	4.39154e-07	5.98978e-05
ENSMUSG00000029762	Akr1b8	-1.03944	4.74492	27.2368	0.00011126	0.00674438		ENSMUSG00000046031	Calhm6	5.04527	4.3786	103.314	4.90393e-08	6.64711e-06		ENSMUSG00000041481	Serpina3g	2.2819	5.10494	72.9841	4.44219e-07	6.02123e-05
ENSMUSG00000046916	Myct1	0.918479	4.81528	27.0505	0.00011307	0.00681666		ENSMUSG00000064030	Pym1	1.28232	4.6909	100.205	5.49217e-08	7.39849e-06		ENSMUSG00000019942	Cdk1	2.39597	3.99211	72.313	4.70323e-07	6.33571e-05
ENSMUSG00000028329	Xpa	0.57981	4.41543	26.9578	0.00011361	0.00681955		ENSMUSG00000022586	Ly6i	5.70469	7.02387	101.398	5.53592e-08	7.41168e-06		ENSMUSG00000030124	Lag3	3.2383	2.28914	69.7617	5.8678e-07	7.71404e-05
ENSMUSG00000068876	Cgn	-1.68897	3.78665	27.1	0.00011404	0.00681955		ENSMUSG00000023043	Krt18	1.65096	7.21594	99.9127	5.59778e-08	7.4488e-06		ENSMUSG00000022262	Dnah5	-2.34939	0.451937	68.781	5.99303e-07	7.77333e-05
ENSMUSG00000032578	Cish	-0.700426	4.4066	26.936	0.00011406	0.00681955		ENSMUSG00000022584	Ly6c2	3.45416	8.22398	100.762	5.76579e-08	7.62587e-06		ENSMUSG00000046805	Mpeg1	2.01856	6.56231	69.4718	6.01976e-07	7.77333e-05
ENSMUSG00000048644	Ctxn1	-1.2541	3.76279	26.9805	0.00011654	0.00692226		ENSMUSG00000002068	Ccne1	2.38251	0.717464	99.2211	5.85662e-08	7.65324e-06		ENSMUSG00000022949	Clic6	-1.71539	3.25539	69.0855	6.08979e-07	7.8175e-05
ENSMUSG00000078954	Arhgap8	-1.05118	4.04996	26.9105	0.00011804	0.00692226		ENSMUSG00000031821	Gins2	2.93628	2.95653	100.392	5.90464e-08	7.67006e-06		ENSMUSG00000024805	Pcgf5	1.18714	3.6446	68.2406	6.29193e-07	8.02976e-05
ENSMUSG00000007039	Ddah2	0.866183	6.02839	26.7605	0.00011814	0.00692226		ENSMUSG00000069094	Pde7a	-1.18262	2.71695	98.5143	6.13532e-08	7.92255e-06		ENSMUSG00000006930	Hap1	2.30612	3.26523	68.8869	6.34018e-07	8.04429e-05
ENSMUSG00000030228	Pik3c2g	1.74837	-1.22762	26.744	0.00011815	0.00692226		ENSMUSG00000024911	Fibp	1.10283	4.81323	98.3727	6.19293e-08	7.94989e-06		ENSMUSG00000070034	Sp110	1.95287	5.61503	68.5538	6.53132e-07	8.2389e-05
ENSMUSG00000028555	Ttc39a	-1.07867	3.33443	26.8982	0.0001183	0.00692226		ENSMUSG00000021822	Plau	2.2186	3.96519	99.3677	6.30894e-08	7.99032e-06		ENSMUSG00000029605	Oas1b	3.09247	3.35481	68.2752	6.6962e-07	8.35035e-05
ENSMUSG00000032018	Sc5d	-0.686809	4.14876	26.7364	0.00011832	0.00692226		ENSMUSG00000032375	Aph1b	-1.42208	1.88652	98.0744	6.31632e-08	7.99032e-06		ENSMUSG00000051439	Cd14	1.82558	5.64921	68.0036	6.80784e-07	8.44133e-05
ENSMUSG00000022900	Ildr1	-0.752278	2.54646	26.6418	0.00012039	0.0069877		ENSMUSG00000050335	Lgals3	1.70605	8.59699	98.0316	6.33426e-08	7.99032e-06		ENSMUSG00000002847	Pla1a	3.14975	2.59997	67.7449	7.02322e-07	8.56245e-05
ENSMUSG00000058914	C1qtnf3	2.40219	-0.4738	26.7567	0.0001214	0.00702714		ENSMUSG00000079014	Serpina3i	4.72651	1.74481	99.1412	6.40254e-08	8.03004e-06		ENSMUSG00000022014	Epsti1	3.00369	5.03007	67.6074	7.11098e-07	8.60986e-05
ENSMUSG00000045932	Ifit2	-1.29463	6.32692	26.7209	0.00012219	0.00705458		ENSMUSG00000026826	Nr4a2	-2.30234	0.433111	96.9925	6.78795e-08	8.46477e-06		ENSMUSG00000040613	Apobec1	2.10558	3.96515	67.5608	7.14102e-07	8.60986e-05
ENSMUSG00000039813	Tbc1d2	-1.13758	1.80755	26.526	0.000125	0.00714141		ENSMUSG00000006567	Atp7b	-1.95878	2.61472	96.7431	6.98284e-08	8.61583e-06		ENSMUSG00000008958	Vps72	1.0292	5.31749	66.7247	7.22488e-07	8.66311e-05
ENSMUSG00000009114	2610028H24Rik	-1.07921	4.79201	26.4386	0.00012869	0.00729174		ENSMUSG00000037921	Ddx60	4.47935	2.77114	97.7719	7.0031e-08	8.61583e-06		ENSMUSG00000035373	Ccl7	4.99459	6.95471	66.2875	8.01977e-07	9.51171e-05
ENSMUSG00000030785	Cox6a2	1.87419	5.94271	26.4333	0.00012882	0.00729174		ENSMUSG00000031997	Trpc6	-1.67021	2.00547	96.4226	7.05233e-08	8.61583e-06		ENSMUSG00000004612	Nkg7	2.77075	4.30687	66.2194	8.07011e-07	9.51967e-05
ENSMUSG00000021363	Mak	-1.02076	0.870955	26.2567	0.0001293	0.00729174		ENSMUSG00000035352	Ccl12	5.40814	5.50413	97.6341	7.06701e-08	8.61583e-06		ENSMUSG00000091144	Phf11c	3.00014	0.814075	66.1345	8.13344e-07	9.5428e-05
ENSMUSG00000073879	Gm54215	-4.88601	-2.70887	29.0952	0.00012931	0.00729174		ENSMUSG00000061540	Orm2	8.22695	2.67324	97.4545	7.15133e-08	8.64716e-06		ENSMUSG00000052485	Tmem171	2.46396	2.82257	65.6132	8.53457e-07	9.95989e-05
ENSMUSG00000038357	Camp	2.3397	1.76001	26.3563	0.00013066	0.00734338		ENSMUSG00000079478	Znrd2	1.15329	4.84557	96.1727	7.17195e-08	8.64716e-06		ENSMUSG00000027078	Ube2l6	3.70672	7.78821	65.3441	8.75042e-07	0.000101575
ENSMUSG00000054203	Ifi205	-1.68496	6.26639	26.3465	0.0001309	0.00734338		ENSMUSG00000038642	Ctss	1.76777	8.52133	95.9507	7.28018e-08	8.72463e-06		ENSMUSG00000006418	Rnf114	1.13963	6.35716	64.4485	8.93629e-07	0.000102735
ENSMUSG00000079164	Tlr5	-1.04603	0.917831	26.1704	0.0001314	0.00735245		ENSMUSG00000079363	Gbp4	2.30145	4.7378	97.1101	7.31617e-08	8.72463e-06		ENSMUSG00000079339	Ifit1bl1	5.08729	5.768	65.095	8.95578e-07	0.000102735
ENSMUSG00000030745	Il21r	-1.21849	1.90217	26.2749	0.00013264	0.00738484		ENSMUSG00000060550	H2-Q7	2.90504	8.54316	96.6877	7.52428e-08	8.92404e-06		ENSMUSG00000053113	Socs3	2.03971	5.31423	65.0521	8.99163e-07	0.000102735
ENSMUSG00000099474	1700097N02Rik	1.47671	-0.0721717	26.0778	0.00013369	0.0074052		ENSMUSG00000069793	Slfn9	3.22638	0.887394	96.541	7.59813e-08	8.96292e-06		ENSMUSG00000002307	Daxx	2.16362	5.40215	64.91	9.11182e-07	0.000102974
ENSMUSG00000031504	Rab20	-0.874195	3.90521	26.1092	0.0001337	0.0074052		ENSMUSG00000024383	Map3k2	-1.44868	1.27841	95.2061	7.65683e-08	8.9836e-06		ENSMUSG00000006398	Cdc20	1.59462	2.54496	64.1843	9.16325e-07	0.000102974
ENSMUSG00000040189	Odad1	-1.1048	2.05349	26.1517	0.00013418	0.00741303		ENSMUSG00000033576	Apol6	4.09749	1.53772	96.0189	7.86769e-08	9.18164e-06		ENSMUSG00000058715	Fcer1g	1.7039	8.00982	64.3524	9.18904e-07	0.000102974
ENSMUSG00000097097	5033426O07Rik	2.04545	-1.94098	25.9948	0.00013578	0.00744814		ENSMUSG00000025257	Ribc1	1.48171	1.47547	94.4282	8.07418e-08	9.34332e-06		ENSMUSG00000033860	Fgg	2.87272	2.08063	64.7048	9.28853e-07	0.000102974
ENSMUSG00000027907	S100a11	-0.817044	10.8086	25.9765	0.00013625	0.00744814		ENSMUSG00000029075	Tnfrsf4	2.29119	1.07919	94.3814	8.10006e-08	9.34332e-06		ENSMUSG00000033576	Apol6	3.78723	1.53772	64.6774	9.31244e-07	0.000102974
ENSMUSG00000051065	Mb21d2	0.911039	1.93651	25.968	0.00013647	0.00744814		ENSMUSG00000041481	Serpina3g	2.39966	5.10494	95.5215	8.13468e-08	9.34332e-06		ENSMUSG00000025921	Rdh10	-1.278	2.9312	63.994	9.33078e-07	0.000102974
ENSMUSG00000029823	Luc7l2	-0.539891	4.96766	25.8421	0.00013973	0.00760433		ENSMUSG00000026548	Slamf9	3.14961	5.21162	95.3591	8.22407e-08	9.39654e-06		ENSMUSG00000038213	Tapbpl	1.4178	5.04407	63.9804	9.34282e-07	0.000102974
ENSMUSG00000023043	Krt18	-0.770376	7.21594	25.6534	0.0001448	0.00780359		ENSMUSG00000029657	Hsph1	-2.2525	5.0997	95.1926	8.31688e-08	9.43214e-06		ENSMUSG00000043621	Ubxn10	-1.20611	3.56575	63.8057	9.49997e-07	0.00010418
ENSMUSG00000049420	Tmem200a	1.35672	0.153444	25.6442	0.00014505	0.00780359		ENSMUSG00000050730	Arhgap42	-1.90816	1.689	93.9532	8.34167e-08	9.43214e-06		ENSMUSG00000015947	Fcgr1	4.12823	5.24929	64.2469	9.69711e-07	0.00010581
ENSMUSG00000054320	Lrrc36	-1.24507	1.51628	25.7421	0.00014602	0.00780359		ENSMUSG00000105096	Gbp10	3.82391	2.20569	94.6849	8.60724e-08	9.68226e-06		ENSMUSG00000040612	Ildr2	-2.31613	0.113021	63.4701	9.81012e-07	0.000106158
ENSMUSG00000063727	Tnfrsf11b	1.06828	0.569643	25.5876	0.00014661	0.00780359		ENSMUSG00000018363	Smurf2	-1.71554	4.73216	93.5084	8.6996e-08	9.71828e-06		ENSMUSG00000073405	H2-T-ps	1.93325	1.24784	63.453	9.82629e-07	0.000106158
ENSMUSG00000042751	Nmnat2	1.36255	1.32051	25.6809	0.00014817	0.00786746		ENSMUSG00000003283	Hck	1.66156	5.54394	92.9872	8.94123e-08	9.87804e-06		ENSMUSG00000042417	Ccno	2.41952	2.77407	64.0089	9.91754e-07	0.000106616
ENSMUSG00000041378	Cldn5	0.802398	8.74634	25.4894	0.00014937	0.0078925		ENSMUSG00000020288	Ahsa2	-1.90746	3.86247	93.3904	9.00866e-08	9.8792e-06		ENSMUSG00000038580	Sct	11.7031	1.51416	117.152	1.00236e-06	0.000107228
ENSMUSG00000035984	Nme5	-0.920324	4.77107	25.5125	0.0001517	0.007977		ENSMUSG00000073705	Cenps	2.70901	1.79057	93.401	9.39448e-08	1.02508e-05		ENSMUSG00000049988	Lrrc25	2.09568	3.844	63.3667	1.05412e-06	0.000110596
ENSMUSG00000059187	Tafa1	2.04722	-0.550202	25.4454	0.00015256	0.00799232		ENSMUSG00000047735	Samd9l	2.35582	4.55189	93.1876	9.53316e-08	1.03444e-05		ENSMUSG00000073412	Lst1	1.91691	6.36255	63.2575	1.06516e-06	0.00011122
ENSMUSG00000025257	Ribc1	-0.711161	1.47547	25.3726	0.00015272	0.00799232		ENSMUSG00000024338	Psmb8	2.50221	8.23123	93.1238	9.57506e-08	1.03444e-05		ENSMUSG00000027394	Ttl	-1.39741	3.2281	62.3689	1.09118e-06	0.000113395
ENSMUSG00000039470	Zdhhc2	0.941772	0.616807	25.3327	0.00015389	0.00801998		ENSMUSG00000019942	Cdk1	2.48841	3.99211	92.5776	9.94237e-08	1.06883e-05		ENSMUSG00000019945	Cabcoco1	-1.67235	2.22704	62.2794	1.12215e-06	0.000115532
ENSMUSG00000074472	Zfp872	-3.16221	-2.26738	25.215	0.00015761	0.00815627		ENSMUSG00000032661	Oas3	4.20977	3.72577	91.8999	1.04207e-07	1.11476e-05		ENSMUSG00000040435	Ppp1r15a	1.26511	5.75036	61.99	1.13229e-06	0.000115532
ENSMUSG00000070531	Wfdc6b	1.50901	0.488052	25.2818	0.00015772	0.00815627		ENSMUSG00000037816	Fbxw17	1.96078	4.24132	91.4714	1.05319e-07	1.11587e-05		ENSMUSG00000073490	Ifi207	2.30457	3.01941	62.5921	1.13536e-06	0.000115532
ENSMUSG00000018169	Mfng	0.736329	4.75501	25.1905	0.00015812	0.00815773		ENSMUSG00000062098	Btbd3	-1.44897	4.0462	90.6139	1.05333e-07	1.11587e-05		ENSMUSG00000025044	Msr1	2.69343	4.2538	62.542	1.14085e-06	0.000115532
ENSMUSG00000049580	Tsku	-1.17274	3.24958	25.2492	0.00016076	0.00825476		ENSMUSG00000001123	Lgals9	2.04293	7.87179	91.256	1.06056e-07	1.11809e-05		ENSMUSG00000022512	Cldn1	-2.03531	1.42535	62.3108	1.14228e-06	0.000115532
ENSMUSG00000045948	Mrps12	-0.632243	5.53985	25.0717	0.00016177	0.00825778		ENSMUSG00000074151	Nlrc5	3.63504	3.55547	91.2703	1.08885e-07	1.13694e-05		ENSMUSG00000099553	Gm29538	-1.47972	3.34268	62.0234	1.14351e-06	0.000115532
ENSMUSG00000004939	Nmrk2	8.00748	-1.25141	25.1973	0.00016235	0.00825778		ENSMUSG00000030302	Atp2b2	-2.9719	0.169804	89.7252	1.12221e-07	1.16619e-05		ENSMUSG00000036905	C1qb	1.7785	6.69096	62.2423	1.15987e-06	0.000116251
ENSMUSG00000031534	Smim19	0.781395	4.19285	25.0504	0.00016243	0.00825778		ENSMUSG00000029379	Cxcl3	7.5595	2.8909	90.5857	1.14246e-07	1.18129e-05		ENSMUSG00000024066	Xdh	1.89957	6.01425	62.3581	1.16128e-06	0.000116251
ENSMUSG00000029182	Fam166c	-0.822991	4.01682	24.9042	0.00016739	0.00845087		ENSMUSG00000057596	Trim30d	2.79982	3.40884	90.5223	1.14757e-07	1.18129e-05		ENSMUSG00000040428	Plekha4	1.96155	3.41288	61.9981	1.2025e-06	0.000119827
ENSMUSG00000028159	Dapp1	-0.776377	2.77861	24.8794	0.00016786	0.00845087		ENSMUSG00000040253	Gbp7	1.59824	3.68876	89.1829	1.16675e-07	1.19539e-05		ENSMUSG00000096606	Tpbgl	-1.9697	0.697698	61.3002	1.21171e-06	0.000120197
ENSMUSG00000023249	Parp3	-0.818719	4.96405	24.8683	0.00016902	0.00845995		ENSMUSG00000044156	Hepacam2	-2.76939	0.0459702	89.0556	1.1775e-07	1.20077e-05		ENSMUSG00000037921	Ddx60	3.86726	2.77114	61.4157	1.27273e-06	0.000125678
ENSMUSG00000034394	Lif	-1.40428	1.08164	24.8503	0.00017349	0.00861623		ENSMUSG00000025746	Il6	7.61439	3.21773	90.0679	1.185e-07	1.2028e-05		ENSMUSG00000027496	Aurka	1.91543	1.32719	60.6403	1.29367e-06	0.00012717
ENSMUSG00000040612	Ildr2	-1.35412	0.113021	24.7017	0.00017373	0.00861623		ENSMUSG00000029238	Clock	-1.38692	2.35258	88.5827	1.2184e-07	1.23098e-05		ENSMUSG00000035852	Misp	2.01039	4.02636	61.0279	1.32209e-06	0.000129381
ENSMUSG00000031098	Syt8	-3.51202	1.48173	24.8029	0.00017507	0.00862777		ENSMUSG00000021238	Aldh6a1	-1.54995	3.84985	88.4853	1.22702e-07	1.23398e-05		ENSMUSG00000026896	Ifih1	2.00393	5.00695	60.4235	1.40341e-06	0.000136726
ENSMUSG00000032712	Resf1	-0.833765	3.58831	24.6696	0.00017514	0.00862777		ENSMUSG00000066258	Trim12a	3.0445	5.00577	89.5042	1.23337e-07	1.23467e-05		ENSMUSG00000046585	Cfap58	-1.82318	1.26174	59.6445	1.43689e-06	0.000139365
ENSMUSG00000041617	Ccdc74a	-1.25305	2.3355	24.7281	0.00017761	0.00870999		ENSMUSG00000032496	Ltf	4.31069	6.61275	89.3795	1.24437e-07	1.23999e-05		ENSMUSG00000047414	Flrt2	-1.80415	1.08113	59.0821	1.51339e-06	0.000145988
ENSMUSG00000036062	Phf24	-1.34714	0.467386	24.5862	0.00017846	0.0087268		ENSMUSG00000026981	Il1rn	3.65836	4.84265	89.2823	1.25302e-07	1.24294e-05		ENSMUSG00000079491	H2-T10	2.74622	3.41667	59.6326	1.51855e-06	0.000145988
ENSMUSG00000020844	Nxn	0.820167	4.14619	24.5566	0.00017889	0.0087268		ENSMUSG00000036905	C1qb	1.97914	6.69096	88.7999	1.27656e-07	1.26056e-05		ENSMUSG00000000903	Vpreb3	-2.07791	4.81655	59.1404	1.59562e-06	0.000152725
ENSMUSG00000025453	Nnt	1.553	2.84134	24.4882	0.00018603	0.00896585		ENSMUSG00000037313	Tacc3	1.6742	2.59336	87.7278	1.29651e-07	1.27449e-05		ENSMUSG00000047735	Samd9l	2.01861	4.55189	59.097	1.60262e-06	0.000152725
ENSMUSG00000011179	Odc1	-0.984481	5.96805	24.4861	0.00018611	0.00896585		ENSMUSG00000025764	Jade1	-1.77439	2.3873	87.5574	1.31275e-07	1.28047e-05		ENSMUSG00000038801	Scgb1c1	-2.38002	5.57417	58.4563	1.71022e-06	0.00016227
ENSMUSG00000043943	Naalad2	1.34649	0.67722	24.2606	0.00019096	0.00913433		ENSMUSG00000032690	Oas2	3.52604	3.5598	88.592	1.31648e-07	1.28047e-05		ENSMUSG00000034320	Slc26a2	-1.12574	2.23367	57.5756	1.76694e-06	0.000166926
ENSMUSG00000054589	Gm9949	-1.48037	0.660809	23.9721	0.00020575	0.00969788		ENSMUSG00000022216	Psme1	2.50915	9.01687	88.5451	1.32092e-07	1.28047e-05		ENSMUSG00000079017	Ifi27l2a	4.43988	12.3073	57.8227	1.82478e-06	0.000171648
ENSMUSG00000004446	Bid	-0.655697	2.64284	23.7689	0.00020865	0.00981307		ENSMUSG00000002307	Daxx	2.33151	5.40215	88.491	1.32606e-07	1.28047e-05		ENSMUSG00000061451	Tmem151a	-2.24706	1.52299	57.1922	1.94752e-06	0.000181627
ENSMUSG00000041696	Rasl12	0.720301	4.36451	23.7432	0.00020972	0.0098422		ENSMUSG00000019659	Ccdc12	1.25959	7.13165	86.692	1.39887e-07	1.33909e-05		ENSMUSG00000024056	Ndc80	1.66502	0.433362	56.463	1.98531e-06	0.000183582
ENSMUSG00000046886	Zfp474	-1.5129	2.37831	23.8135	0.00021228	0.00989877		ENSMUSG00000058715	Fcer1g	1.84476	8.00982	87.0046	1.39904e-07	1.33909e-05		ENSMUSG00000062007	Hsh2d	2.08101	1.82245	56.7035	2.02622e-06	0.000186575
ENSMUSG00000025232	Hexa	0.793363	6.37888	23.6674	0.0002129	0.00990652		ENSMUSG00000030357	Fkbp4	-1.40794	6.74764	86.6303	1.40526e-07	1.33917e-05		ENSMUSG00000006567	Atp7b	-1.47549	2.61472	56.0917	2.08133e-06	0.000190844
ENSMUSG00000035296	Sgcg	3.13285	2.23024	23.6476	0.00021937	0.0101098		ENSMUSG00000021208	Ifi27l2b	4.2305	0.889607	87.3879	1.4361e-07	1.35671e-05		ENSMUSG00000037849	Ifi206	3.57917	4.32792	56.4905	2.0953e-06	0.000191321
ENSMUSG00000033213	AA467197	-1.41261	5.08817	23.6222	0.00022047	0.0101098		ENSMUSG00000029378	Areg	4.51818	4.00034	87.0707	1.46963e-07	1.3824e-05		ENSMUSG00000006313	Upk1a	-2.18843	0.510109	56.0484	2.1098e-06	0.000191842
ENSMUSG00000025141	Myadml2	3.4716	0.260749	23.6169	0.00022071	0.0101098		ENSMUSG00000036820	Amdhd2	1.57536	4.96554	85.6983	1.50579e-07	1.40012e-05		ENSMUSG00000031725	Ces1f	-3.25554	3.06513	56.3731	2.12125e-06	0.000192083
ENSMUSG00000023999	Kif6	-1.19868	0.197737	23.4853	0.0002208	0.0101098		ENSMUSG00000043384	Gprasp1	-1.26944	2.84757	85.6812	1.50771e-07	1.40012e-05		ENSMUSG00000030895	Hpx	4.48818	3.26948	56.1364	2.17467e-06	0.000196107
ENSMUSG00000030222	Rerg	0.803179	3.1986	23.4753	0.00022124	0.0101098		ENSMUSG00000092021	Gbp11	6.30426	0.833483	86.4355	1.5395e-07	1.42358e-05		ENSMUSG00000005514	Por	-1.26071	7.53695	55.3534	2.23411e-06	0.000200638
ENSMUSG00000034292	Traf3ip1	-0.856149	3.48591	23.5093	0.00022144	0.0101098		ENSMUSG00000019916	P4ha1	-1.29719	5.43465	84.9095	1.59727e-07	1.47077e-05		ENSMUSG00000027455	Nsfl1c	0.909971	6.06222	55.1175	2.29145e-06	0.000204944
ENSMUSG00000028116	Myoz2	2.43238	3.96026	23.5777	0.00022243	0.0101339		ENSMUSG00000027177	Hipk3	-1.82196	4.22317	85.4142	1.60442e-07	1.47114e-05		ENSMUSG00000023067	Cdkn1a	2.07573	6.05738	55.3174	2.37171e-06	0.000210637
ENSMUSG00000027500	Stmn2	1.1942	5.34506	23.5126	0.00022533	0.0102034		ENSMUSG00000043631	Ecm2	-1.84271	2.19907	84.5565	1.64025e-07	1.48989e-05		ENSMUSG00000028792	Ak2	0.924739	5.0161	54.7878	2.37441e-06	0.000210637
ENSMUSG00000042590	Ipo11	0.719524	3.9133	23.3833	0.00022536	0.0102034		ENSMUSG00000027323	Rad51	2.102	0.367279	84.4178	1.6575e-07	1.49469e-05		ENSMUSG00000000982	Ccl3	4.0985	4.12592	55.2564	2.38719e-06	0.000210881
ENSMUSG00000025978	Rftn2	0.766425	2.94492	23.2801	0.00023009	0.0103316		ENSMUSG00000027130	Slc12a6	-1.08055	3.20165	84.3252	1.66912e-07	1.4947e-05		ENSMUSG00000038094	Atp13a4	-1.43553	1.93429	54.7018	2.39663e-06	0.000210881
ENSMUSG00000021413	Prpf4b	-0.606013	2.82958	23.0803	0.00023956	0.0105666		ENSMUSG00000074476	Spc24	2.05897	2.33822	84.8038	1.6712e-07	1.4947e-05		ENSMUSG00000046031	Calhm6	3.89708	4.3786	55.1622	2.41129e-06	0.000210881
ENSMUSG00000002797	Ggct	-0.782559	3.38094	23.0719	0.00023997	0.0105666		ENSMUSG00000006418	Rnf114	1.22511	6.35716	84.229	1.6813e-07	1.49759e-05		ENSMUSG00000048498	Cd300e	2.37102	1.63946	55.1447	2.41581e-06	0.000210881
ENSMUSG00000020686	Gas2l2	-1.31974	0.793889	23.0991	0.00024276	0.0106381		ENSMUSG00000057135	Scimp	3.06432	3.49578	84.7974	1.73778e-07	1.54161e-05		ENSMUSG00000049659	Aftph	1.28855	5.10929	54.2669	2.51255e-06	0.000218158
ENSMUSG00000002343	Armc6	0.81649	2.86163	22.9699	0.00024499	0.0106923		ENSMUSG00000022237	Ankrd33b	-1.21894	4.07129	83.6237	1.76027e-07	1.55524e-05		ENSMUSG00000064341	ND1	-1.98966	11.5631	54.7531	2.51929e-06	0.000218158
ENSMUSG00000063409	Lrrc43	-0.90922	0.832086	22.9505	0.00024596	0.0106923		ENSMUSG00000028793	Rnf19b	1.50941	5.03197	83.5352	1.77217e-07	1.55796e-05		ENSMUSG00000036402	Gng12	0.866384	5.3226	54.2065	2.52917e-06	0.000218158
ENSMUSG00000027716	Trpc3	2.32372	-0.554821	22.9245	0.00025356	0.0109747		ENSMUSG00000097804	Gm16685	4.2388	0.26305	84.4938	1.77763e-07	1.55796e-05		ENSMUSG00000028680	Plk3	1.14482	2.25971	53.7058	2.67169e-06	0.000229544
ENSMUSG00000008129	Brme1	1.41622	-1.08194	22.7774	0.00025479	0.0109747		ENSMUSG00000027340	Slc23a2	-2.19381	4.20402	84.4114	1.78863e-07	1.56133e-05		ENSMUSG00000049932	H2ax	1.42389	4.47306	53.6818	2.71813e-06	0.000232619
ENSMUSG00000003665	Has1	-1.9606	-0.0669781	22.8971	0.00025497	0.0109747		ENSMUSG00000074115	Saa1	7.84456	3.20715	84.1704	1.82124e-07	1.58346e-05		ENSMUSG00000036887	C1qa	1.34203	6.73269	53.3525	2.77771e-06	0.000236789
ENSMUSG00000031312	Itgb1bp2	4.29268	2.72706	22.8608	0.00025685	0.0110338		ENSMUSG00000026473	Glul	-1.75562	7.13887	82.3527	1.98605e-07	1.71519e-05		ENSMUSG00000063286	Gm8995	2.27956	2.18866	53.8055	2.79121e-06	0.000237014
ENSMUSG00000033910	Gucy1a1	1.24294	4.91025	22.8301	0.00025845	0.0110808		ENSMUSG00000038580	Sct	11.4368	1.51416	167.083	1.98899e-07	1.71519e-05		ENSMUSG00000047407	Tgif1	1.1639	3.92411	53.2461	2.81058e-06	0.000237733
ENSMUSG00000024691	Fam111a	-0.836277	3.18833	22.6844	0.00026081	0.0111603		ENSMUSG00000045658	Pid1	-1.08782	4.45838	81.9229	2.0057e-07	1.71649e-05		ENSMUSG00000024791	Cdca5	1.99289	0.310005	53.1301	2.84693e-06	0.000239879
ENSMUSG00000037664	Cdkn1c	0.997888	4.5676	22.7523	0.00026257	0.0112133		ENSMUSG00000031504	Rab20	1.68306	3.90521	82.0007	2.02454e-07	1.72584e-05		ENSMUSG00000026029	Casp8	1.16864	4.65209	52.8523	2.93613e-06	0.000245884
ENSMUSG00000035456	Prdm8	2.77599	-0.219028	22.715	0.00026457	0.0112704		ENSMUSG00000030587	2200002D01Rik	2.68111	6.00375	82.6283	2.04658e-07	1.73246e-05		ENSMUSG00000054545	Ugt1a6a	-1.07817	4.79055	52.823	2.94574e-06	0.000245884
ENSMUSG00000047473	Zfp30	1.18277	-0.209196	22.5868	0.00026494	0.0112704		ENSMUSG00000046324	Ermp1	-1.21575	2.84961	81.6526	2.04818e-07	1.73246e-05		ENSMUSG00000027223	Mapk8ip1	-0.913569	2.67001	52.8039	2.95201e-06	0.000245884
ENSMUSG00000022809	Nr1i2	-1.54126	-1.06476	22.5492	0.00026699	0.0113226		ENSMUSG00000029380	Cxcl1	6.53237	4.06564	82.3574	2.08937e-07	1.76047e-05		ENSMUSG00000032218	Ccnb2	1.68264	2.50473	52.2823	3.21258e-06	0.000266571
ENSMUSG00000042050	Dync2i1	-0.694897	1.65147	22.5454	0.0002672	0.0113226		ENSMUSG00000058427	Cxcl2	6.62889	2.72498	81.8811	2.16706e-07	1.81195e-05		ENSMUSG00000070858	Gm1673	-1.67508	3.61684	52.4876	3.22672e-06	0.00026673
ENSMUSG00000019971	Cep290	-1.07709	-0.0739506	22.5263	0.00026825	0.011345		ENSMUSG00000020427	Igfbp3	-2.17656	4.80291	81.7873	2.18275e-07	1.8181e-05		ENSMUSG00000015656	Hspa8	1.64101	9.93858	52.0894	3.25307e-06	0.000267893
ENSMUSG00000028773	Fabp3	1.53887	5.17661	22.3157	0.0002871	0.0120255		ENSMUSG00000044350	Lacc1	2.42479	2.29793	81.6891	2.19932e-07	1.82493e-05		ENSMUSG00000028793	Rnf19b	1.26399	5.03197	51.7563	3.32044e-06	0.000272241
ENSMUSG00000020250	Txnrd1	-0.881435	4.61691	22.2498	0.0002901	0.0121078		ENSMUSG00000036833	Pnpla7	1.41356	3.41534	80.6325	2.21794e-07	1.82959e-05		ENSMUSG00000031444	F10	1.80184	3.33298	52.0049	3.40516e-06	0.000277279
ENSMUSG00000043895	S1pr2	-0.716109	4.25474	21.8506	0.00030868	0.0127341		ENSMUSG00000048249	Crebrf	-1.2948	3.40417	80.6109	2.2217e-07	1.82959e-05		ENSMUSG00000064345	ND2	-2.08612	11.1329	51.9143	3.43988e-06	0.000279016
ENSMUSG00000001095	Slc13a2	-1.53425	-0.233163	21.8601	0.00030982	0.0127569		ENSMUSG00000020627	Klhl29	-3.11	0.345886	81.098	2.24069e-07	1.83302e-05		ENSMUSG00000090291	Lrrc10b	-1.34313	3.73087	51.5532	3.45206e-06	0.000279016
ENSMUSG00000032420	Nt5e	-1.0417	4.48805	21.9386	0.0003104	0.0127569		ENSMUSG00000073490	Ifi207	2.37422	3.01941	81.436	2.24266e-07	1.83302e-05		ENSMUSG00000044583	Tlr7	1.40391	2.49154	51.153	3.5562e-06	0.000284761
ENSMUSG00000031161	Hdac6	-0.866104	1.63172	21.7937	0.00031239	0.0127873		ENSMUSG00000078921	Tgtp2	2.67718	6.52441	81.1106	2.29981e-07	1.85923e-05		ENSMUSG00000092021	Gbp11	5.00601	0.833483	51.3569	3.66265e-06	0.000291715
ENSMUSG00000071796	6820431F20Rik	0.637872	2.78595	21.786	0.0003129	0.0127873		ENSMUSG00000001166	Oas1c	1.72741	2.47701	80.1692	2.30029e-07	1.85923e-05		ENSMUSG00000021614	Vcan	3.16102	2.36198	51.0141	3.80776e-06	0.00030217
ENSMUSG00000086316	Nbdy	0.541846	5.17424	21.7652	0.00031427	0.0128192		ENSMUSG00000045273	Cenph	2.61402	0.178277	79.9987	2.33145e-07	1.87746e-05		ENSMUSG00000025408	Ddit3	1.27305	5.93052	50.5122	3.82768e-06	0.00030265
ENSMUSG00000038457	Tmem255b	1.50346	0.499625	21.8696	0.0003149	0.0128209		ENSMUSG00000032595	Cdhr4	1.6781	5.71034	79.483	2.50198e-07	1.98293e-05		ENSMUSG00000043939	A530064D06Rik	3.35039	1.46368	50.4592	4.05674e-06	0.000319603
ENSMUSG00000037784	Dzip1l	-0.835864	2.10833	21.6871	0.00031948	0.012935		ENSMUSG00000044701	Il27	5.31827	0.718135	79.9995	2.50786e-07	1.98293e-05		ENSMUSG00000037997	Parp11	1.56307	3.08921	49.9768	4.17723e-06	0.000326831
ENSMUSG00000045027	Prss22	-3.00199	1.61193	21.7059	0.00032586	0.0131202		ENSMUSG00000060519	Tor3a	1.43862	5.93173	78.9028	2.54363e-07	2.00019e-05		ENSMUSG00000049037	Clec4a1	2.22558	3.76648	50.2019	4.17842e-06	0.000326831
ENSMUSG00000031906	Smpd3	-1.1984	0.243448	21.5796	0.00032681	0.0131343		ENSMUSG00000073412	Lst1	1.99143	6.36255	79.7971	2.54801e-07	2.00019e-05		ENSMUSG00000043832	Clec4a3	1.75924	4.91186	50.12	4.21803e-06	0.00032824
ENSMUSG00000033826	Dnah8	1.33982	-1.18651	21.5348	0.00032992	0.0131708		ENSMUSG00000005983	1700037C18Rik	2.34563	4.13457	79.4908	2.61018e-07	2.04164e-05		ENSMUSG00000103711	Tstd1	-2.38793	3.62835	50.1026	4.22653e-06	0.00032824
ENSMUSG00000042045	Sln	3.38582	6.78977	21.6438	0.00033013	0.0131708		ENSMUSG00000027399	Il1a	2.44632	2.06667	79.3196	2.64567e-07	2.06202e-05		ENSMUSG00000005470	Asf1b	1.47711	1.40963	49.5019	4.30487e-06	0.000333139
ENSMUSG00000027219	Slc28a2	-1.54608	2.23548	21.6332	0.00033086	0.0131759		ENSMUSG00000031617	Tmem184c	-1.36581	2.10852	78.022	2.73014e-07	2.12028e-05		ENSMUSG00000025089	Gfra1	-1.82639	1.92203	49.8244	4.3646e-06	0.000336568
ENSMUSG00000058022	Adtrp	3.52111	0.314376	21.6052	0.00033281	0.0132294		ENSMUSG00000079339	Ifit1bl1	4.92564	5.768	78.6962	2.77964e-07	2.15107e-05		ENSMUSG00000020737	Jpt1	0.893795	6.23398	49.1547	4.4842e-06	0.000344308
ENSMUSG00000067212	H2-T23	0.97099	9.37305	21.5524	0.00033384	0.0132463		ENSMUSG00000079197	Psme2	2.54162	8.80879	78.378	2.85099e-07	2.19848e-05		ENSMUSG00000079227	Ccr5	2.59255	3.38301	49.5677	4.49654e-06	0.000344308
ENSMUSG00000061080	Lsamp	3.11355	-1.41766	21.5784	0.00033469	0.0132559		ENSMUSG00000022403	St13	-1.34719	5.94498	77.2029	2.91761e-07	2.24194e-05		ENSMUSG00000056737	Capg	1.30292	6.53203	48.69	4.73759e-06	0.000360239
ENSMUSG00000037204	Atg101	0.605202	4.78926	21.4454	0.00033624	0.0132929		ENSMUSG00000026669	Mcm10	3.08515	0.263271	77.5992	2.93546e-07	2.24774e-05		ENSMUSG00000030873	Scnn1b	-1.14159	5.97331	48.5986	4.78936e-06	0.00036291
ENSMUSG00000013593	Ndufs2	0.493583	6.81488	21.3893	0.00034027	0.0133738		ENSMUSG00000024056	Ndc80	1.81217	0.433362	77.0241	2.96044e-07	2.25894e-05		ENSMUSG00000029182	Fam166c	-1.23059	4.01682	48.5751	4.82011e-06	0.000363976
ENSMUSG00000032680	6820408C15Rik	-0.936923	3.82846	21.4991	0.00034032	0.0133738		ENSMUSG00000047798	Cd300lf	3.12547	3.85037	77.5426	3.04839e-07	2.31795e-05		ENSMUSG00000025076	Casp7	1.02246	3.65447	48.0029	5.14272e-06	0.000386998
ENSMUSG00000034968	Lbx2	1.28439	1.65008	21.4895	0.00034102	0.0133738		ENSMUSG00000018899	Irf1	1.1771	6.71832	76.5848	3.06877e-07	2.32534e-05		ENSMUSG00000073491	Ifi213	3.22981	4.25005	48.3487	5.18838e-06	0.000387826
ENSMUSG00000061451	Tmem151a	-1.2886	1.52299	21.4828	0.0003415	0.0133738		ENSMUSG00000078606	Gvin2	1.85047	3.9255	77.1757	3.11318e-07	2.34942e-05		ENSMUSG00000049624	Slc17a5	-1.19801	2.62418	47.8907	5.21255e-06	0.000388237
ENSMUSG00000029415	Sdad1	-0.744884	1.79876	21.3598	0.00034241	0.0133738		ENSMUSG00000048732	Klhl11	-2.18708	0.66451	76.375	3.12208e-07	2.34942e-05		ENSMUSG00000024098	Twsg1	-1.26877	5.3447	47.9956	5.24249e-06	0.000389139
ENSMUSG00000031555	Adam9	-0.692287	4.94733	21.3458	0.00034343	0.0133802		ENSMUSG00000062519	Zfp398	-1.64056	0.62007	75.9909	3.22245e-07	2.41662e-05		ENSMUSG00000038508	Gdf15	2.36451	2.31188	48.181	5.29275e-06	0.000390028
ENSMUSG00000028583	Pdpn	-0.864728	7.46179	21.3924	0.00034396	0.0133802		ENSMUSG00000071202	Ccdc78	2.1625	2.78494	76.769	3.24519e-07	2.42533e-05		ENSMUSG00000044156	Hepacam2	-1.97239	0.0459702	47.7483	5.30273e-06	0.000390028
ENSMUSG00000037643	Prkci	-0.658314	4.44943	21.265	0.00034939	0.0135436		ENSMUSG00000030717	Nupr1	1.54487	7.88226	75.7791	3.27935e-07	2.4425e-05		ENSMUSG00000040328	Olfr56	2.90893	0.299089	48.1456	5.30809e-06	0.000390028
ENSMUSG00000049303	Syt12	-1.74117	-0.121564	21.3738	0.00034945	0.0135436		ENSMUSG00000068744	Psrc1	2.64783	1.21902	76.0195	3.44968e-07	2.54333e-05		ENSMUSG00000064370	CYTB	-2.02917	11.9993	47.4752	5.75881e-06	0.000421727
ENSMUSG00000107002	0610012G03Rik	0.566787	4.64132	21.2566	0.00035003	0.0135436		ENSMUSG00000039364	Sectm1b	6.42473	1.75832	75.9193	3.47812e-07	2.55565e-05		ENSMUSG00000038065	Mturn	-1.9363	3.13427	47.3211	5.86669e-06	0.00042819
ENSMUSG00000022215	Fitm1	3.89636	1.76634	21.3472	0.00035143	0.0135652		ENSMUSG00000074651	Mcidas	2.91402	0.0248643	75.0795	3.49301e-07	2.55798e-05		ENSMUSG00000029816	Gpnmb	2.35961	3.66729	47.2325	5.92974e-06	0.000431349
ENSMUSG00000043913	Ccdc60	-1.19333	0.141727	21.2325	0.00035183	0.0135652		ENSMUSG00000023505	Cdca3	2.52093	1.93675	75.6065	3.56862e-07	2.5967e-05		ENSMUSG00000053291	Rab4b	0.840464	5.26231	46.6281	6.07719e-06	0.000438679
ENSMUSG00000034006	Slc66a2	0.555504	4.71342	21.1899	0.00035504	0.0136057		ENSMUSG00000020590	Snx13	-1.12381	3.38386	74.7597	3.56967e-07	2.5967e-05		ENSMUSG00000037738	Nek5	-1.32877	2.16784	46.5733	6.11827e-06	0.000438679
ENSMUSG00000097915	A330009N23Rik	0.990076	3.09009	21.2897	0.00035573	0.0136057		ENSMUSG00000043991	Pura	-1.13186	1.95534	74.5568	3.63089e-07	2.62454e-05		ENSMUSG00000044285	Ubb-ps	1.57342	4.16819	46.9634	6.12604e-06	0.000438679
ENSMUSG00000066382	Iqcf5	7.33254	-2.14779	24.6358	0.00035576	0.0136057		ENSMUSG00000034320	Slc26a2	-1.27122	2.23367	74.5532	3.632e-07	2.62454e-05		ENSMUSG00000024019	Cmtr1	1.39791	4.33792	46.7405	6.13103e-06	0.000438679
ENSMUSG00000061086	Myl4	2.55286	7.47701	21.2219	0.00036089	0.0137445		ENSMUSG00000032218	Ccnb2	1.87105	2.50473	74.5482	3.75976e-07	2.69621e-05		ENSMUSG00000024500	Ppp2r2b	-1.87129	0.548822	46.5581	6.15473e-06	0.000438679
ENSMUSG00000042757	Tmem108	-1.62163	0.730864	21.1835	0.00036385	0.0137918		ENSMUSG00000033880	Lgals3bp	3.25661	8.85242	74.944	3.76927e-07	2.69621e-05		ENSMUSG00000045790	Ccdc149	-1.13029	1.52948	46.5032	6.17121e-06	0.000438679
ENSMUSG00000064179	Tnnt1	1.39841	2.19241	21.0475	0.00037455	0.0141415		ENSMUSG00000037640	Zfp60	-1.45145	1.29733	74.0783	3.78001e-07	2.69621e-05		ENSMUSG00000033777	Tlr13	2.15399	2.39183	46.7441	6.29144e-06	0.000444769
ENSMUSG00000098559	Gm15013	1.16427	0.251634	20.8814	0.00037937	0.0142497		ENSMUSG00000095463	Entpd4	-1.11	3.3981	74.0765	3.7806e-07	2.69621e-05		ENSMUSG00000062524	Ncr1	2.87654	2.20402	46.7106	6.31715e-06	0.000444769
ENSMUSG00000022262	Dnah5	-1.21361	0.451937	20.8585	0.00038125	0.0142957		ENSMUSG00000033943	Mga	-1.53533	2.28921	74.029	3.79577e-07	2.69821e-05		ENSMUSG00000018774	Cd68	1.59074	6.17227	46.6942	6.32982e-06	0.000444769
ENSMUSG00000041809	Efhc1	-0.868065	2.54743	20.8217	0.0003871	0.014434		ENSMUSG00000030156	Cd69	4.37263	3.44698	74.7906	3.81756e-07	2.70087e-05		ENSMUSG00000059089	Fcgr4	3.17665	5.18189	46.683	6.33841e-06	0.000444769
ENSMUSG00000045725	Prr15	-1.20373	2.33046	20.8876	0.00038759	0.014434		ENSMUSG00000022696	Sidt1	1.7851	0.996833	73.9404	3.82426e-07	2.70087e-05		ENSMUSG00000021054	Sgpp1	-0.87191	3.70466	46.2295	6.38321e-06	0.000445129
ENSMUSG00000005150	Wdr83	0.63575	3.85299	20.7398	0.00039117	0.0144762		ENSMUSG00000044583	Tlr7	1.56626	2.49154	73.6357	3.92415e-07	2.75071e-05		ENSMUSG00000028214	Gem	1.29886	3.51419	46.228	6.38433e-06	0.000445129
ENSMUSG00000020128	Vps54	-0.566922	3.75079	20.7384	0.00039129	0.0144762		ENSMUSG00000039167	Adgrl4	-1.57227	5.93882	73.8353	3.93717e-07	2.75071e-05		ENSMUSG00000030790	Adm	2.2566	3.26557	46.5976	6.4048e-06	0.000445134
ENSMUSG00000000805	Car4	0.716784	8.07926	20.6874	0.00039564	0.0145725		ENSMUSG00000069769	Msi2	-1.33884	3.47003	73.5725	3.94525e-07	2.75071e-05		ENSMUSG00000001761	Smo	-1.32457	3.16721	46.0773	6.61066e-06	0.000457982
ENSMUSG00000042707	Dnali1	-0.840841	3.58434	20.7359	0.00039598	0.0145725		ENSMUSG00000042406	Atf4	1.24809	7.40805	73.3988	4.0039e-07	2.77387e-05		ENSMUSG00000004446	Bid	1.04535	2.64284	45.9152	6.63683e-06	0.00045834
ENSMUSG00000023039	Krt7	-1.19852	7.54385	20.7661	0.00039785	0.0145931		ENSMUSG00000073491	Ifi213	3.6477	4.25005	74.135	4.03192e-07	2.77612e-05		ENSMUSG00000039196	Orm1	4.18735	5.15161	46.2427	6.6891e-06	0.000460493
ENSMUSG00000024376	Epb41l4a	-0.620714	2.93802	20.6614	0.00039788	0.0145931		ENSMUSG00000038594	Cep85l	-2.20223	1.50094	73.7847	4.03259e-07	2.77612e-05		ENSMUSG00000005410	Mcm5	1.09944	2.54719	45.7614	6.76507e-06	0.000463687
ENSMUSG00000020799	Tekt1	-0.616244	4.10689	20.6177	0.00040168	0.0147078		ENSMUSG00000062593	Lilrb4a	2.51838	5.65543	73.7827	4.15275e-07	2.84986e-05		ENSMUSG00000064357	ATP6	-1.69702	11.5193	46.1118	6.79759e-06	0.000463687
ENSMUSG00000030043	Tacr1	-1.69303	-1.20685	20.5749	0.00040544	0.0147711		ENSMUSG00000020948	Klhl28	-1.36415	0.588514	72.8292	4.20319e-07	2.86644e-05		ENSMUSG00000022236	Ropn1l	-1.2093	2.27577	45.721	6.79924e-06	0.000463687
ENSMUSG00000027776	Il12a	1.7301	1.09462	20.652	0.00040776	0.014812		ENSMUSG00000036887	C1qa	1.46678	6.73269	72.5217	4.31544e-07	2.92201e-05		ENSMUSG00000026358	Rgs1	5.42707	4.34718	46.0782	6.82574e-06	0.000464044
ENSMUSG00000030399	Ckm	7.98011	7.83925	20.5859	0.00041363	0.0148956		ENSMUSG00000027018	Hat1	1.29523	4.43774	72.4964	4.32483e-07	2.92201e-05		ENSMUSG00000029380	Cxcl1	5.12309	4.06564	46.0328	6.86406e-06	0.000464099
ENSMUSG00000037579	Kcnh3	-1.32132	0.132893	20.4757	0.00041571	0.014921		ENSMUSG00000045027	Prss22	7.9008	1.61193	73.1067	4.3963e-07	2.94758e-05		ENSMUSG00000001948	Spa17	-1.17112	5.01689	45.6806	6.86908e-06	0.000464099
ENSMUSG00000030083	Abtb1	0.61751	3.82069	20.4445	0.00041714	0.0149478		ENSMUSG00000027104	Atf2	-1.09138	3.39817	72.2941	4.40073e-07	2.94758e-05		ENSMUSG00000028885	Smpdl3b	1.38283	2.18896	45.5726	6.92637e-06	0.00046509
ENSMUSG00000048186	Bend7	-0.717741	3.24144	20.3805	0.00042303	0.0150845		ENSMUSG00000068220	Lgals1	1.31739	8.3639	72.2876	4.4032e-07	2.94758e-05		ENSMUSG00000025170	Rab40b	-1.3021	0.533751	45.4127	7.06642e-06	0.000471591
ENSMUSG00000053329	Gatd3a	0.555409	5.52294	20.3695	0.00042405	0.0150906		ENSMUSG00000072620	Slfn2	3.03528	7.66211	72.858	4.48994e-07	2.99645e-05		ENSMUSG00000059743	Fdps	1.24893	6.17057	45.1045	7.36391e-06	0.000489489
ENSMUSG00000025537	Phkg1	3.30522	0.0772579	20.4493	0.00042608	0.0150906		ENSMUSG00000031813	Mvb12a	1.45106	6.19938	71.8339	4.5791e-07	3.04663e-05		ENSMUSG00000048644	Ctxn1	-1.73626	3.76279	45.4258	7.39982e-06	0.000489489
ENSMUSG00000102590	Mannr	2.66086	-2.96869	20.3002	0.00043054	0.0151723		ENSMUSG00000032680	6820408C15Rik	1.87801	3.82846	72.3481	4.68914e-07	3.0946e-05		ENSMUSG00000022894	Adamts5	-1.17542	0.860291	45.0439	7.40188e-06	0.000489489
ENSMUSG00000041476	Smpx	4.28511	4.23567	20.396	0.00043105	0.0151723		ENSMUSG00000024539	Ptpn2	1.3704	4.35985	71.5487	4.69373e-07	3.0946e-05		ENSMUSG00000054676	1600014C10Rik	1.58648	4.25768	45.3953	7.42801e-06	0.000489732
ENSMUSG00000028832	Stmn1	0.734173	6.96766	20.2641	0.00043397	0.0152261		ENSMUSG00000037731	Themis2	2.14233	3.94597	72.2701	4.72048e-07	3.10286e-05		ENSMUSG00000004952	Rasa4	1.32392	3.18308	44.8633	7.59253e-06	0.000497573
ENSMUSG00000035896	Rnase1	3.24325	-0.353953	20.352	0.00043521	0.0152356		ENSMUSG00000053835	H2-T24	2.0555	4.95663	72.2044	4.74707e-07	3.11097e-05		ENSMUSG00000020707	Rnf135	1.14614	3.26369	44.7141	7.71725e-06	0.000504232
ENSMUSG00000039196	Orm1	-2.07119	5.15161	20.3474	0.00043564	0.0152356		ENSMUSG00000040552	C3ar1	2.33198	1.93932	72.1251	4.77939e-07	3.12278e-05		ENSMUSG00000020581	Agr2	2.88131	5.09823	44.9328	7.87012e-06	0.000511159
ENSMUSG00000021579	Lrrc14b	2.84124	-0.114789	20.3277	0.00043752	0.0152767		ENSMUSG00000038510	Rpf2	1.92865	4.47359	71.9414	4.85523e-07	3.16285e-05		ENSMUSG00000037731	Themis2	1.814	3.94597	44.7921	8.01049e-06	0.000518733
ENSMUSG00000062157	Ifnlr1	-0.744253	1.62699	20.161	0.00044394	0.0154444		ENSMUSG00000030649	Anapc15	1.06446	3.84912	71.0781	4.8901e-07	3.16852e-05		ENSMUSG00000041377	Ninj2	2.99106	0.372238	44.6406	8.16492e-06	0.000527169
ENSMUSG00000009210	Prr29	-0.892214	4.39719	20.2558	0.00044444	0.0154444		ENSMUSG00000042428	Mgat3	-1.42882	3.30261	71.0675	4.89464e-07	3.16852e-05		ENSMUSG00000020884	Asgr1	-3.84096	2.3501	44.3913	8.42635e-06	0.000542443
ENSMUSG00000003346	Abhd17a	0.470139	5.92351	20.1267	0.00044731	0.0154717		ENSMUSG00000066324	Bpnt2	-1.09656	3.28423	71.0375	4.90748e-07	3.16852e-05		ENSMUSG00000003779	Kif20a	1.84362	0.872996	43.9607	8.50223e-06	0.0005442
ENSMUSG00000035769	Xylb	-1.20177	0.585982	20.1508	0.00044806	0.0154717		ENSMUSG00000045205	Dpy19l4	-1.38534	2.13056	70.6583	5.07318e-07	3.25624e-05		ENSMUSG00000057135	Scimp	2.36339	3.49578	44.3194	8.50351e-06	0.0005442
ENSMUSG00000055027	Smyd1	3.73649	2.02302	20.1995	0.00044996	0.0155126		ENSMUSG00000024805	Pcgf5	1.12481	3.6446	70.6226	5.08913e-07	3.25689e-05		ENSMUSG00000064367	ND5	-1.85114	10.0081	44.2543	8.57407e-06	0.000546078
ENSMUSG00000054459	Vsnl1	1.11498	2.5235	20.1564	0.00045423	0.0155716		ENSMUSG00000031443	F7	2.09227	3.4644	71.2263	5.16378e-07	3.284e-05		ENSMUSG00000063268	Parp10	1.78331	4.09793	44.2462	8.5829e-06	0.000546078
ENSMUSG00000059741	Myl3	7.06816	7.05685	20.1375	0.00045612	0.0156017		ENSMUSG00000037849	Ifi206	3.57788	4.32792	71.1975	5.17663e-07	3.284e-05		ENSMUSG00000072620	Slfn2	2.53482	7.66211	44.1687	8.66781e-06	0.000549877
ENSMUSG00000045930	Clec14a	0.933942	6.51941	20.1298	0.00045689	0.0156036		ENSMUSG00000025134	Alyref	0.944535	5.72136	70.1624	5.29953e-07	3.35222e-05		ENSMUSG00000026679	Enkur	-1.05701	3.7956	43.5952	8.90667e-06	0.000563392
ENSMUSG00000029169	Dhx15	-0.539841	4.93336	20.0081	0.0004592	0.0156336		ENSMUSG00000005514	Por	-1.42952	7.53695	70.0034	5.37453e-07	3.38007e-05		ENSMUSG00000045031	Cetn4	-1.87255	3.53623	43.9158	8.95181e-06	0.000563927
ENSMUSG00000045761	Togaram2	-0.855159	2.86355	20.0212	0.00046261	0.0157251		ENSMUSG00000040586	Ofd1	1.07888	1.31592	69.4106	5.66495e-07	3.55248e-05		ENSMUSG00000009070	Rsph14	-1.40268	1.94888	43.5769	8.9835e-06	0.000563927
ENSMUSG00000031097	Tnni2	7.38823	8.05851	20.0264	0.00046739	0.0158162		ENSMUSG00000040174	Alkbh3	1.4456	4.87621	69.4393	5.68186e-07	3.55287e-05		ENSMUSG00000052160	Pld4	1.74701	5.06207	43.8599	9.01603e-06	0.000563927
ENSMUSG00000040151	Hs2st1	-0.790233	4.63039	19.9782	0.00046753	0.0158162		ENSMUSG00000022945	Chaf1b	1.68101	1.96837	69.1729	5.78636e-07	3.58859e-05		ENSMUSG00000074651	Mcidas	2.38692	0.0248643	43.5243	9.01849e-06	0.000563927
ENSMUSG00000066057	Gm1976	-1.91557	-1.90656	19.9207	0.00046819	0.0158162		ENSMUSG00000069633	Pex11g	1.4799	2.16823	69.1691	5.78832e-07	3.58859e-05		ENSMUSG00000026177	Slc11a1	1.41068	3.02922	43.5582	9.08261e-06	0.000566314
ENSMUSG00000026981	Il1rn	-1.47918	4.84265	19.9604	0.00047425	0.0159961		ENSMUSG00000034789	Rab24	1.32358	4.10318	69.1691	5.78832e-07	3.58859e-05		ENSMUSG00000045725	Prr15	-1.86052	2.33046	43.7631	9.1284e-06	0.000567547
ENSMUSG00000027562	Car2	0.863213	5.68061	19.9385	0.00047571	0.0160208		ENSMUSG00000022575	Gsdmd	2.07603	5.12662	69.7654	5.86593e-07	3.62641e-05		ENSMUSG00000029366	Dck	1.85482	2.93506	43.6185	9.29925e-06	0.000576527
ENSMUSG00000034227	Foxj1	-0.803589	5.71354	19.8738	0.00047914	0.0161044		ENSMUSG00000028005	Gucy1b1	-1.59242	4.7543	69.2413	5.95361e-07	3.66352e-05		ENSMUSG00000005667	Mthfd2	2.24708	2.73399	43.5321	9.4031e-06	0.000581314
ENSMUSG00000024038	Ndufv3	0.546968	7.1354	19.8026	0.00048066	0.0161044		ENSMUSG00000047996	Prrg1	-1.8602	1.16233	68.8435	5.95954e-07	3.66352e-05		ENSMUSG00000033967	Rnf225	1.93265	0.579449	43.0198	9.59857e-06	0.000591722
ENSMUSG00000051490	Foxd4	-5.23348	-3.52316	28.8472	0.00048086	0.0161044		ENSMUSG00000087175	Gm15133	4.6927	0.533879	164.97	6.00009e-07	3.67159e-05		ENSMUSG00000075269	Bex6	5.35076	0.21342	43.3229	9.66003e-06	0.000593833
ENSMUSG00000059447	Hadhb	0.548119	5.88839	19.798	0.00048115	0.0161044		ENSMUSG00000015947	Fcgr1	3.76051	5.24929	69.4531	6.02975e-07	3.67159e-05		ENSMUSG00000021453	Gadd45g	2.07101	5.98016	43.1252	9.91012e-06	0.000607496
ENSMUSG00000022375	Lrrc6	-1.2462	0.979521	19.8599	0.0004849	0.0162051		ENSMUSG00000027078	Ube2l6	3.38711	7.78821	69.4363	6.03869e-07	3.67159e-05		ENSMUSG00000024033	Rsph1	-1.04781	5.08052	42.7369	9.96097e-06	0.000608903
ENSMUSG00000099689	Zfp383	0.716516	1.44819	19.7163	0.00049001	0.0162852		ENSMUSG00000017716	Birc5	1.96477	3.02431	69.4339	6.03996e-07	3.67159e-05		ENSMUSG00000067599	Klra7	3.49495	2.05776	42.8791	1.02318e-05	0.000623713
ENSMUSG00000006403	Adamts4	-2.10298	-0.188372	19.787	0.0004928	0.0163439		ENSMUSG00000027219	Slc28a2	3.16404	2.23548	69.3805	6.06854e-07	3.67706e-05		ENSMUSG00000019850	Tnfaip3	1.48758	3.06601	42.6592	1.03685e-05	0.000630282
ENSMUSG00000064280	Ccdc146	-1.03961	1.32672	19.7186	0.00049447	0.0163747		ENSMUSG00000001627	Ifrd1	2.0006	7.04682	69.3543	6.08265e-07	3.67706e-05		ENSMUSG00000033467	Crlf2	1.38502	5.01894	42.4101	1.07794e-05	0.000653439
ENSMUSG00000021298	Gpr132	-0.917022	1.63975	19.5603	0.0005089	0.0167569		ENSMUSG00000061207	Stk19	1.21232	4.77105	68.3998	6.20216e-07	3.73103e-05		ENSMUSG00000029915	Clec5a	1.55494	2.8838	42.3294	1.09338e-05	0.000659678
ENSMUSG00000018776	Slc35g3	-1.71433	-0.288988	19.6068	0.00051153	0.0167569		ENSMUSG00000032238	Rora	-1.79854	1.89373	68.4949	6.20613e-07	3.73103e-05		ENSMUSG00000039501	Znfx1	2.47293	5.15788	42.3652	1.09427e-05	0.000659678
ENSMUSG00000048148	Nwd1	-1.61919	-1.49051	19.5134	0.00051282	0.0167569		ENSMUSG00000022964	Tmem50b	-1.46944	5.61198	68.4519	6.23974e-07	3.7371e-05		ENSMUSG00000038305	Spats2l	1.72256	3.61879	42.3413	1.09772e-05	0.000659933
ENSMUSG00000031972	Acta1	11.9738	8.59741	19.6037	0.00051332	0.0167569		ENSMUSG00000090881	Phf11	5.92236	0.7876	69.0472	6.25048e-07	3.7371e-05		ENSMUSG00000036896	C1qc	1.44981	5.81266	42.1761	1.12184e-05	0.000671368
ENSMUSG00000030401	Rtn2	2.46282	4.49374	19.6004	0.00051369	0.0167569		ENSMUSG00000032322	Pstpip1	2.68212	4.20344	68.9625	6.29769e-07	3.75161e-05		ENSMUSG00000025746	Il6	5.37634	3.21773	42.1155	1.13083e-05	0.000674262
ENSMUSG00000033044	Dhrs7c	3.63491	2.2627	19.5726	0.0005169	0.0168361		ENSMUSG00000041377	Ninj2	3.3472	0.372238	68.9421	6.30913e-07	3.75161e-05		ENSMUSG00000072572	Slc39a2	2.91157	2.24395	42.0446	1.14147e-05	0.000677068
ENSMUSG00000042272	Sestd1	-0.560203	2.46239	19.4249	0.00052315	0.0169649		ENSMUSG00000035683	Melk	1.87182	0.166776	68.0674	6.39129e-07	3.79014e-05		ENSMUSG00000021208	Ifi27l2b	3.11136	0.889607	42.0299	1.14369e-05	0.000677068
ENSMUSG00000022610	Mapk12	0.729593	4.29438	19.4296	0.00052334	0.0169649		ENSMUSG00000038213	Tapbpl	1.35811	5.04407	67.917	6.47901e-07	3.82179e-05		ENSMUSG00000026946	Nmi	1.41676	6.40998	41.9484	1.14484e-05	0.000677068
ENSMUSG00000074039	4930520O04Rik	1.54743	-1.4784	19.4176	0.00052401	0.0169649		ENSMUSG00000034278	Dnajc17	1.2289	3.99248	67.9159	6.47969e-07	3.82179e-05		ENSMUSG00000099241	Gvin-ps2	3.24502	1.13961	41.938	1.15765e-05	0.000682797
ENSMUSG00000062098	Btbd3	0.632427	4.0462	19.4115	0.00052474	0.0169649		ENSMUSG00000054814	Usp46	-1.60059	3.78544	67.9328	6.6458e-07	3.90565e-05		ENSMUSG00000036995	Asap3	1.37719	1.95164	41.5326	1.16881e-05	0.000687517
ENSMUSG00000013974	Mcemp1	1.04277	5.68527	19.4548	0.00053071	0.0170568		ENSMUSG00000027454	Gins1	2.30318	1.98854	68.3396	6.65765e-07	3.90565e-05		ENSMUSG00000039682	Lap3	1.13213	5.36211	41.3793	1.19314e-05	0.000699944
ENSMUSG00000042647	Acad12	0.686287	1.69034	19.3544	0.00053154	0.0170585		ENSMUSG00000053113	Socs3	1.91061	5.31423	68.306	6.67772e-07	3.90691e-05		ENSMUSG00000026628	Atf3	3.20397	4.66874	41.355	1.25102e-05	0.000728599
ENSMUSG00000022217	Emc9	0.580088	3.71747	19.2967	0.00053853	0.0172367		ENSMUSG00000046275	Trarg1	-2.60921	1.68616	68.2265	6.72547e-07	3.9201e-05		ENSMUSG00000053475	Tnfaip6	2.302	0.572427	41.2661	1.25157e-05	0.000728599
ENSMUSG00000022790	Igsf11	-1.61197	-0.731006	19.2743	0.00054148	0.0172367		ENSMUSG00000001348	Acp5	1.69975	4.90843	67.8389	6.94927e-07	4.03335e-05		ENSMUSG00000061959	Ces1e	-2.13393	2.72805	41.3491	1.252e-05	0.000728599
ENSMUSG00000071793	2610005L07Rik	0.898881	4.2945	19.3646	0.00054156	0.0172367		ENSMUSG00000029780	Nt5c3	2.46327	5.75038	67.5256	7.16377e-07	4.14682e-05		ENSMUSG00000007867	Ift43	-0.737219	5.68686	40.9816	1.259e-05	0.000730725
ENSMUSG00000025268	Maged2	0.658604	4.77156	19.2671	0.00054216	0.0172367		ENSMUSG00000029363	Rfc5	1.88609	2.72142	67.4679	7.18288e-07	4.14688e-05		ENSMUSG00000043716	Rpl7	-1.33672	10.3566	40.9663	1.2778e-05	0.000737712
ENSMUSG00000058773	H1f5	2.84235	-1.97258	20.9519	0.00054396	0.0172367		ENSMUSG00000076441	Ass1	1.58957	5.42744	66.922	7.36931e-07	4.24329e-05		ENSMUSG00000024910	Ctsw	2.55352	2.55664	41.1542	1.28513e-05	0.000739981
ENSMUSG00000031601	Cnot7	0.72897	4.63174	19.1828	0.00055425	0.0174788		ENSMUSG00000029298	Gbp9	1.3024	4.21769	66.4141	7.43494e-07	4.26572e-05		ENSMUSG00000024679	Ms4a6d	3.37267	6.12577	41.1264	1.28995e-05	0.000740802
ENSMUSG00000038204	Asb10	4.91304	0.142154	19.2426	0.00055665	0.0175037		ENSMUSG00000021624	Cd180	1.62256	3.00383	66.6192	7.44737e-07	4.26572e-05		ENSMUSG00000027962	Vcam1	0.975301	5.47811	40.7145	1.30554e-05	0.000747248
ENSMUSG00000018566	Slc2a4	3.51204	2.48353	19.2358	0.0005575	0.0175037		ENSMUSG00000099775	Gm5960	4.6849	2.07779	80.0407	7.74461e-07	4.42436e-05		ENSMUSG00000010358	Ifi35	1.57192	7.45106	41.0229	1.30802e-05	0.000747248
ENSMUSG00000096914	Galntl6	-3.46514	-3.80249	20.7494	0.00055873	0.0175037		ENSMUSG00000053291	Rab4b	0.945082	5.26231	65.785	7.88183e-07	4.49099e-05		ENSMUSG00000097006	9530082P21Rik	1.13581	2.58393	40.6549	1.31619e-05	0.000748857
ENSMUSG00000104699	Rps4x-ps	0.617602	1.9498	19.1258	0.00055985	0.0175037		ENSMUSG00000028965	Tnfrsf9	4.5911	3.16217	66.3698	7.95939e-07	4.52338e-05		ENSMUSG00000043885	Slc36a4	-0.965842	2.60001	40.6465	1.3177e-05	0.000748857
ENSMUSG00000029522	Pla2g1b	1.41162	5.34465	19.1836	0.00056412	0.0175853		ENSMUSG00000085156	Snhg15	3.58902	3.79357	66.2474	8.04937e-07	4.56264e-05		ENSMUSG00000064363	ND4	-1.956	11.4489	40.7527	1.35657e-05	0.000768946
ENSMUSG00000046345	Smco1	3.42562	-1.84876	19.1723	0.00056556	0.0175853		ENSMUSG00000060802	B2m	1.6009	11.7789	65.2283	8.30286e-07	4.69413e-05		ENSMUSG00000021215	Net1	-1.03997	5.14138	40.4045	1.36204e-05	0.000770046
ENSMUSG00000017897	Eya2	-1.05342	4.73398	19.1383	0.00056993	0.0176921		ENSMUSG00000032097	Ddx6	-1.03424	5.09358	64.9709	8.50613e-07	4.79662e-05		ENSMUSG00000040938	Slc16a11	-1.37039	5.48483	40.6677	1.37226e-05	0.000770617
ENSMUSG00000061024	Rrs1	-0.717242	3.67351	19.0257	0.00057277	0.0177298		ENSMUSG00000022972	Cfap298	1.25796	5.79655	64.9252	8.54286e-07	4.80232e-05		ENSMUSG00000064358	COX3	-1.45512	11.3944	40.4925	1.37687e-05	0.000770617
ENSMUSG00000033825	Tpsb2	3.02997	-1.38864	19.0787	0.00057768	0.0178313		ENSMUSG00000042410	Agps	-1.08213	3.28189	64.9036	8.56025e-07	4.80232e-05		ENSMUSG00000078920	Ifi47	3.26035	7.40715	40.6413	1.37717e-05	0.000770617
ENSMUSG00000015843	Rxrg	2.03096	-0.111322	19.0376	0.00058309	0.0179221		ENSMUSG00000025089	Gfra1	-2.10218	1.92203	65.4567	8.65935e-07	4.84546e-05		ENSMUSG00000059923	Grb2	0.770796	5.61802	40.297	1.38227e-05	0.00077149
ENSMUSG00000096753	Fam181a	-1.25873	-0.780387	18.9323	0.00058514	0.017949		ENSMUSG00000071669	Snx29	-1.79517	0.848781	64.614	8.79744e-07	4.91014e-05		ENSMUSG00000052974	Cyp2f2	-2.13379	10.6719	40.5752	1.38958e-05	0.000771755
ENSMUSG00000026930	Gpsm1	0.738602	2.73805	18.9288	0.00058561	0.017949		ENSMUSG00000027317	Ppp1r14d	2.92082	3.53001	65.1479	8.91171e-07	4.96123e-05		ENSMUSG00000035186	Ubd	5.26153	4.18209	40.5739	1.38982e-05	0.000771755
ENSMUSG00000001630	Stk38l	-0.563693	2.69714	18.9072	0.00058852	0.018013		ENSMUSG00000022206	Npr3	-3.5	4.22519	65.0582	8.98656e-07	4.99017e-05		ENSMUSG00000026866	Kynu	2.3337	1.4612	40.5173	1.40055e-05	0.000774907
ENSMUSG00000042834	Nrep	1.41346	4.67018	18.973	0.00059172	0.0180856		ENSMUSG00000097534	Gm16675	1.86856	0.795458	64.3198	9.04609e-07	5.01048e-05		ENSMUSG00000055170	Ifng	4.5805	1.04005	40.5065	1.40259e-05	0.000774907
ENSMUSG00000043719	Col6a6	4.47245	-3.19685	18.8739	0.00059705	0.0182231		ENSMUSG00000035455	Fignl1	1.78109	0.227255	64.1932	9.15549e-07	5.05823e-05		ENSMUSG00000058427	Cxcl2	5.14559	2.72498	40.3702	1.42884e-05	0.000787412
ENSMUSG00000044041	Krt13	11.8677	7.4494	18.923	0.00059849	0.0182415		ENSMUSG00000039357	Fut11	-1.1611	2.99988	64.1173	9.22183e-07	5.08202e-05		ENSMUSG00000026271	Gpr35	2.01309	2.08008	40.2233	1.45777e-05	0.000801332
ENSMUSG00000040557	Mettl27	0.903556	2.03096	18.8477	0.00060052	0.0182776		ENSMUSG00000043943	Naalad2	-2.32347	0.67722	64.253	9.28819e-07	5.10569e-05		ENSMUSG00000032527	Pccb	-1.10527	5.0033	39.9125	1.46695e-05	0.000804356
ENSMUSG00000020904	Cfap52	-1.48904	3.51014	18.8911	0.00060286	0.0183235		ENSMUSG00000058656	Samd12	-1.86957	1.69863	64.0339	9.48326e-07	5.19983e-05		ENSMUSG00000023307	Marchf5	0.953222	5.54107	39.8385	1.47249e-05	0.000805366
ENSMUSG00000010830	Kdelr3	0.513923	3.35668	18.796	0.00060375	0.0183249		ENSMUSG00000051439	Cd14	1.63064	5.64921	64.349	9.53209e-07	5.20992e-05		ENSMUSG00000023961	Enpp4	1.0081	3.94634	39.521	1.53887e-05	0.000833773
ENSMUSG00000037196	Pacrg	-0.603812	2.722	18.777	0.00060639	0.0183795		ENSMUSG00000040328	Olfr56	2.95144	0.299089	64.3769	9.56345e-07	5.20992e-05		ENSMUSG00000034947	Tmem106a	1.31293	4.49979	39.7028	1.53917e-05	0.000833773
ENSMUSG00000040390	Map3k10	0.568076	3.9732	18.7371	0.000612	0.0184939		ENSMUSG00000057230	Aak1	-2.33361	0.718892	63.9691	9.60118e-07	5.20992e-05		ENSMUSG00000031639	Tlr3	1.32859	2.78515	39.4356	1.57101e-05	0.000848619
ENSMUSG00000025920	Stau2	0.993735	2.15992	18.7926	0.00061576	0.0184939		ENSMUSG00000051518	Rps19bp1	1.07767	4.71089	63.6711	9.62303e-07	5.20992e-05		ENSMUSG00000047517	Dmbt1	6.27618	0.410676	39.6534	1.57641e-05	0.000849434
ENSMUSG00000016496	Cd274	-0.673644	4.53917	18.6962	0.00061779	0.0184939		ENSMUSG00000021796	Bmpr1a	-1.14024	3.79897	63.6241	9.66639e-07	5.20992e-05		ENSMUSG00000100862	Gm10925	-1.72705	12.6598	39.5943	1.58934e-05	0.000854291
ENSMUSG00000010307	Tmem86a	0.582456	4.09276	18.6629	0.00062256	0.0185494		ENSMUSG00000026088	Mitd1	2.69858	5.29345	64.2656	9.67999e-07	5.20992e-05		ENSMUSG00000039543	Cfap70	-1.5327	1.06304	39.2835	1.59431e-05	0.000854854
ENSMUSG00000074059	Fbxw18	6.29635	-3.78455	21.3122	0.00062342	0.0185494		ENSMUSG00000027555	Car13	2.60085	2.70956	64.2556	9.68916e-07	5.20992e-05		ENSMUSG00000052477	C130026I21Rik	3.36418	3.56324	39.5008	1.61002e-05	0.000861164
ENSMUSG00000046748	Tmem45a2	6.25063	-1.93812	18.7412	0.00062389	0.0185494		ENSMUSG00000039763	Dnajc28	-1.86744	0.81217	63.5958	9.69266e-07	5.20992e-05		ENSMUSG00000022756	Slc7a4	-1.10827	2.66827	38.8163	1.69876e-05	0.000904196
ENSMUSG00000033182	Kbtbd12	2.72867	-1.33239	18.7244	0.00062631	0.0185727		ENSMUSG00000038332	Sesn1	-1.05672	3.71491	63.5409	9.74371e-07	5.2123e-05		ENSMUSG00000023015	Racgap1	1.37764	1.74936	38.7714	1.70958e-05	0.000907739
ENSMUSG00000026450	Chit1	4.72228	-0.171741	18.7137	0.00062784	0.0185727		ENSMUSG00000001467	Cyp51	1.1045	4.0007	63.5397	9.74485e-07	5.2123e-05		ENSMUSG00000023393	Slc17a9	-1.17083	0.529551	38.6122	1.74854e-05	0.000923932
ENSMUSG00000087141	Plcxd2	-1.42067	-1.85156	18.6247	0.00062808	0.0185727		ENSMUSG00000037103	Dcaf15	1.25222	3.01181	63.4302	9.84774e-07	5.24628e-05		ENSMUSG00000071715	Ncf4	1.9081	4.40917	38.8139	1.77174e-05	0.00093393
ENSMUSG00000036743	Psma8	1.64296	-1.00986	18.6061	0.00063079	0.0185929		ENSMUSG00000025591	Tma16	1.15641	2.81791	63.421	9.85646e-07	5.24628e-05		ENSMUSG00000064360	ND3	-2.33865	8.51096	38.7528	1.787e-05	0.000938463
ENSMUSG00000025199	Chuk	-0.674506	3.70326	18.6025	0.00063132	0.0185929		ENSMUSG00000028680	Plk3	1.15523	2.25971	63.1837	1.0084e-06	5.35432e-05		ENSMUSG00000034278	Dnajc17	0.976878	3.99248	38.4513	1.78894e-05	0.000938463
ENSMUSG00000035032	Nek11	-1.57091	1.16653	18.6685	0.0006344	0.0186244		ENSMUSG00000051397	Tacstd2	1.73282	5.60421	63.5421	1.03666e-06	5.47771e-05		ENSMUSG00000003283	Hck	1.12315	5.54394	38.4399	1.79429e-05	0.00093865
ENSMUSG00000036551	Akap14	-1.48534	1.1006	18.6647	0.00063495	0.0186244		ENSMUSG00000028111	Ctsk	2.71718	6.1702	63.4669	1.0441e-06	5.49821e-05		ENSMUSG00000026649	Cfap126	-1.15399	5.84226	38.5325	1.7979e-05	0.00093865
ENSMUSG00000050212	Eva1b	0.738381	5.61887	18.596	0.00063611	0.0186332		ENSMUSG00000029762	Akr1b8	1.72388	4.74492	63.4521	1.04557e-06	5.49821e-05		ENSMUSG00000023947	Nfkbie	1.32792	3.38479	38.5214	1.80761e-05	0.000941466
ENSMUSG00000001583	Tnk1	-0.651918	2.12734	18.5161	0.00064409	0.0187914		ENSMUSG00000026573	Xcl1	4.96727	5.11549	63.3121	1.05963e-06	5.55871e-05		ENSMUSG00000037816	Fbxw17	1.34007	4.24132	38.5746	1.81409e-05	0.000942591
ENSMUSG00000097466	D430036J16Rik	-1.44725	2.78982	18.5946	0.00064529	0.0188012		ENSMUSG00000029155	Spata18	-1.89979	2.69383	62.9883	1.09295e-06	5.71979e-05		ENSMUSG00000053338	Tarm1	4.83824	0.81179	38.5602	1.83609e-05	0.000951759
ENSMUSG00000089997	1810020O05Rik	-1.13793	-0.316108	18.4811	0.00064935	0.0188944		ENSMUSG00000009185	Ccl8	3.45977	5.62562	62.929	1.09918e-06	5.73863e-05		ENSMUSG00000024423	Impact	-0.89071	3.00131	38.2187	1.84925e-05	0.000956306
ENSMUSG00000042734	Ttc9	-0.83818	3.75155	18.543	0.00065144	0.0189051		ENSMUSG00000037172	Dennd11	-1.83696	1.42671	62.2982	1.10598e-06	5.76034e-05		ENSMUSG00000020467	Efemp1	-1.24444	6.69869	38.3774	1.8578e-05	0.000958359
ENSMUSG00000027475	Kif3b	-0.661114	2.87753	18.4672	0.00065145	0.0189051		ENSMUSG00000038065	Mturn	-2.29104	3.13427	62.7887	1.11409e-06	5.78873e-05		ENSMUSG00000024730	Ms4a8a	1.92876	4.22394	38.4609	1.862e-05	0.000958359
ENSMUSG00000032268	Tmprss5	1.36754	-1.43227	18.4553	0.00065326	0.0189166		ENSMUSG00000059714	Flot1	0.951452	6.31956	62.0726	1.12318e-06	5.80836e-05		ENSMUSG00000036805	Noxa1	1.76274	1.14197	38.2732	1.86812e-05	0.000959245
ENSMUSG00000056458	Mok	-0.672421	2.5994	18.4503	0.00065402	0.0189166		ENSMUSG00000057101	Zfp180	-0.984481	2.74055	62.0725	1.12319e-06	5.80836e-05		ENSMUSG00000056749	Nfil3	1.65622	2.47368	38.3879	1.88132e-05	0.000963757
ENSMUSG00000041324	Inhba	-1.55101	-1.49954	18.4475	0.00065445	0.0189166		ENSMUSG00000004707	Ly9	1.91464	2.61746	62.6532	1.1287e-06	5.8231e-05		ENSMUSG00000027323	Rad51	1.48918	0.367279	37.9747	1.91497e-05	0.000976347
ENSMUSG00000051359	Ncald	0.618766	4.74894	18.441	0.00065544	0.0189201		ENSMUSG00000073405	H2-T-ps	1.73656	1.24784	61.9737	1.13409e-06	5.83707e-05		ENSMUSG00000004707	Ly9	1.60002	2.61746	38.2467	1.91932e-05	0.000976347
ENSMUSG00000030321	Efcab12	-0.821195	0.707295	18.4148	0.00065946	0.0190109		ENSMUSG00000061232	H2-K1	1.81417	10.6422	62.2435	1.14446e-06	5.87661e-05		ENSMUSG00000029477	Morn3	-1.38634	2.97599	38.2115	1.92891e-05	0.000978946
ENSMUSG00000022941	Ripply3	0.956322	5.82076	18.4772	0.00066301	0.0190486		ENSMUSG00000045763	Basp1	2.08975	3.72676	62.4241	1.1539e-06	5.90082e-05		ENSMUSG00000030745	Il21r	1.75957	1.90217	38.1767	1.93848e-05	0.000981519
ENSMUSG00000097740	E030044B06Rik	1.68423	-1.52247	18.3613	0.00066773	0.0191482		ENSMUSG00000060657	Marf1	-1.0434	2.94795	61.7834	1.15544e-06	5.90082e-05		ENSMUSG00000038291	Snx25	-1.5201	6.32228	38.0779	1.96589e-05	0.000993095
ENSMUSG00000045776	Lrtm1	8.63315	-0.753784	18.4303	0.00067025	0.0191952		ENSMUSG00000038884	Shfl	2.00617	3.89311	62.3938	1.15729e-06	5.90082e-05		ENSMUSG00000020897	Aurkb	1.75787	1.23911	37.7843	2.00993e-05	0.00100841
ENSMUSG00000020839	Tmigd1	2.56835	-1.21391	18.4201	0.00067183	0.0192019		ENSMUSG00000078763	Slfn1	3.08544	4.96045	62.3581	1.16128e-06	5.90739e-05		ENSMUSG00000038418	Egr1	3.01603	4.48116	37.9219	2.01007e-05	0.00100841
ENSMUSG00000038637	Lrrc56	-0.803683	1.91186	18.3125	0.00067538	0.0192398		ENSMUSG00000039682	Lap3	1.30137	5.36211	61.6545	1.17015e-06	5.93405e-05		ENSMUSG00000045658	Pid1	-0.741531	4.45838	37.5472	2.03669e-05	0.00101942
ENSMUSG00000043153	Crppa	0.73008	0.731724	18.3106	0.00067567	0.0192398		ENSMUSG00000075122	Cd80	2.61591	1.01359	62.2634	1.17196e-06	5.93405e-05		ENSMUSG00000023505	Cdca3	1.89999	1.93675	37.4866	2.13948e-05	0.00106842
ENSMUSG00000074064	Mlycd	0.610581	4.61321	18.3072	0.00067621	0.0192398		ENSMUSG00000038467	Chmp4b	1.33699	7.6885	61.5144	1.18639e-06	5.9932e-05		ENSMUSG00000038370	Pcp4l1	-1.05376	6.09446	37.1982	2.14593e-05	0.00106855
ENSMUSG00000021725	Parp8	-0.710866	1.92396	18.2163	0.00069076	0.0195542		ENSMUSG00000057722	Lepr	-1.68717	3.60037	62.0298	1.19278e-06	6.01154e-05		ENSMUSG00000052270	Fpr2	1.59567	4.33235	37.4541	2.14953e-05	0.00106855
ENSMUSG00000030433	Sbk2	5.48443	2.47705	18.2943	0.00069174	0.0195542		ENSMUSG00000031667	Aktip	-1.34816	5.35734	61.4121	1.20336e-06	6.05093e-05		ENSMUSG00000062309	Rpp25	-2.74292	0.189496	37.4354	2.15531e-05	0.00106899
ENSMUSG00000069372	Ctxn3	8.94593	3.17737	18.2767	0.00069458	0.0196091		ENSMUSG00000072572	Slc39a2	3.28275	2.24395	61.9495	1.20818e-06	6.06117e-05		ENSMUSG00000000204	Slfn4	7.1047	4.52233	37.19	2.23307e-05	0.00110254
ENSMUSG00000031698	Mylk3	3.18578	2.16704	18.2564	0.00069787	0.0196766		ENSMUSG00000031886	Ces2e	-2.26153	0.926644	61.5765	1.2171e-06	6.09191e-05		ENSMUSG00000038179	Slamf7	2.51722	3.11309	37.1534	2.24494e-05	0.0011059
ENSMUSG00000061816	Myl1	5.74975	6.13298	18.2449	0.00069974	0.0197039		ENSMUSG00000029221	Slc30a9	-0.895725	4.45791	61.2207	1.22127e-06	6.0988e-05		ENSMUSG00000050994	Adgb	-1.30631	0.645524	36.808	2.26843e-05	0.00111495
ENSMUSG00000030223	Ptpro	-1.07182	1.66543	18.2311	0.00070199	0.0197333		ENSMUSG00000005410	Mcm5	1.18929	2.54719	61.182	1.22595e-06	6.10818e-05		ENSMUSG00000028573	Fggy	-1.5698	1.2665	36.9062	2.2802e-05	0.00111822
ENSMUSG00000032688	Malt1	-1.00322	2.05454	18.1832	0.00070988	0.0198867		ENSMUSG00000023249	Parp3	1.38045	4.96405	60.9016	1.27367e-06	6.3315e-05		ENSMUSG00000061540	Orm2	5.25651	2.67324	36.8582	2.34334e-05	0.00113895
ENSMUSG00000004768	Rab23	-0.620514	2.61728	18.0841	0.00071256	0.0199105		ENSMUSG00000030895	Hpx	4.05365	3.26948	61.3355	1.28276e-06	6.36222e-05		ENSMUSG00000033578	Tmem35a	-1.61366	0.690325	36.5338	2.37136e-05	0.00115
ENSMUSG00000034706	Dnai2	-0.796101	2.86896	18.0997	0.00071483	0.0199485		ENSMUSG00000027656	Ccn5	1.77271	6.39024	61.236	1.29534e-06	6.39742e-05		ENSMUSG00000073433	Arhgdig	-1.26501	5.53312	36.7463	2.38192e-05	0.00115002
ENSMUSG00000026566	Mpzl1	0.774088	3.78179	18.0885	0.00071705	0.0199661		ENSMUSG00000073664	Nbeal1	-1.34245	1.50907	60.6119	1.29734e-06	6.39742e-05		ENSMUSG00000065947	ND4L	-2.03086	9.6787	36.7463	2.38193e-05	0.00115002
ENSMUSG00000048915	Efna5	-0.913897	0.00661445	18.0551	0.00071743	0.0199661		ENSMUSG00000024191	Bnip1	1.34434	4.38384	60.6252	1.29866e-06	6.39742e-05		ENSMUSG00000030149	Klrk1	2.83333	3.92932	36.65	2.4157e-05	0.00116375
ENSMUSG00000007891	Ctsd	0.602403	8.81391	18.0505	0.00071821	0.0199661		ENSMUSG00000096188	Cmtm4	-1.77211	3.04754	61.1428	1.30724e-06	6.4252e-05		ENSMUSG00000021403	Serpinb9b	3.47485	0.531788	36.4954	2.47107e-05	0.0011878
ENSMUSG00000054000	Tusc1	0.513059	2.74949	18.023	0.00072288	0.0200195		ENSMUSG00000079480	Pin4	0.94704	6.06892	60.4344	1.32051e-06	6.46133e-05		ENSMUSG00000026573	Xcl1	4.00818	5.11549	36.4117	2.50166e-05	0.00119986
ENSMUSG00000017344	Vtn	1.54588	3.26054	18.0902	0.00072549	0.0200262		ENSMUSG00000038582	Pptc7	-1.09354	3.45187	60.3049	1.33772e-06	6.50893e-05		ENSMUSG00000031683	Lsm6	-0.924974	5.77298	36.1029	2.5178e-05	0.00120037
ENSMUSG00000022902	Stfa2	2.28484	-0.0732345	18.0878	0.00072589	0.0200262		ENSMUSG00000028256	Odf2l	2.02688	2.59984	60.8812	1.34133e-06	6.50893e-05		ENSMUSG00000057143	Trim12c	0.862587	4.09129	36.0892	2.52296e-05	0.00120037
ENSMUSG00000050677	Ccdc96	-0.996298	0.730477	18.0047	0.00072602	0.0200262		ENSMUSG00000002885	Adgre5	-1.42605	7.26837	60.3148	1.34217e-06	6.50893e-05		ENSMUSG00000009378	Slc16a12	-1.73784	0.945574	36.2849	2.52473e-05	0.00120037
ENSMUSG00000070858	Gm1673	-0.919433	3.61684	18.0756	0.00072798	0.0200262		ENSMUSG00000027907	S100a11	1.33853	10.8086	60.1534	1.35818e-06	6.57194e-05		ENSMUSG00000027366	Sppl2a	1.14838	4.793	36.1252	2.53814e-05	0.00120413
ENSMUSG00000020831	0610010K14Rik	0.613449	5.9909	17.9895	0.00072863	0.0200262		ENSMUSG00000033910	Gucy1a1	-2.15994	4.91025	60.67	1.36958e-06	6.61244e-05		ENSMUSG00000033805	Ephx4	-1.55854	1.5311	36.2107	2.56235e-05	0.00121298
ENSMUSG00000060600	Eno3	3.80565	6.13034	18.0327	0.00073534	0.0201493		ENSMUSG00000027796	Smad9	-2.46607	0.549551	60.2053	1.39939e-06	6.74146e-05		ENSMUSG00000071068	Treml2	2.15176	1.61438	36.1882	2.58545e-05	0.00122126
ENSMUSG00000044835	Ankrd45	-1.49282	-0.114435	17.9763	0.00073969	0.0202241		ENSMUSG00000055170	Ifng	4.99461	1.04005	60.3203	1.41785e-06	6.81535e-05		ENSMUSG00000028932	Psmc2	0.800287	6.03554	35.884	2.60145e-05	0.00122352
ENSMUSG00000053522	Lgals7	9.41287	5.78921	18.0018	0.00074069	0.0202241		ENSMUSG00000079227	Ccr5	2.57385	3.38301	60.2751	1.42423e-06	6.831e-05		ENSMUSG00000043953	Ccrl2	1.55172	4.95468	36.112	2.61474e-05	0.00122482
ENSMUSG00000000031	H19	10.5836	5.65682	17.9978	0.00074139	0.0202241		ENSMUSG00000021236	Entpd5	-1.28057	3.2136	59.6418	1.42992e-06	6.83758e-05		ENSMUSG00000035493	Tgfbi	1.61711	6.05579	36.1102	2.61544e-05	0.00122482
ENSMUSG00000060376	Bckdha	0.627458	5.26607	17.8797	0.0007478	0.0203229		ENSMUSG00000073795	Spef1l	1.99907	2.06094	60.2213	1.43187e-06	6.83758e-05		ENSMUSG00000051397	Tacstd2	1.3884	5.60421	36.0777	2.62804e-05	0.00122809
ENSMUSG00000029223	Uchl1	-0.548083	3.24974	17.859	0.00075147	0.0203719		ENSMUSG00000032333	Stoml1	0.877541	3.44187	59.5785	1.4391e-06	6.84961e-05		ENSMUSG00000067736	Gm10222	-1.7815	10.5292	36.0313	2.64616e-05	0.00123391
ENSMUSG00000063239	Grm4	-2.06968	-1.44809	17.8704	0.00075406	0.0204167		ENSMUSG00000020218	Wif1	-2.18781	1.02167	59.9143	1.44067e-06	6.84961e-05		ENSMUSG00000035711	Dok3	1.19834	3.59053	35.817	2.65181e-05	0.00123391
ENSMUSG00000018648	Dusp14	-0.686338	5.04699	17.8392	0.00075696	0.0204698		ENSMUSG00000024352	Spata24	2.27955	4.78293	60.0912	1.45054e-06	6.88153e-05		ENSMUSG00000043263	Ifi209	3.39164	4.88038	35.9016	2.69757e-05	0.00125253
ENSMUSG00000078552	Dcdc2b	-1.0011	3.54928	17.8921	0.00076005	0.0205029		ENSMUSG00000059588	Calcrl	-2.17356	7.23584	60.0061	1.46289e-06	6.92509e-05		ENSMUSG00000019762	Iyd	-1.96467	1.94664	35.759	2.75545e-05	0.0012713
ENSMUSG00000031111	Igsf1	2.408	-0.797799	17.8816	0.00076194	0.0205029		ENSMUSG00000022019	Tdrd3	-0.878276	2.85217	59.2654	1.48545e-06	7.01667e-05		ENSMUSG00000076441	Ass1	1.227	5.42744	35.5706	2.78936e-05	0.0012819
ENSMUSG00000074156	Ces1h	7.58954	1.36457	17.8716	0.00076375	0.0205261		ENSMUSG00000022464	Slc38a4	-2.44272	1.95027	59.7595	1.49938e-06	7.06715e-05		ENSMUSG00000096727	Psmb9	1.76916	7.80578	35.6666	2.79368e-05	0.0012819
ENSMUSG00000041616	Nppa	4.72172	4.9682	17.8134	0.00077432	0.0207687		ENSMUSG00000073411	H2-D1	1.31942	10.5879	59.0316	1.52119e-06	7.15452e-05		ENSMUSG00000024401	Tnf	4.03731	2.83771	35.6609	2.79605e-05	0.0012819
ENSMUSG00000073155	1810058I24Rik	0.708883	6.15244	17.7203	0.00077864	0.0207899		ENSMUSG00000063268	Parp10	1.9166	4.09793	59.5342	1.53362e-06	7.19746e-05		ENSMUSG00000037405	Icam1	1.62294	7.98548	35.6117	2.8167e-05	0.00128865
ENSMUSG00000027855	Sycp1	-4.07368	-2.01411	17.7891	0.00077878	0.0207899		ENSMUSG00000020170	Frs2	-1.47068	2.14592	58.9027	1.54131e-06	7.20536e-05		ENSMUSG00000031557	Plekha2	0.877827	4.77227	35.3045	2.83854e-05	0.00129593
ENSMUSG00000090291	Lrrc10b	-0.736007	3.73087	17.728	0.00077966	0.0207899		ENSMUSG00000030745	Il21r	2.00547	1.90217	59.4805	1.54191e-06	7.20536e-05		ENSMUSG00000001750	Tcirg1	1.56136	5.53867	35.4455	2.88764e-05	0.00131285
ENSMUSG00000028572	Hook1	-0.833049	1.16779	17.6487	0.00079005	0.0210259		ENSMUSG00000036339	Tmem260	-1.38977	2.2311	58.8336	1.55221e-06	7.22256e-05		ENSMUSG00000025647	Shisa5	1.55608	8.05313	35.3649	2.9228e-05	0.00132608
ENSMUSG00000056569	Mpz	1.99416	1.51782	17.7086	0.00079376	0.021099		ENSMUSG00000021388	Aspn	-1.60352	2.54133	58.9892	1.5607e-06	7.24661e-05		ENSMUSG00000036912	Piwil4	1.49801	1.82312	35.1072	2.97502e-05	0.00134161
ENSMUSG00000047867	Gimap6	0.822939	6.55889	17.6754	0.00079742	0.0211703		ENSMUSG00000040102	Klhl42	-1.55502	1.23091	58.6996	1.57361e-06	7.25981e-05		ENSMUSG00000083618	Gm11771	-1.50376	1.24833	35.1037	2.97548e-05	0.00134161
ENSMUSG00000034947	Tmem106a	-0.757007	4.49979	17.6053	0.00080734	0.0213818		ENSMUSG00000020646	Mboat2	-2.00287	0.767844	58.679	1.57693e-06	7.25981e-05		ENSMUSG00000006269	Atp6v1b1	-2.10487	1.36992	35.1817	3.00454e-05	0.00135192
ENSMUSG00000020475	Pgam2	3.99734	5.08464	17.6244	0.00080978	0.0214096		ENSMUSG00000032397	Tipin	1.5576	4.52296	59.1526	1.57923e-06	7.25981e-05		ENSMUSG00000016918	Sulf1	-1.18396	3.65023	35.0087	3.03493e-05	0.00136041
ENSMUSG00000078942	Naip6	-1.65011	-1.37506	17.5035	0.00081801	0.021565		ENSMUSG00000031167	Rbm3	2.63218	8.41329	59.2416	1.57942e-06	7.25981e-05		ENSMUSG00000003949	Hlf	-1.94711	2.4095	35.1129	3.03589e-05	0.00136041
ENSMUSG00000069892	9930111J21Rik2	-0.832377	2.74823	17.5515	0.00081821	0.021565		ENSMUSG00000034460	Six4	-2.48032	0.452342	58.9603	1.58345e-06	7.25981e-05		ENSMUSG00000002588	Pon1	-2.7157	5.67077	35.0736	3.05397e-05	0.00136571
ENSMUSG00000027470	Mylk2	8.0933	0.868486	17.5737	0.00081962	0.021576		ENSMUSG00000096215	Smim22	1.2977	6.26517	58.6384	1.5835e-06	7.25981e-05		ENSMUSG00000030603	Psmc4	0.839903	6.44058	34.8054	3.06255e-05	0.00136675
ENSMUSG00000002881	Nab1	-0.559095	4.52779	17.4779	0.00082303	0.0216357		ENSMUSG00000036067	Slc2a6	1.80314	2.35193	59.0486	1.59892e-06	7.31515e-05		ENSMUSG00000060961	Slc4a4	-1.48769	0.542372	34.7242	3.10086e-05	0.00137821
ENSMUSG00000019767	Ccdc170	-1.52287	0.588729	17.552	0.00082387	0.0216357		ENSMUSG00000038963	Slco4a1	1.88099	0.551591	58.4433	1.6155e-06	7.37552e-05		ENSMUSG00000021939	Ctsb	1.03892	7.65104	34.5437	3.18801e-05	0.00141406
ENSMUSG00000020469	Myl7	2.18013	8.06571	17.5205	0.00083009	0.0217468		ENSMUSG00000052477	C130026I21Rik	3.75026	3.56324	58.96	1.62497e-06	7.4033e-05		ENSMUSG00000095687	Rnaset2a	0.989525	6.46993	34.4292	3.24473e-05	0.00143339
ENSMUSG00000021319	Sfrp4	1.02559	-0.664414	17.3901	0.00084061	0.0219959		ENSMUSG00000027405	Nop56	1.28851	5.07472	58.3098	1.6378e-06	7.4462e-05		ENSMUSG00000017929	B4galt5	1.50785	3.779	34.5939	3.2848e-05	0.00144817
ENSMUSG00000020089	Ppa1	-0.683009	5.39375	17.3976	0.00084167	0.0219972		ENSMUSG00000054252	Fgfr3	-1.89515	4.78935	58.7094	1.66677e-06	7.56214e-05		ENSMUSG00000038774	Ascc3	1.25032	1.9664	34.3259	3.29687e-05	0.00145056
ENSMUSG00000061540	Orm2	-2.34615	2.67324	17.4435	0.0008455	0.0220651		ENSMUSG00000049672	Zbtb14	-1.27306	2.90806	58.0614	1.68025e-06	7.60749e-05		ENSMUSG00000024675	Ms4a4c	4.36138	7.68069	34.5428	3.31057e-05	0.00145365
ENSMUSG00000018581	Dnah11	-1.66407	-0.511861	17.4199	0.00084629	0.0220651		ENSMUSG00000025092	Hspa12a	-1.80446	1.30395	58.0689	1.68881e-06	7.62656e-05		ENSMUSG00000043164	Tmem212	-1.93078	5.91923	34.4902	3.33729e-05	0.00146244
ENSMUSG00000078605	E030025P04Rik	3.24006	-3.38735	17.3412	0.00085058	0.0221506		ENSMUSG00000060441	Trim5	1.69247	0.259286	57.9971	1.69145e-06	7.62656e-05		ENSMUSG00000002068	Ccne1	1.46174	0.717464	34.1814	3.37141e-05	0.00146955
ENSMUSG00000068697	Myoz1	8.34403	4.12552	17.4082	0.00085267	0.0221744		ENSMUSG00000058216	Gstp3	1.38923	3.62946	58.0206	1.69724e-06	7.63243e-05		ENSMUSG00000024769	Cdc42bpg	-1.69236	5.21038	34.42	3.37333e-05	0.00146955
ENSMUSG00000044629	Cnrip1	0.619694	2.64382	17.318	0.00085535	0.0221953		ENSMUSG00000030149	Klrk1	3.31105	3.92932	58.5167	1.69975e-06	7.63243e-05		ENSMUSG00000024354	Slc23a1	-1.13225	1.17811	34.177	3.37371e-05	0.00146955
ENSMUSG00000028793	Rnf19b	-0.635123	5.03197	17.3055	0.00085795	0.02221		ENSMUSG00000022533	Atp13a3	-1.58928	4.21967	58.3207	1.72729e-06	7.74019e-05		ENSMUSG00000059412	Fxyd2	-1.74709	1.24952	34.3761	3.39613e-05	0.00147381
ENSMUSG00000061723	Tnnt3	9.18057	7.55889	17.3717	0.00086017	0.0222331		ENSMUSG00000040423	Rc3h1	-1.43354	2.01339	57.622	1.75844e-06	7.86362e-05		ENSMUSG00000027368	Dusp2	2.89397	2.8816	34.3586	3.40524e-05	0.00147381
ENSMUSG00000036144	Meox2	0.575666	3.25206	17.2914	0.00086088	0.0222331		ENSMUSG00000054517	Trim65	-1.4611	1.93367	57.5821	1.76576e-06	7.88019e-05		ENSMUSG00000068101	Cenpm	2.16255	0.928428	34.3486	3.41051e-05	0.00147381
ENSMUSG00000024526	Cidea	-0.995926	1.13273	17.2941	0.00086616	0.0222902		ENSMUSG00000062980	Cped1	-2.49538	3.65576	58.0625	1.78043e-06	7.92947e-05		ENSMUSG00000036598	Ccdc113	-1.25512	3.90446	34.2487	3.46322e-05	0.00148876
ENSMUSG00000028396	2310002L09Rik	5.49215	1.13366	17.282	0.0008789	0.0225666		ENSMUSG00000018199	Ro60	-1.44235	2.13924	57.461	1.78812e-06	7.94443e-05		ENSMUSG00000020098	Pcbd1	-0.973465	3.77073	34.0062	3.46442e-05	0.00148876
ENSMUSG00000032698	Lmo2	0.592968	5.55063	17.1847	0.00088341	0.0226275		ENSMUSG00000087247	Alkal1	3.70043	2.92956	58.0044	1.79107e-06	7.94443e-05		ENSMUSG00000015340	Cybb	1.71196	4.496	34.2443	3.46556e-05	0.00148876
ENSMUSG00000034532	Fbxo16	-0.834277	1.66931	17.1688	0.00088745	0.0227044		ENSMUSG00000067795	4930444P10Rik	3.10668	1.22023	57.9317	1.80448e-06	7.97171e-05		ENSMUSG00000002111	Spi1	1.27367	5.72419	34.1992	3.48049e-05	0.00149224
ENSMUSG00000040703	Cyp2s1	-1.11914	5.7528	17.2065	0.00089504	0.022845		ENSMUSG00000052974	Cyp2f2	-2.673	10.6719	57.9139	1.80778e-06	7.97171e-05		ENSMUSG00000027995	Tlr2	1.38843	4.28202	34.1007	3.54305e-05	0.00151608
ENSMUSG00000022525	Plaat1	4.35836	-0.817959	17.1883	0.00089897	0.022845		ENSMUSG00000031371	Haus7	1.17046	3.63799	57.3539	1.80818e-06	7.97171e-05		ENSMUSG00000068129	Cst7	2.28134	1.83495	34.0812	3.55373e-05	0.00151767
ENSMUSG00000007872	Id3	0.975859	7.71513	17.1859	0.0008995	0.022845		ENSMUSG00000022512	Cldn1	-1.98678	1.42535	57.6819	1.81496e-06	7.98548e-05		ENSMUSG00000021379	Id4	-0.934081	1.80994	33.7908	3.58275e-05	0.00152594
ENSMUSG00000027961	Lrrc39	4.83658	-0.808964	17.185	0.0008997	0.022845		ENSMUSG00000047414	Flrt2	-1.778	1.08113	57.274	1.82332e-06	8.00608e-05		ENSMUSG00000021091	Serpina3n	2.25995	6.87573	33.9925	3.60277e-05	0.00152964
ENSMUSG00000015224	Cyp2j9	0.693615	1.86734	17.1053	0.00090062	0.022845		ENSMUSG00000047648	Fbxo30	-1.38552	2.32688	57.2348	1.83079e-06	8.00668e-05		ENSMUSG00000003545	Fosb	3.73787	0.487329	33.9637	3.61888e-05	0.00153349
ENSMUSG00000024885	Aldh3b1	-0.652507	5.8126	17.1034	0.00090102	0.022845		ENSMUSG00000021134	Srsf5	1.51906	6.87102	57.3772	1.86105e-06	8.10464e-05		ENSMUSG00000036437	Npy1r	-1.32312	0.486767	33.682	3.64426e-05	0.00154125
ENSMUSG00000031775	Pllp	1.08515	5.49648	17.1769	0.00090146	0.022845		ENSMUSG00000035186	Ubd	5.90709	4.18209	57.6144	1.86433e-06	8.10464e-05		ENSMUSG00000091971	Hspa1a	4.03382	4.2895	33.893	3.65866e-05	0.0015425
ENSMUSG00000037996	Slc24a2	2.78116	-3.67916	17.0967	0.00090248	0.022845		ENSMUSG00000025466	Fuom	1.27379	4.82483	56.9893	1.8784e-06	8.13928e-05		ENSMUSG00000026494	Kif26b	-1.43382	0.722393	33.6521	3.66134e-05	0.0015425
ENSMUSG00000038453	Srcin1	-1.0397	-0.164602	17.0952	0.00090282	0.022845		ENSMUSG00000060681	Slc9a6	-1.103	3.54204	56.9824	1.87976e-06	8.13928e-05		ENSMUSG00000079457	Gm7609	4.58318	2.22456	33.8609	3.67695e-05	0.00154609
ENSMUSG00000026526	Fh1	0.602197	5.88757	17.0852	0.00090502	0.022845		ENSMUSG00000019256	Ahr	-1.65747	3.26155	57.385	1.90729e-06	8.24214e-05		ENSMUSG00000068328	Aup1	0.825412	6.37653	33.5987	3.69215e-05	0.0015488
ENSMUSG00000049119	Fam110b	-1.01352	0.801069	17.0821	0.00090794	0.0228534		ENSMUSG00000059089	Fcgr4	3.17461	5.18189	57.1958	1.94681e-06	8.36858e-05		ENSMUSG00000044701	Il27	3.6582	0.718135	33.7832	3.72156e-05	0.00155362
ENSMUSG00000031425	Plp1	1.47591	-0.397652	17.0755	0.00091113	0.0228887		ENSMUSG00000063286	Gm8995	2.09275	2.18866	57.1896	1.94805e-06	8.36858e-05		ENSMUSG00000057816	Cfap299	-1.37317	2.93149	33.7801	3.72334e-05	0.00155362
ENSMUSG00000024805	Pcgf5	-0.516072	3.6446	17.0502	0.00091277	0.0228896		ENSMUSG00000005481	Ddx39a	1.77783	4.73098	57.1143	1.96333e-06	8.41154e-05		ENSMUSG00000025586	Cpeb1	-1.27921	2.42957	33.6389	3.7489e-05	0.0015613
ENSMUSG00000026535	Ifi202b	9.49743	3.01553	19.4004	0.00091357	0.0228896		ENSMUSG00000022194	Bcl2l2	1.20415	6.00464	56.5553	1.96607e-06	8.41154e-05		ENSMUSG00000090881	Phf11	4.22564	0.7876	33.6303	3.81114e-05	0.0015842
ENSMUSG00000049382	Krt8	-0.946862	7.55953	17.112	0.0009157	0.0228998		ENSMUSG00000024640	Psat1	1.39535	3.72905	56.6501	1.96962e-06	8.41154e-05		ENSMUSG00000040354	Mars1	0.815675	4.97371	33.3559	3.8359e-05	0.00158905
ENSMUSG00000075232	Amd1	-0.442203	4.54677	17.027	0.00091794	0.0229202		ENSMUSG00000028885	Smpdl3b	1.42875	2.18896	56.5105	1.97538e-06	8.41955e-05		ENSMUSG00000071230	Npw	-0.912735	4.64748	33.3535	3.83738e-05	0.00158905
ENSMUSG00000056529	Ptafr	-1.13906	2.57044	17.0967	0.0009191	0.0229228		ENSMUSG00000037860	Aim2	3.57799	2.78097	57.0368	1.97921e-06	8.41955e-05		ENSMUSG00000037447	Arid5a	1.6943	3.68996	33.574	3.8447e-05	0.00158907
ENSMUSG00000040694	Apobec2	6.56073	4.69772	17.0571	0.00092797	0.0231177		ENSMUSG00000006732	Mettl1	1.42745	3.47747	56.5551	1.99886e-06	8.48661e-05		ENSMUSG00000047379	B4gat1	-0.919259	4.47413	33.2958	3.8725e-05	0.0015952
ENSMUSG00000040666	Sh3bgr	2.83503	2.44465	17.0403	0.00093176	0.0231855		ENSMUSG00000046618	Olfml2a	-2.46198	2.52508	56.8159	2.02523e-06	8.58186e-05		ENSMUSG00000062329	Cytl1	-1.55251	4.82349	33.4845	3.89879e-05	0.00159966
ENSMUSG00000063689	H2ac21	6.64974	-3.84664	30.7473	0.00094281	0.0234072		ENSMUSG00000001025	S100a6	2.32659	10.8326	56.7085	2.04807e-06	8.66182e-05		ENSMUSG00000051354	Samd3	2.57233	0.0571114	33.4831	3.89967e-05	0.00159966
ENSMUSG00000066595	Flvcr1	-0.546099	2.06358	16.9076	0.00094512	0.023416		ENSMUSG00000028792	Ak2	0.881739	5.0161	56.1069	2.06155e-06	8.70197e-05		ENSMUSG00000037628	Cdkn3	1.68106	0.993391	33.3242	3.90696e-05	0.00159966
ENSMUSG00000031147	Magix	0.823642	2.15389	16.9207	0.00094561	0.023416		ENSMUSG00000025666	Tmem47	-1.6086	2.65937	56.3844	2.06644e-06	8.7041e-05		ENSMUSG00000023249	Parp3	1.07965	4.96405	33.2217	3.94273e-05	0.00161128
ENSMUSG00000026678	Rgs5	1.37596	1.80226	16.9715	0.00094746	0.023416		ENSMUSG00000034488	Edil3	-2.05878	1.19099	56.4285	2.07003e-06	8.7041e-05		ENSMUSG00000045969	Ing1	-0.720293	4.18076	33.1652	3.95331e-05	0.00161258
ENSMUSG00000030598	Fbxo17	-0.777961	1.35214	16.8612	0.00095592	0.0235556		ENSMUSG00000041954	Tnfrsf18	2.28344	2.09962	56.5284	2.087e-06	8.75857e-05		ENSMUSG00000029379	Cxcl3	4.42024	2.8909	33.3768	3.96507e-05	0.00161436
ENSMUSG00000026100	Mstn	7.53293	-1.74548	16.9115	0.00096137	0.0236006		ENSMUSG00000018411	Mapt	-1.94649	4.46352	56.5004	2.09312e-06	8.76304e-05		ENSMUSG00000000805	Car4	1.01065	8.07926	33.1092	3.98858e-05	0.00162091
ENSMUSG00000030361	Klrb1a	1.53583	0.553361	16.9114	0.00096141	0.0236006		ENSMUSG00000061273	Mmgt1	-1.81898	2.62753	56.4686	2.10011e-06	8.76304e-05		ENSMUSG00000048327	Ckap2l	1.34722	0.791665	33.043	4.03068e-05	0.00163497
ENSMUSG00000075307	Klhl41	6.41645	3.27007	16.8943	0.00096542	0.0236081		ENSMUSG00000026578	Ccdc181	1.41796	4.47233	56.1597	2.1044e-06	8.76418e-05		ENSMUSG00000020914	Top2a	1.99473	2.75504	33.249	4.04541e-05	0.0016379
ENSMUSG00000032469	Dbr1	-0.600397	2.64187	16.8096	0.00096811	0.0236081		ENSMUSG00000056737	Capg	1.30522	6.53203	55.8606	2.11622e-06	8.79662e-05		ENSMUSG00000027452	Acss1	-1.21238	3.93993	33.1615	4.10061e-05	0.00165718
ENSMUSG00000030155	Clec2e	2.05337	-2.56655	16.8092	0.00096821	0.0236081		ENSMUSG00000032733	Snx33	-1.19966	2.99589	55.7622	2.13854e-06	8.87251e-05		ENSMUSG00000041515	Irf8	1.13337	4.73084	32.9943	4.12269e-05	0.00165811
ENSMUSG00000086693	A730081D07Rik	2.0925	-2.48241	16.8007	0.00097023	0.0236309		ENSMUSG00000056290	Ms4a4b	3.18742	4.93751	56.2506	2.14871e-06	8.89234e-05		ENSMUSG00000041012	Cmtm8	-0.824457	4.97282	32.8989	4.12413e-05	0.00165811
ENSMUSG00000032262	Elovl4	3.6991	0.248908	16.8498	0.00097596	0.0236911		ENSMUSG00000037709	Fam13a	-2.33569	2.61784	56.2245	2.15461e-06	8.89234e-05		ENSMUSG00000033024	Klra9	2.24837	1.48643	33.0757	4.15722e-05	0.0016677
ENSMUSG00000020722	Cacng1	9.97114	2.23458	16.8267	0.00098147	0.023772		ENSMUSG00000074797	Itpa	1.09981	4.78913	55.6876	2.15561e-06	8.89234e-05		ENSMUSG00000004266	Ptpn6	1.29361	5.52045	33.0175	4.19556e-05	0.00167697
ENSMUSG00000033491	Prss35	2.1902	-1.22635	16.8073	0.00098615	0.0238589		ENSMUSG00000020362	Cnot6	-1.06072	3.79378	55.6702	2.15962e-06	8.89234e-05		ENSMUSG00000056529	Ptafr	1.90291	2.57044	33.0112	4.19974e-05	0.00167697
ENSMUSG00000029369	Afm	-4.52007	-3.44414	16.7581	0.00098961	0.0238897		ENSMUSG00000048498	Cd300e	2.13323	1.63946	56.1229	2.17775e-06	8.95011e-05		ENSMUSG00000021266	Wars	1.47805	6.26088	32.9599	4.23391e-05	0.00168336
ENSMUSG00000039632	Odad3	-0.894015	1.98249	16.7278	0.00099945	0.0240285		ENSMUSG00000007987	Ift22	1.58075	4.9137	55.958	2.21595e-06	9.08996e-05		ENSMUSG00000029304	Spp1	1.31621	6.31886	32.9586	4.23481e-05	0.00168336
ENSMUSG00000070883	Ccdc173	-0.865152	0.470404	16.679	0.00099976	0.0240285		ENSMUSG00000031843	Mphosph6	1.03657	4.42439	55.2709	2.25398e-06	9.22862e-05		ENSMUSG00000027469	Tpx2	2.24075	1.10188	32.9224	4.25909e-05	0.00168993
ENSMUSG00000031239	Itm2a	1.25816	3.60043	16.7087	0.00101026	0.0242076		ENSMUSG00000038174	Fam126b	-1.80928	1.27853	55.1975	2.29822e-06	9.39216e-05		ENSMUSG00000086003	B230206L02Rik	-2.00809	0.613569	32.9041	4.27148e-05	0.00169177
ENSMUSG00000016018	Mtrex	-0.443072	3.94323	16.6334	0.00101108	0.0242076		ENSMUSG00000022905	Kpna1	-1.00889	3.2925	54.9331	2.33745e-06	9.5346e-05		ENSMUSG00000034467	Dynlrb2	-1.11121	7.30794	32.7253	4.29387e-05	0.00169756
ENSMUSG00000018927	Ccl6	0.989216	8.29548	16.6986	0.00101276	0.0242076		ENSMUSG00000032344	Cgas	2.00798	0.592536	54.8021	2.37075e-06	9.63441e-05		ENSMUSG00000006205	Htra1	-0.88223	5.13591	32.5919	4.33154e-05	0.00170627
ENSMUSG00000030796	Tead2	0.996239	3.47273	16.6798	0.00101745	0.0242607		ENSMUSG00000025423	Pias2	-0.891674	2.78902	54.6834	2.4014e-06	9.74086e-05		ENSMUSG00000100033	Gm8337	1.51736	0.631623	32.3897	4.47461e-05	0.00175564
ENSMUSG00000046727	Cystm1	-0.715739	8.10796	16.5823	0.00102589	0.0244017		ENSMUSG00000029328	Hnrnpdl	1.72899	5.6653	55.12	2.42219e-06	9.80693e-05		ENSMUSG00000027905	Ddx20	0.741943	2.54827	32.3742	4.4858e-05	0.00175564
ENSMUSG00000070530	Wfdc16	2.83193	-0.996145	16.6337	0.00102902	0.0244117		ENSMUSG00000001056	Nhp2	1.40307	5.85022	54.8013	2.43334e-06	9.83385e-05		ENSMUSG00000062380	Tubb3	7.70195	0.0926256	36.6909	4.49306e-05	0.00175564
ENSMUSG00000030246	Ldhb	0.892065	7.79568	16.6288	0.00103027	0.0244122		ENSMUSG00000037235	Mxd4	-1.77966	6.0017	54.9463	2.46762e-06	9.95395e-05		ENSMUSG00000030413	Pglyrp1	1.38844	6.18169	32.5804	4.4968e-05	0.00175564
ENSMUSG00000020886	Dlg4	-0.619331	2.73841	16.5285	0.00103767	0.0245267		ENSMUSG00000040613	Apobec1	1.71524	3.96515	54.8694	2.48804e-06	0.000100178		ENSMUSG00000085327	Gm16104	2.78787	0.756721	32.5706	4.50383e-05	0.00175564
ENSMUSG00000030672	Mylpf	8.4917	7.63735	16.5966	0.00103848	0.0245267		ENSMUSG00000026956	Uap1l1	1.70535	5.79006	54.8373	2.49662e-06	0.000100339		ENSMUSG00000030494	Rhpn2	-0.903683	2.83003	32.3321	4.51635e-05	0.00175687
ENSMUSG00000053929	Cyhr1	0.521565	5.65126	16.4525	0.00105747	0.0248408		ENSMUSG00000000204	Slfn4	7.32457	4.52233	54.8071	2.50471e-06	0.000100479		ENSMUSG00000050244	Heatr1	0.935512	1.92487	32.3192	4.52575e-05	0.00175739
ENSMUSG00000045620	Odf3l1	6.95971	-2.25523	16.5063	0.00106186	0.0249013		ENSMUSG00000092837	Rpph1	3.35793	6.63668	54.6574	2.54533e-06	0.000101921		ENSMUSG00000028965	Tnfrsf9	3.37298	3.16217	32.4037	4.62553e-05	0.00179295
ENSMUSG00000045201	Lrrc3b	2.82612	-1.57855	16.5045	0.00106233	0.0249013		ENSMUSG00000026617	Bpnt1	-1.20668	4.24173	54.1014	2.55835e-06	0.000102254		ENSMUSG00000063694	Cycs	1.01286	6.27886	32.1729	4.63403e-05	0.00179306
ENSMUSG00000017950	Hnf4a	-3.79315	-4.0065	17.648	0.00106791	0.0250053		ENSMUSG00000045502	Hcar2	2.73522	3.54368	54.553	2.5741e-06	0.000102696		ENSMUSG00000000275	Trim25	0.990615	4.52766	32.0997	4.68934e-05	0.00181125
ENSMUSG00000038059	Smim3	-0.78407	4.32381	16.4381	0.00107984	0.025219		ENSMUSG00000056529	Ptafr	2.24687	2.57044	54.4648	2.59868e-06	0.000103487		ENSMUSG00000035984	Nme5	-1.10528	4.77107	32.0791	4.82334e-05	0.00185971
ENSMUSG00000060726	Tmsb15a	3.43313	-0.514287	18.5403	0.00108381	0.0252512		ENSMUSG00000073409	H2-Q6	2.10258	7.27015	54.386	2.62089e-06	0.000104132		ENSMUSG00000044786	Zfp36	2.77482	6.91312	32.0605	4.88766e-05	0.00187971
ENSMUSG00000019433	Gipc1	0.561582	5.48159	16.3495	0.00108495	0.0252512		ENSMUSG00000039704	Lmbrd2	-2.02396	0.69989	53.955	2.62442e-06	0.000104132		ENSMUSG00000026020	Nop58	1.18223	4.92798	31.9209	4.95381e-05	0.00189356
ENSMUSG00000061100	Retnla	-1.10881	10.1885	16.4141	0.00108636	0.0252512		ENSMUSG00000024309	Pfdn6	0.846054	6.20261	53.7999	2.6442e-06	0.000104727		ENSMUSG00000032224	Fam81a	-1.42602	0.956795	31.7782	4.95549e-05	0.00189356
ENSMUSG00000034855	Cxcl10	-1.30471	7.77199	16.4068	0.00108831	0.0252512		ENSMUSG00000056962	Jmjd6	1.10594	4.30372	53.639	2.69137e-06	0.000106402		ENSMUSG00000066643	Wdr35	-0.758133	1.97922	31.7553	4.95964e-05	0.00189356
ENSMUSG00000000126	Wnt9a	-0.999856	1.51565	16.3925	0.00109093	0.0252587		ENSMUSG00000026358	Rgs1	5.13957	4.34718	54.034	2.72271e-06	0.000107446		ENSMUSG00000009687	Fxyd5	1.0102	8.07152	31.7509	4.9632e-05	0.00189356
ENSMUSG00000059668	Krt4	11.3022	6.30562	16.3952	0.00109146	0.0252587		ENSMUSG00000034758	Tle6	1.66001	2.89106	53.9903	2.73369e-06	0.000107685		ENSMUSG00000055116	Arntl	1.45548	1.20098	31.7472	4.97545e-05	0.00189493
ENSMUSG00000050052	Tdrp	0.636016	2.67101	16.3095	0.00109585	0.0253067		ENSMUSG00000062609	Kcnj15	-2.1776	3.88234	53.9499	2.7477e-06	0.000108042		ENSMUSG00000041506	Rrp9	0.80524	4.16449	31.6811	5.02016e-05	0.0019053
ENSMUSG00000090137	Uba52	0.528536	10.8696	16.2943	0.00110002	0.025364		ENSMUSG00000021846	Peli2	-1.84959	1.73594	53.7771	2.77003e-06	0.000108724		ENSMUSG00000068299	Nat8f4	-1.10785	0.142843	31.6027	5.08502e-05	0.00192186
ENSMUSG00000037060	Cavin3	-0.608413	6.44221	16.292	0.00110066	0.025364		ENSMUSG00000032271	Nnmt	2.10958	3.98868	53.8507	2.77751e-06	0.000108822		ENSMUSG00000064294	Aox3	-1.76487	4.26279	31.7684	5.12413e-05	0.00193112
ENSMUSG00000062694	Cav3	2.47415	2.53027	16.3545	0.00110255	0.0253728		ENSMUSG00000060733	Ipmk	-1.44419	2.9798	53.4417	2.79891e-06	0.000109268		ENSMUSG00000026582	Sele	2.90552	1.0301	31.7585	5.13242e-05	0.00193112
ENSMUSG00000027861	Casq2	2.23747	2.52453	16.351	0.00110351	0.0253728		ENSMUSG00000052544	St6galnac3	-2.04296	1.97307	53.6106	2.85121e-06	0.000110991		ENSMUSG00000029701	Rbm28	-0.998612	3.97276	31.5371	5.15494e-05	0.0019323
ENSMUSG00000027188	Pamr1	0.727729	3.09073	16.2895	0.00110453	0.0253728		ENSMUSG00000021749	Fam3d	3.40147	3.23128	53.5931	2.85666e-06	0.000110991		ENSMUSG00000093661	Eif4e3	0.63944	4.24068	31.5143	5.15935e-05	0.0019323
ENSMUSG00000038332	Sesn1	0.507246	3.71491	16.2617	0.00110904	0.0254228		ENSMUSG00000023963	Cyp39a1	-1.74086	3.08936	53.5791	2.86101e-06	0.000110991		ENSMUSG00000018900	Slc22a5	-0.724437	3.26225	31.511	5.16212e-05	0.0019323
ENSMUSG00000035246	Pcyt1b	-1.32144	-1.06835	16.2453	0.00111359	0.0255005		ENSMUSG00000034947	Tmem106a	1.42184	4.49979	53.3648	2.8657e-06	0.000110991		ENSMUSG00000078616	Trim30c	4.99704	0.811942	31.6845	5.19443e-05	0.00193785
ENSMUSG00000003662	Ciao1	0.599537	5.66723	16.2182	0.00112118	0.0256203		ENSMUSG00000015243	Abca1	-2.17706	1.82517	53.5552	2.8685e-06	0.000110991		ENSMUSG00000021822	Plau	1.30206	3.96519	31.678	5.1999e-05	0.00193785
ENSMUSG00000021798	Ldb3	4.16145	3.584	16.2723	0.00112533	0.0256591		ENSMUSG00000041702	Btbd7	-2.00016	2.74382	53.4632	2.89753e-06	0.000111916		ENSMUSG00000002233	Rhoc	0.921868	7.87816	31.4623	5.20359e-05	0.00193785
ENSMUSG00000041523	Upk2	1.35441	1.32883	16.2722	0.00112535	0.0256591		ENSMUSG00000067203	H2-K2	3.53392	2.09842	53.3798	2.92414e-06	0.000112745		ENSMUSG00000060579	Fhit	-2.32821	2.59744	31.6179	5.25108e-05	0.00194888
ENSMUSG00000027867	Spag17	-1.19514	-0.382549	16.1984	0.00112677	0.0256591		ENSMUSG00000023905	Tnfrsf12a	2.94383	6.28256	53.3455	2.93515e-06	0.000112969		ENSMUSG00000054520	Sh3bp2	1.2986	2.92869	31.5516	5.26105e-05	0.00194927
ENSMUSG00000027953	Slc50a1	0.486666	6.11947	16.1894	0.0011293	0.0256606		ENSMUSG00000040532	Abhd11	1.02448	4.67896	52.7324	2.9756e-06	0.000114325		ENSMUSG00000050270	Tmem220	-1.08089	2.20911	31.3678	5.28515e-05	0.00195365
ENSMUSG00000026489	Coq8a	2.95607	3.37613	16.2377	0.00113507	0.0257224		ENSMUSG00000037754	Ppp1r16b	-1.52049	4.00693	53.1306	2.9882e-06	0.000114607		ENSMUSG00000029221	Slc30a9	-0.648576	4.45791	31.3614	5.29077e-05	0.00195365
ENSMUSG00000031574	Star	-1.61152	-0.192566	16.2082	0.00114346	0.0258727		ENSMUSG00000039977	Deup1	1.81635	1.50603	52.8856	3.00392e-06	0.000115008		ENSMUSG00000070436	Serpinh1	0.938797	7.81107	31.334	5.31474e-05	0.00195918
ENSMUSG00000020175	Rab36	-1.13606	1.12128	16.195	0.00114722	0.0258798		ENSMUSG00000035181	Heatr5a	-1.42655	2.48324	52.6289	3.02503e-06	0.000115229		ENSMUSG00000052430	Bmpr1b	-1.74893	0.615009	31.4209	5.3863e-05	0.00197937
ENSMUSG00000021408	Ripk1	-0.58945	3.45391	16.1243	0.00114795	0.0258798		ENSMUSG00000028608	Czib	0.909054	5.81219	52.5847	3.02508e-06	0.000115229		ENSMUSG00000028048	Gba	0.660089	5.23934	31.2412	5.39673e-05	0.00197937
ENSMUSG00000028033	Kcnq5	1.40596	-0.0760217	16.1486	0.00115159	0.0259351		ENSMUSG00000005893	Nr2c2	-1.41245	2.58279	52.6302	3.02722e-06	0.000115229		ENSMUSG00000026981	Il1rn	2.23737	4.84265	31.416	5.4269e-05	0.0019871
ENSMUSG00000094282	Cfap73	-1.2605	0.177208	16.1385	0.00115412	0.0259565		ENSMUSG00000026628	Atf3	3.28216	4.66874	53.0537	3.03082e-06	0.000115229		ENSMUSG00000030708	Dnajb13	-1.12926	2.92577	31.2578	5.4599e-05	0.00199584
ENSMUSG00000037157	Il22ra1	-2.09637	-1.08502	16.1682	0.00115492	0.0259565		ENSMUSG00000010601	Apol7a	3.64234	0.904801	52.9326	3.07157e-06	0.000116324		ENSMUSG00000018008	Cyth4	1.55169	4.08434	31.3154	5.51707e-05	0.00201187
ENSMUSG00000071398	2410004P03Rik	-1.30904	3.78378	16.1425	0.00116238	0.0260974		ENSMUSG00000032570	Atp2c1	-1.21419	4.83443	52.4477	3.07181e-06	0.000116324		ENSMUSG00000053318	Slamf8	1.95554	2.14817	31.3097	5.52221e-05	0.00201187
ENSMUSG00000066129	Kndc1	-1.08186	0.785486	16.1042	0.00116512	0.0261024		ENSMUSG00000020114	Cand1	-1.19899	3.30794	52.4366	3.07562e-06	0.000116324		ENSMUSG00000032122	Slc37a2	1.49594	1.31183	31.1446	5.54697e-05	0.00201753
ENSMUSG00000045031	Cetn4	-1.06155	3.53623	16.131	0.00116574	0.0261024		ENSMUSG00000023078	Cxcl13	2.65966	4.05609	52.5888	3.19064e-06	0.000120211		ENSMUSG00000045036	Tmem232	-2.15173	1.18118	31.2343	5.59099e-05	0.00202678
ENSMUSG00000069515	Lyz1	0.884159	8.99722	16.1101	0.00117185	0.0262021		ENSMUSG00000028044	Cks1b	1.20394	4.27402	52.0825	3.2004e-06	0.000120211		ENSMUSG00000069892	9930111J21Rik2	1.28724	2.74823	31.129	5.61659e-05	0.00203268
ENSMUSG00000028028	Alpk1	-0.976411	0.572823	16.0312	0.00117518	0.0262497		ENSMUSG00000022111	Uchl3	1.54345	4.79448	52.4894	3.22608e-06	0.000120967		ENSMUSG00000029499	Pxmp2	-1.38646	4.18526	31.1936	5.62846e-05	0.00203361
ENSMUSG00000048938	Nr1h5	-1.58253	-2.8976	15.9941	0.00118626	0.0264261		ENSMUSG00000030839	Sergef	1.09517	3.06849	51.9323	3.25506e-06	0.000121844		ENSMUSG00000026683	Nuf2	1.35335	0.866906	30.8971	5.71382e-05	0.00206103
ENSMUSG00000071392	Ect2l	-1.5476	-0.882026	15.9901	0.00118889	0.0264261		ENSMUSG00000027160	Ccdc34	1.33721	2.45738	51.8287	3.29335e-06	0.000123066		ENSMUSG00000040729	Cep126	-1.19808	1.5813	30.8641	5.74533e-05	0.00206285
ENSMUSG00000041777	Cir1	0.518109	3.95918	15.9845	0.00118913	0.0264261		ENSMUSG00000026656	Fcgr2b	1.24183	4.73797	51.8418	3.30256e-06	0.0001232		ENSMUSG00000032322	Pstpip1	1.90359	4.20344	31.0668	5.74721e-05	0.00206285
ENSMUSG00000044338	Aplnr	1.6863	3.23135	16.0308	0.00119539	0.0264957		ENSMUSG00000074743	Thbd	-1.90421	7.67634	52.1923	3.33458e-06	0.000123843		ENSMUSG00000042156	Dzip1	-1.23108	1.49327	30.7865	5.82189e-05	0.00208622
ENSMUSG00000097180	2700038G22Rik	-1.79031	-1.21455	15.9717	0.00120061	0.0265515		ENSMUSG00000028755	Cda	1.94644	2.5445	52.1862	3.33684e-06	0.000123843		ENSMUSG00000023913	Pla2g7	2.00104	4.15942	30.9426	5.86632e-05	0.0020987
ENSMUSG00000021102	Glrx5	0.716436	6.3226	15.9713	0.00120086	0.0265515		ENSMUSG00000024672	Ms4a7	4.35143	4.96134	52.159	3.34699e-06	0.000124009		ENSMUSG00000026171	Rnf25	0.991681	4.67465	30.7261	5.87919e-05	0.00209986
ENSMUSG00000059866	Tnip2	-0.52977	3.3426	15.9077	0.00121248	0.0267543		ENSMUSG00000053687	Dpep2	1.7175	4.0172	51.8846	3.45137e-06	0.000127571		ENSMUSG00000078552	Dcdc2b	-1.40667	3.54928	30.9108	5.89724e-05	0.00210287
ENSMUSG00000032649	Colgalt2	1.0738	2.06302	15.9596	0.001217	0.0267997		ENSMUSG00000067825	Pex26	-1.33072	1.36449	51.4067	3.45482e-06	0.000127571		ENSMUSG00000051627	H1f4	2.16805	0.515965	30.8811	5.92627e-05	0.00210977
ENSMUSG00000044086	Lmod3	6.25789	1.83173	15.9418	0.00122245	0.0268657		ENSMUSG00000095253	Zfp799	-1.49499	0.733816	51.3235	3.48771e-06	0.000128568		ENSMUSG00000027322	Siglec1	2.85763	1.75008	30.7536	6.05291e-05	0.00214539
ENSMUSG00000062488	Ifit3b	-0.587049	7.27843	15.864	0.001226	0.0269042		ENSMUSG00000033538	Casp4	3.53185	5.64941	51.7129	3.51855e-06	0.000129486		ENSMUSG00000060681	Slc9a6	-0.813171	3.54204	30.5494	6.05583e-05	0.00214539
ENSMUSG00000005968	Tuft1	-0.715892	3.64536	15.8766	0.00122993	0.0269485		ENSMUSG00000063694	Cycs	1.20838	6.27886	51.2313	3.52454e-06	0.000129488		ENSMUSG00000020720	Psmd12	0.741053	5.43575	30.47	6.1371e-05	0.00217067
ENSMUSG00000059149	Mfsd4a	-0.916546	0.300181	15.8443	0.00123214	0.0269508		ENSMUSG00000039208	Metrnl	1.21399	4.74055	51.2047	3.53828e-06	0.000129632		ENSMUSG00000090877	Hspa1b	4.37139	5.12871	30.6566	6.15124e-05	0.00217215
ENSMUSG00000044951	Mylk4	5.38501	0.769352	15.906	0.00123353	0.0269508		ENSMUSG00000030729	Pgm2l1	-1.73565	1.44073	51.3404	3.54034e-06	0.000129632		ENSMUSG00000066839	Ecsit	0.827086	3.88544	30.4102	6.19917e-05	0.00218201
ENSMUSG00000079120	AY761185	6.31296	-1.65621	17.8778	0.0012407	0.0270485		ENSMUSG00000048806	Ifnb1	12.619	1.79557	66.9345	3.55349e-06	0.000129896		ENSMUSG00000093798	Gm8355	1.53424	2.35715	30.5544	6.25689e-05	0.00219323
ENSMUSG00000018143	Mafk	-0.636594	5.2562	15.8187	0.00124193	0.0270485		ENSMUSG00000031605	Klhl2	-1.53393	3.45207	51.5075	3.58217e-06	0.000130527		ENSMUSG00000053846	Lipg	1.61765	4.17125	30.5503	6.2612e-05	0.00219323
ENSMUSG00000031059	Ndufb11	0.559656	7.4092	15.7898	0.00124935	0.0271456		ENSMUSG00000024122	Pdpk1	-1.2278	2.56966	51.088	3.58272e-06	0.000130527		ENSMUSG00000047098	Rnf31	1.54997	3.86818	30.462	6.35415e-05	0.00222086
ENSMUSG00000036120	Rfxank	0.721202	2.32123	15.7791	0.00125275	0.0271536		ENSMUSG00000028583	Pdpn	1.44451	7.46179	51.2503	3.6091e-06	0.000131269		ENSMUSG00000021281	Tnfaip2	1.28756	4.12044	30.4561	6.36044e-05	0.00222086
ENSMUSG00000022516	Nudt16l1	0.560949	5.42193	15.7529	0.00126115	0.0272055		ENSMUSG00000022261	Sdc2	-1.27605	4.05947	51.0187	3.63169e-06	0.000131871		ENSMUSG00000039364	Sectm1b	4.3375	1.75832	30.428	6.39037e-05	0.00222775
ENSMUSG00000022698	Naa50	-0.439682	4.22925	15.7488	0.00126246	0.0272055		ENSMUSG00000027611	Procr	1.835	3.2582	51.417	3.63786e-06	0.000131875		ENSMUSG00000055994	Nod2	1.99814	0.569567	30.3619	6.43609e-05	0.00224011
ENSMUSG00000056328	Myh1	12.5973	4.23996	15.8083	0.00126437	0.0272114		ENSMUSG00000023104	Rfc2	0.914201	5.2623	50.8756	3.67095e-06	0.000132854		ENSMUSG00000030114	Klrg1	1.92985	1.31035	30.3562	6.46771e-05	0.00224622
ENSMUSG00000004558	Ndrg2	1.83574	5.78028	15.7682	0.0012773	0.0274625		ENSMUSG00000054520	Sh3bp2	1.54538	2.92869	51.2025	3.67704e-06	0.000132854		ENSMUSG00000058755	Osm	2.91492	1.21538	30.3502	6.47425e-05	0.00224622
ENSMUSG00000010064	Slc38a3	4.43713	-1.9022	15.7599	0.00127999	0.0274893		ENSMUSG00000063200	Nol7	0.93067	5.3548	50.8022	3.702e-06	0.000133315		ENSMUSG00000019866	Crybg1	1.21082	1.98206	30.0928	6.5439e-05	0.00226679
ENSMUSG00000059956	Serpinb12	7.14743	2.71114	15.7508	0.00128294	0.0274893		ENSMUSG00000079677	Fdx2	0.856894	5.07347	50.7058	3.74322e-06	0.000134577		ENSMUSG00000023132	Gzma	2.55664	6.89971	30.2712	6.56058e-05	0.00226896
ENSMUSG00000082051	Gm16072	2.32505	-2.31014	15.6806	0.00128464	0.0274893		ENSMUSG00000028634	Hivep3	0.979265	4.07621	50.6683	3.75942e-06	0.000134731		ENSMUSG00000000290	Itgb2	1.6109	5.36123	30.2318	6.60411e-05	0.00227969
ENSMUSG00000018893	Mb	4.67117	7.4773	15.7372	0.00128736	0.0274893		ENSMUSG00000042115	Klhdc8a	1.63335	2.0912	50.901	3.76601e-06	0.000134731		ENSMUSG00000044986	Tst	-0.840546	6.71706	29.954	6.69691e-05	0.00230033
ENSMUSG00000061527	Krt5	8.47478	3.93968	15.7194	0.00129322	0.0275254		ENSMUSG00000078974	Sec61g	2.71203	9.31115	50.9763	3.82417e-06	0.000136473		ENSMUSG00000036295	Lrrn3	-0.973072	1.57907	29.9456	6.70652e-05	0.00230033
ENSMUSG00000026578	Ccdc181	-0.694626	4.47233	15.6817	0.00129409	0.0275254		ENSMUSG00000023944	Hsp90ab1	-1.16874	9.44712	50.5132	3.82722e-06	0.000136473		ENSMUSG00000105388	Rpl36a-ps2	-1.25433	2.77686	30.1333	6.71452e-05	0.00230033
ENSMUSG00000099342	Gm18180	1.66945	-1.38699	15.6472	0.00129566	0.0275318		ENSMUSG00000004446	Bid	1.01933	2.64284	50.3795	3.88675e-06	0.00013837		ENSMUSG00000033222	Ttf2	1.05991	0.478856	29.9251	6.72998e-05	0.00230201
ENSMUSG00000019787	Trdn	4.59463	1.02283	15.6872	0.00130382	0.0276783		ENSMUSG00000027203	Dut	1.23336	4.49945	50.3745	3.90594e-06	0.000138667		ENSMUSG00000021928	Ebpl	-1.21111	2.77576	30.0809	6.74769e-05	0.00230446
ENSMUSG00000048677	Tpcn2	-0.560898	2.03771	15.6067	0.00130917	0.0277648		ENSMUSG00000046432	Bex3	1.11497	6.68543	50.3242	3.91172e-06	0.000138667		ENSMUSG00000050565	Tor1aip2	0.983651	5.67177	29.865	6.80286e-05	0.00231967
ENSMUSG00000021506	Pitx1	7.42496	0.364866	15.6576	0.00131368	0.0278334		ENSMUSG00000048371	Pdp2	-1.69609	0.598239	50.3188	3.91417e-06	0.000138667		ENSMUSG00000036362	P2ry13	1.46529	2.06596	29.9891	6.87983e-05	0.00233861
ENSMUSG00000039763	Dnajc28	0.872506	0.81217	15.5778	0.00131888	0.0278883		ENSMUSG00000003949	Hlf	-2.40063	2.4095	50.7278	3.93398e-06	0.000139143		ENSMUSG00000028111	Ctsk	1.96732	6.1702	29.9738	6.89764e-05	0.00234101
ENSMUSG00000020473	Aebp1	-1.18129	4.76145	15.6384	0.00132011	0.0278883		ENSMUSG00000027875	Hmgcs2	-1.67477	2.72289	50.5876	3.99753e-06	0.000140934		ENSMUSG00000027555	Car13	1.88387	2.70956	29.9354	6.94261e-05	0.00235262
ENSMUSG00000020607	Lratd1	-1.1532	1.63072	15.6275	0.00132381	0.0279125		ENSMUSG00000037347	Chst7	-1.36443	1.98028	49.9963	4.0634e-06	0.000143025		ENSMUSG00000039096	Rsad1	-0.966565	0.691387	29.7262	6.96235e-05	0.00235493
ENSMUSG00000019027	Dnah1	-1.09544	-0.73383	15.5562	0.00132623	0.0279319		ENSMUSG00000028926	Cdk14	-1.48755	3.51671	50.3169	4.08195e-06	0.000143447		ENSMUSG00000024400	Wdr33	0.931503	3.40019	29.6784	7.01965e-05	0.00236536
ENSMUSG00000045838	Ccdc9b	-0.658882	3.20643	15.5531	0.00132729	0.0279319		ENSMUSG00000051674	Dcun1d4	-1.35834	1.67072	49.9291	4.09529e-06	0.000143684		ENSMUSG00000037411	Serpine1	1.5927	4.39311	29.8669	7.02355e-05	0.00236536
ENSMUSG00000029545	Acads	0.438826	4.23182	15.5473	0.00132926	0.0279466		ENSMUSG00000060216	Arrb2	1.22254	4.86303	49.9179	4.11999e-06	0.000144319		ENSMUSG00000018920	Cxcl16	1.10975	7.10326	29.6705	7.10281e-05	0.00238495
ENSMUSG00000024664	Fads3	-0.704853	5.41766	15.5676	0.00133499	0.0280303		ENSMUSG00000042500	Ago4	-1.59301	1.27056	49.8498	4.13328e-06	0.000144552		ENSMUSG00000023078	Cxcl13	2.1419	4.05609	29.8001	7.10361e-05	0.00238495
ENSMUSG00000027615	Hps3	-0.607594	2.51065	15.5281	0.00133582	0.0280303		ENSMUSG00000037601	Nme1	1.00208	5.1032	49.7843	4.16501e-06	0.000145429		ENSMUSG00000051817	Sox12	-1.31657	1.0494	29.5665	7.16086e-05	0.00240048
ENSMUSG00000020734	Grin2c	2.35429	-1.8393	15.5454	0.00134133	0.028092		ENSMUSG00000039879	Heca	-1.29126	3.35038	49.7817	4.1859e-06	0.000145925		ENSMUSG00000066684	Pilrb1	2.23467	2.83702	29.7424	7.17351e-05	0.00240103
ENSMUSG00000047040	Prr15l	-0.664863	6.82479	15.5138	0.00134294	0.0280987		ENSMUSG00000054263	Lifr	-1.04178	3.22152	49.6329	4.23932e-06	0.0001475		ENSMUSG00000022711	Pmm2	0.871204	4.35861	29.5346	7.19495e-05	0.00240319
ENSMUSG00000099762	Gm21149	-2.43598	2.42439	15.5332	0.00135605	0.028331		ENSMUSG00000047712	Ust	-2.1065	0.711357	49.8692	4.24459e-06	0.0001475		ENSMUSG00000074419	Pira6	2.12545	0.476034	29.7192	7.20197e-05	0.00240319
ENSMUSG00000000202	Btbd17	-1.79207	-1.17678	15.5012	0.00135736	0.028331		ENSMUSG00000021540	Smad5	-0.928288	3.49552	49.5142	4.29864e-06	0.00014914		ENSMUSG00000020027	Socs2	-0.615618	5.59016	29.4619	7.2854e-05	0.00242732
ENSMUSG00000044573	Acp1	-0.822504	3.7719	15.5273	0.0013581	0.028331		ENSMUSG00000026784	Pdss1	1.30844	1.05789	49.4824	4.31471e-06	0.000149413		ENSMUSG00000032595	Cdhr4	1.07138	5.71034	29.5041	7.32918e-05	0.00243447
ENSMUSG00000054309	Cpsf3	-0.57222	4.28822	15.4606	0.00135923	0.028331		ENSMUSG00000094796	BC147527	4.38523	4.5706	49.899	4.32703e-06	0.000149413		ENSMUSG00000035683	Melk	1.29898	0.166776	29.3784	7.3911e-05	0.00245131
ENSMUSG00000052397	Ezr	-0.980467	6.50001	15.4694	0.00137836	0.0286477		ENSMUSG00000101970	Chaserr	1.80687	5.28697	49.8491	4.35209e-06	0.000150041		ENSMUSG00000056025	Clca3a1	2.56449	0.335819	29.5494	7.41336e-05	0.00245496
ENSMUSG00000031633	Slc25a4	1.01087	7.23323	15.4448	0.00138711	0.0287279		ENSMUSG00000029915	Clec5a	1.55428	2.8838	49.6083	4.44728e-06	0.000152848		ENSMUSG00000021322	Aoah	2.22574	0.402399	29.4599	7.52754e-05	0.00248104
ENSMUSG00000022340	Sybu	-0.758983	0.0311494	15.3751	0.00138954	0.028743		ENSMUSG00000028633	Ctps	1.78445	4.56038	49.662	4.44754e-06	0.000152848		ENSMUSG00000034343	Ube2f	0.889037	5.25871	29.2576	7.54684e-05	0.00248104
ENSMUSG00000036570	Fxyd1	0.888211	6.61039	15.4185	0.0013965	0.0288597		ENSMUSG00000035847	Ids	-1.71481	4.54982	49.6059	4.4766e-06	0.000153364		ENSMUSG00000022575	Gsdmd	1.41832	5.12662	29.4435	7.54881e-05	0.00248104
ENSMUSG00000071317	Bves	3.1221	0.178257	15.4133	0.00139835	0.0288705		ENSMUSG00000031431	Tsc22d3	-1.5697	6.64553	49.5779	4.49118e-06	0.000153432		ENSMUSG00000024397	Aif1	1.48304	5.6014	29.4433	7.54896e-05	0.00248104
ENSMUSG00000055493	Epm2a	1.12978	1.86798	15.3755	0.00141199	0.0290934		ENSMUSG00000037885	Stk35	-1.29807	2.2863	49.1266	4.49904e-06	0.000153432		ENSMUSG00000066441	Rdh11	0.820331	3.24058	29.2063	7.61417e-05	0.00249871
ENSMUSG00000097178	2310002F09Rik	1.88085	-2.22782	15.3051	0.00141492	0.0290934		ENSMUSG00000068921	Dap3	0.735996	5.58325	49.1164	4.50445e-06	0.000153432		ENSMUSG00000024678	Ms4a4d	1.87925	5.86069	29.3643	7.65195e-05	0.00250733
ENSMUSG00000083394	Gm11703	0.724231	2.00047	15.3027	0.00141581	0.0290934		ENSMUSG00000044807	Zfp354c	-1.8495	0.365913	49.0956	4.51556e-06	0.000153494		ENSMUSG00000051682	Treml4	1.28263	2.4172	29.0637	7.95578e-05	0.00260298
ENSMUSG00000027217	Tspan18	1.10095	5.07374	15.3467	0.00142249	0.0292032		ENSMUSG00000020941	Map3k14	1.30731	2.25773	49.0666	4.53103e-06	0.00015378		ENSMUSG00000052861	Dnah6	-1.4041	0.626321	28.9223	7.99946e-05	0.00260945
ENSMUSG00000036813	Entpd8	2.18492	-1.16015	15.323	0.00143122	0.0293479		ENSMUSG00000021693	Kif2a	-0.996012	2.77722	49.0515	4.53912e-06	0.000153816		ENSMUSG00000043415	Otud1	-0.720909	3.77295	28.8874	8.04826e-05	0.00261754
ENSMUSG00000079278	Tmem233	6.96494	-1.13706	15.3202	0.00143223	0.0293479		ENSMUSG00000100018	Gm7776	3.07883	0.481628	49.4255	4.57156e-06	0.000154675		ENSMUSG00000014932	Yes1	-0.82088	3.02645	28.8704	8.07215e-05	0.00262064
ENSMUSG00000031543	Ank1	3.26402	2.18159	15.3162	0.00143371	0.0293506		ENSMUSG00000031647	Mfap3l	-2.12979	1.53052	49.3559	4.60882e-06	0.000155471		ENSMUSG00000033966	Cdkl4	-1.64652	1.10302	29.0467	8.08179e-05	0.00262064
ENSMUSG00000051427	Ccdc157	-0.612187	2.24375	15.2499	0.00143533	0.0293548		ENSMUSG00000048047	Zbtb33	-1.27824	1.78742	48.9215	4.60936e-06	0.000155471		ENSMUSG00000097772	5430416N02Rik	1.08668	2.75462	28.8197	8.1653e-05	0.00264379
ENSMUSG00000027702	Lrrc34	-1.14326	1.34411	15.2869	0.0014446	0.029466		ENSMUSG00000029811	Aoc1	2.49368	3.12393	49.3288	4.62342e-06	0.000155705		ENSMUSG00000032902	Slc16a1	-0.927514	3.35533	28.7145	8.29521e-05	0.00268187
ENSMUSG00000006457	Actn3	9.29014	3.4645	15.2635	0.00145335	0.0295685		ENSMUSG00000021023	Prorp	1.77729	3.25782	49.1868	4.70075e-06	0.000157711		ENSMUSG00000024253	Dync2li1	-0.98276	4.96626	28.7083	8.40095e-05	0.00270893
ENSMUSG00000027676	Ccdc39	-1.9093	2.25666	15.2619	0.00145393	0.0295685		ENSMUSG00000075010	AW112010	2.78606	8.21909	49.1804	4.70426e-06	0.000157711		ENSMUSG00000020570	Sypl	-0.63782	5.62145	28.632	8.41614e-05	0.00270893
ENSMUSG00000039376	Synpo2l	3.72629	0.607606	15.2619	0.00145395	0.0295685		ENSMUSG00000048960	Prex2	-1.87659	3.44917	49.1797	4.70465e-06	0.000157711		ENSMUSG00000026073	Il1r2	3.09877	2.64267	28.7324	8.53457e-05	0.00273471
ENSMUSG00000038663	Fsd2	1.97691	0.324043	15.2528	0.00145738	0.0295685		ENSMUSG00000029022	Miip	1.96054	3.51611	49.0216	4.79261e-06	0.000159922		ENSMUSG00000020115	Tbk1	0.756839	3.89324	28.5017	8.61121e-05	0.00275143
ENSMUSG00000030093	Wnt7a	-0.936139	2.15603	15.2375	0.00146315	0.0296052		ENSMUSG00000001761	Smo	-1.36769	3.16721	48.7012	4.81207e-06	0.000160327		ENSMUSG00000078607	1810010H24Rik	-1.0776	5.09365	28.6456	8.64218e-05	0.00275728
ENSMUSG00000031382	Asb11	3.53861	0.960659	15.2353	0.00146397	0.0296052		ENSMUSG00000021591	Glrx	0.971133	5.34187	48.534	4.82632e-06	0.000160556		ENSMUSG00000021298	Gpr132	1.29252	1.63975	28.4721	8.69286e-05	0.00276707
ENSMUSG00000010021	Kif19a	-1.01947	2.49063	15.235	0.00146408	0.0296052		ENSMUSG00000030650	Tmc5	3.12351	1.00681	48.9319	4.84333e-06	0.000160877		ENSMUSG00000028693	Nasp	0.877086	3.51601	28.4447	8.69821e-05	0.00276707
ENSMUSG00000006948	Klk4	6.01643	-4.12461	20.6454	0.00147076	0.0296426		ENSMUSG00000048988	Elfn1	-1.87352	2.06387	48.8304	4.90146e-06	0.000162313		ENSMUSG00000033502	Cdc14a	-1.01196	2.47289	28.4136	8.74606e-05	0.00277824
ENSMUSG00000046408	1700067K01Rik	-3.03146	-3.1041	15.1553	0.00147106	0.0296426		ENSMUSG00000022033	Pbk	2.09992	1.46614	48.8092	4.91368e-06	0.000162472		ENSMUSG00000038816	Ctnnal1	-0.889264	2.40288	28.3797	8.7985e-05	0.00279084
ENSMUSG00000035126	Dnai4	-1.18994	2.00384	15.2033	0.00147613	0.0297174		ENSMUSG00000035173	Ccdc186	-1.29261	2.41976	48.3367	4.94122e-06	0.000162889		ENSMUSG00000028766	Alpl	2.799	2.96611	28.5346	8.83425e-05	0.00279811
ENSMUSG00000037347	Chst7	0.712702	1.98028	15.1338	0.00147936	0.0297548		ENSMUSG00000032561	Acpp	-1.27757	0.398902	48.3124	4.95558e-06	0.000163116		ENSMUSG00000039108	Lsm14b	-0.759543	4.27761	28.3296	8.87675e-05	0.0028075
ENSMUSG00000037145	Lypd8l	2.66604	-0.420516	15.1856	0.00148291	0.0297989		ENSMUSG00000041571	Selenow	1.83782	10.1879	48.6646	4.99816e-06	0.000164269		ENSMUSG00000037531	Mrpl47	0.90198	3.73937	28.3122	8.90418e-05	0.00280803
ENSMUSG00000044309	Apol7c	0.990121	0.112675	15.1165	0.00148603	0.0298066		ENSMUSG00000043885	Slc36a4	-1.04165	2.60001	48.1381	5.06e-06	0.000165824		ENSMUSG00000025574	Tk1	1.36195	3.14805	28.4659	8.94115e-05	0.00281562
ENSMUSG00000040280	Ndufa4l2	1.3383	5.03637	15.165	0.00149083	0.029855		ENSMUSG00000032815	Fanca	2.10885	1.51776	48.5593	5.06065e-06	0.000165824		ENSMUSG00000086587	Gm11837	-1.53937	0.561878	28.3064	9.00263e-05	0.0028309
ENSMUSG00000057469	E2f6	0.518847	3.6655	15.1009	0.0014921	0.029855		ENSMUSG00000015542	Nat9	1.04665	4.96764	48.1113	5.07629e-06	0.000166087		ENSMUSG00000022587	Ly6e	2.12841	11.1537	28.4012	9.04316e-05	0.00283955
ENSMUSG00000017300	Tnnc2	13.1248	7.69339	15.1549	0.00149477	0.029855		ENSMUSG00000038074	Fkbp14	-1.31149	2.87829	48.062	5.12977e-06	0.000167585		ENSMUSG00000082976	Gm15056	10.9522	4.7435	33.8594	9.13249e-05	0.00285937
ENSMUSG00000048899	Rimkla	-3.96237	-3.79601	15.0935	0.00149498	0.029855		ENSMUSG00000020859	Spag9	-0.916287	4.25361	47.8898	5.21313e-06	0.000170035		ENSMUSG00000064354	COX2	-1.94152	11.2911	28.3256	9.16399e-05	0.00286512
ENSMUSG00000040812	Agbl2	-1.54994	0.697057	15.1536	0.00149528	0.029855		ENSMUSG00000026087	Mrpl30	1.19607	6.89409	47.8783	5.22034e-06	0.000170035		ENSMUSG00000013878	Rnf170	-0.772386	2.26121	28.0905	9.2614e-05	0.00289144
ENSMUSG00000026308	Klhl30	3.55413	-0.509822	15.1445	0.0014988	0.0298862		ENSMUSG00000024910	Ctsw	2.49563	2.55664	48.2581	5.24446e-06	0.000170312		ENSMUSG00000045087	S1pr5	2.46862	0.38732	28.224	9.32944e-05	0.00290852
ENSMUSG00000035473	Galm	0.687585	2.03361	15.0767	0.00150156	0.0298862		ENSMUSG00000027580	Helz2	1.36414	3.46759	47.9865	5.269e-06	0.000170776		ENSMUSG00000038467	Chmp4b	0.948269	7.6885	28.0024	9.40776e-05	0.00292875
ENSMUSG00000062908	Acadm	0.502854	5.26744	15.0757	0.00150193	0.0298862		ENSMUSG00000037526	Atg14	-0.901337	2.39749	47.7906	5.27574e-06	0.000170776		ENSMUSG00000032561	Acpp	-0.998799	0.398902	27.9635	9.47328e-05	0.00294495
ENSMUSG00000064023	Klk8	1.2312	3.8005	15.1354	0.00150235	0.0298862		ENSMUSG00000037652	Phc3	-1.46882	1.90974	47.8221	5.2822e-06	0.000170776		ENSMUSG00000039977	Deup1	1.40395	1.50603	28.0352	9.49569e-05	0.00294518
ENSMUSG00000028427	Aqp7	6.28861	-3.80802	16.9619	0.00150369	0.0298862		ENSMUSG00000089984	Fbxo24	2.55276	0.417126	48.0536	5.37361e-06	0.000173217		ENSMUSG00000074476	Spc24	1.23379	2.33822	28.032	9.50103e-05	0.00294518
ENSMUSG00000039891	Txlnb	4.56247	1.93684	15.1279	0.00150527	0.0298904		ENSMUSG00000015126	Tsr3	0.997434	4.03394	47.6144	5.38913e-06	0.000173462		ENSMUSG00000027715	Ccna2	1.36477	1.41321	27.9713	9.55093e-05	0.00295645
ENSMUSG00000029377	Ereg	-2.32687	-2.78216	15.0603	0.001508	0.0299174		ENSMUSG00000067599	Klra7	3.31507	2.05776	47.9755	5.42387e-06	0.000174323		ENSMUSG00000024335	Brd2	0.626052	6.02219	27.8512	9.66538e-05	0.00298764
ENSMUSG00000028834	Trim63	3.26901	0.814782	15.117	0.00150954	0.0299207		ENSMUSG00000003585	Sec14l2	-1.05494	3.11541	47.5025	5.46255e-06	0.00017528		ENSMUSG00000022650	Retnlb	6.17238	0.250445	27.9681	9.7611e-05	0.00301197
ENSMUSG00000026207	Speg	0.831658	2.09061	15.0599	0.00152025	0.0300783		ENSMUSG00000042541	Sem1	1.07692	6.69074	47.4917	5.46972e-06	0.00017528		ENSMUSG00000032380	Dapk2	-0.702691	4.97497	27.7901	9.77167e-05	0.00301197
ENSMUSG00000032224	Fam81a	-0.915976	0.956795	15.0279	0.00152283	0.0300882		ENSMUSG00000031365	Zfp275	-1.33197	1.77241	47.4519	5.49611e-06	0.000175867		ENSMUSG00000060181	Slc35e3	-1.27608	2.78627	27.9377	9.81395e-05	0.00302073
ENSMUSG00000025078	Nhlrc2	0.636258	4.24622	15.0166	0.00152626	0.0300882		ENSMUSG00000042349	Ikbke	2.04274	1.88633	47.8411	5.51161e-06	0.00017596		ENSMUSG00000071350	Setdb2	1.16226	3.30626	27.8633	9.8449e-05	0.00302509
ENSMUSG00000029269	Sult1b1	4.72598	-1.25377	16.8907	0.00152685	0.0300882		ENSMUSG00000028476	Reck	-2.17329	3.25373	47.8357	5.51514e-06	0.00017596		ENSMUSG00000043091	Tuba1c	1.16604	6.26414	27.9018	9.8567e-05	0.00302509
ENSMUSG00000022468	Endou	1.39036	1.65691	15.0711	0.00152764	0.0300882		ENSMUSG00000015652	Steap1	1.65893	1.31078	47.4712	5.53807e-06	0.000176434		ENSMUSG00000025508	Rplp2	-0.936879	10.7845	27.7344	9.86969e-05	0.00302509
ENSMUSG00000031204	Asb12	5.76879	-0.948798	15.0443	0.00153832	0.0302439		ENSMUSG00000028434	Epb41l4b	-1.3374	4.16374	47.5542	5.57192e-06	0.000177254		ENSMUSG00000073144	4930599N23Rik	2.19519	0.536598	27.844	9.97865e-05	0.00305419
ENSMUSG00000026894	Morn5	-0.823258	2.89632	15.037	0.00154126	0.0302745		ENSMUSG00000038352	Arl5c	3.00146	3.04707	47.7168	5.59418e-06	0.000177703		ENSMUSG00000035455	Fignl1	1.2398	0.227255	27.6444	0.000100305	0.00306576
ENSMUSG00000019997	Ccn2	-0.615546	6.50789	14.9719	0.00154328	0.0302869		ENSMUSG00000072568	Lratd2	-1.23149	4.0118	47.2699	5.65358e-06	0.000179329		ENSMUSG00000030279	C2cd5	-0.691869	1.99836	27.5987	0.000101134	0.00308677
ENSMUSG00000029771	Irf5	-0.771457	4.70944	15.014	0.00155049	0.0304011		ENSMUSG00000047067	Dusp28	1.05943	3.87595	46.9771	5.82291e-06	0.000183541		ENSMUSG00000020308	Tpgs1	0.650318	5.20891	27.5829	0.000101422	0.00309124
ENSMUSG00000029361	Nos1	8.99245	-0.465088	15.01	0.00155212	0.0304057		ENSMUSG00000097787	2700046G09Rik	1.24771	0.434187	46.9693	5.82844e-06	0.000183541		ENSMUSG00000026088	Mitd1	1.86006	5.29345	27.7293	0.000101847	0.00309986
ENSMUSG00000032826	Ank2	2.39704	-0.566014	15.0053	0.00155402	0.0304155		ENSMUSG00000054545	Ugt1a6a	-1.01241	4.79055	46.9484	5.84337e-06	0.000183746		ENSMUSG00000021023	Prorp	1.41452	3.25782	27.7061	0.000102268	0.00310836
ENSMUSG00000060176	Kif27	-0.991154	0.390475	14.938	0.0015571	0.0304276		ENSMUSG00000053318	Slamf8	2.19647	2.14817	47.1792	5.96799e-06	0.000187173		ENSMUSG00000031393	Mecp2	0.74019	3.28479	27.5257	0.000102472	0.00311023
ENSMUSG00000029811	Aoc1	-1.23352	3.12393	14.9969	0.00155742	0.0304276		ENSMUSG00000037685	Atp8a1	-0.866207	4.58155	46.7739	5.96949e-06	0.000187173		ENSMUSG00000063415	Cyp26b1	4.00775	1.95437	27.6157	0.000103935	0.00315024
ENSMUSG00000030688	Stard10	0.460828	6.55984	14.9183	0.00156517	0.0305071		ENSMUSG00000021395	Spin1	-0.876699	4.17143	46.7588	5.9805e-06	0.000187249		ENSMUSG00000047067	Dusp28	0.853046	3.87595	27.3984	0.000104856	0.00317376
ENSMUSG00000051920	Rspo2	2.53182	-3.39808	14.917	0.00156568	0.0305071		ENSMUSG00000013155	Enkd1	1.3282	2.36164	46.7224	6.00727e-06	0.000187818		ENSMUSG00000001444	Tbx21	2.82476	0.605469	27.5425	0.000105305	0.00318293
ENSMUSG00000074001	Klhl40	5.92058	-0.0988473	14.9587	0.00157305	0.0306069		ENSMUSG00000020649	Rrm2	1.51234	2.48828	46.8741	6.08162e-06	0.000189422		ENSMUSG00000058388	Phtf1	-0.984588	3.48235	27.3608	0.000106344	0.00320839
ENSMUSG00000049122	Frmd3	2.00847	-3.10995	14.8944	0.00157501	0.0306069		ENSMUSG00000028343	Erp44	1.07668	6.11781	46.5354	6.14687e-06	0.000190951		ENSMUSG00000047798	Cd300lf	1.93039	3.85037	27.4826	0.000106442	0.00320839
ENSMUSG00000022246	Rai14	-0.689708	4.2308	14.9149	0.0015786	0.030622		ENSMUSG00000001948	Spa17	1.18512	5.01689	46.5724	6.15123e-06	0.000190951		ENSMUSG00000022759	Lrrc74b	-1.74273	1.88615	27.4653	0.000106773	0.00321394
ENSMUSG00000057454	Lypd3	7.59093	1.67307	14.9195	0.00158925	0.0307545		ENSMUSG00000022337	Emc2	0.875635	5.44803	46.4538	6.20892e-06	0.000192103		ENSMUSG00000022651	Retnlg	1.79005	5.28673	27.3698	0.000108622	0.0032606
ENSMUSG00000035778	Ggta1	0.535379	4.2613	14.8228	0.001605	0.030969		ENSMUSG00000090336	Cfap97d2	2.24657	2.06766	46.8464	6.21367e-06	0.000192103		ENSMUSG00000027398	Il1b	2.87456	5.41518	27.3516	0.000108979	0.00326681
ENSMUSG00000047146	Tet1	1.57946	-1.79329	14.8006	0.00161445	0.0310201		ENSMUSG00000010067	Rassf1	0.894886	5.44626	46.4461	6.21477e-06	0.000192103		ENSMUSG00000068227	Il2rb	2.76918	2.45491	27.3321	0.000109362	0.00326756
ENSMUSG00000009585	Apobec3	-0.597652	5.53653	14.8005	0.00161446	0.0310201		ENSMUSG00000006392	Med8	0.907467	5.42218	46.4303	6.22689e-06	0.000192206		ENSMUSG00000013974	Mcemp1	1.38953	5.68527	27.3313	0.000109378	0.00326756
ENSMUSG00000073433	Arhgdig	-0.751571	5.53312	14.8586	0.00161477	0.0310201		ENSMUSG00000043091	Tuba1c	1.42459	6.26414	46.7785	6.24503e-06	0.00019242		ENSMUSG00000029193	Cckar	-1.2609	5.01341	27.273	0.000110533	0.00329529
ENSMUSG00000038060	Dlec1	-1.15215	0.455891	14.8411	0.00161496	0.0310201		ENSMUSG00000008305	Tle1	-0.972604	4.42387	46.3983	6.25148e-06	0.00019242		ENSMUSG00000042750	Bex2	-2.04287	5.51596	27.2626	0.000110741	0.00329699
ENSMUSG00000062480	Acat3	-1.40729	-1.29323	14.7938	0.00161732	0.0310201		ENSMUSG00000024791	Cdca5	1.68235	0.310005	46.3591	6.28185e-06	0.000192768		ENSMUSG00000058818	Pirb	1.73768	4.65027	27.2257	0.000111482	0.00331453
ENSMUSG00000054966	Lmntd1	1.15653	1.09169	14.8478	0.00161933	0.031026		ENSMUSG00000005625	Psmd4	0.926153	7.04092	46.357	6.28345e-06	0.000192768		ENSMUSG00000032508	Myd88	1.21355	5.38948	27.2147	0.000111702	0.00331655
ENSMUSG00000042523	Dnal1	-0.564081	2.01124	14.7775	0.00162431	0.0310669		ENSMUSG00000020415	Pttg1	1.12316	6.90708	46.3458	6.29214e-06	0.000192768		ENSMUSG00000020708	Psmc5	0.714331	6.86938	26.9998	0.000112738	0.00334277
ENSMUSG00000064293	Cntn4	2.66675	-2.29017	14.7958	0.00162657	0.031071		ENSMUSG00000079457	Gm7609	4.77588	2.22456	46.7354	6.2981e-06	0.000192768		ENSMUSG00000027639	Samhd1	1.75187	6.63801	27.0864	0.000114327	0.0033807
ENSMUSG00000025993	Slc40a1	0.767973	1.9566	14.7756	0.00162737	0.031071		ENSMUSG00000015522	Arnt	-0.848573	3.92643	46.2484	6.3683e-06	0.000194643		ENSMUSG00000024041	Cryaa	-1.33046	0.261221	26.909	0.000114626	0.00338495
ENSMUSG00000030730	Atp2a1	7.502	5.34693	14.8205	0.00163099	0.0311129		ENSMUSG00000035245	Eogt	-1.15828	3.68442	46.2317	6.38141e-06	0.000194712		ENSMUSG00000027305	Ndufaf1	0.786881	3.15967	26.8676	0.000115498	0.00339693
ENSMUSG00000063253	Scoc	-0.433406	3.96069	14.7506	0.0016359	0.0311521		ENSMUSG00000020018	Snrpf	0.959945	5.88191	46.2229	6.3884e-06	0.000194712		ENSMUSG00000070803	Cited4	1.87289	1.84823	26.9825	0.000116502	0.00342184
ENSMUSG00000001029	Icam2	0.661447	7.44828	14.74	0.00164168	0.0311805		ENSMUSG00000032252	Glce	-0.905064	2.27565	46.1963	6.40941e-06	0.00019508		ENSMUSG00000053153	Spag16	-1.95786	1.6303	26.9746	0.00011667	0.00342217
ENSMUSG00000049488	Tmem67	-0.732076	1.77283	14.7285	0.00164546	0.0312251		ENSMUSG00000037544	Dlgap5	2.08032	0.47772	46.2477	6.4725e-06	0.000196557		ENSMUSG00000003680	Taf6l	0.677133	5.33843	26.7707	0.000117572	0.00344034
ENSMUSG00000091898	Tnnc1	1.79753	5.31537	14.7757	0.00165031	0.0312551		ENSMUSG00000028741	Mrto4	1.46393	5.49259	46.49	6.48954e-06	0.000196557		ENSMUSG00000026712	Mrc1	-1.26577	3.88835	26.9212	0.000117808	0.00344034
ENSMUSG00000050737	Ptges	-1.1284	4.14024	14.772	0.0016519	0.0312551		ENSMUSG00000003812	Dnase2a	1.33622	5.04918	46.3734	6.49396e-06	0.000196557		ENSMUSG00000033508	Asprv1	4.90822	3.15928	26.9201	0.000117831	0.00344034
ENSMUSG00000074625	Arhgap40	-1.71976	-1.07742	14.7479	0.00165191	0.0312551		ENSMUSG00000078607	1810010H24Rik	-1.37823	5.09365	46.4309	6.51039e-06	0.000196782		ENSMUSG00000027306	Nusap1	1.9061	1.07001	26.916	0.00011792	0.00344034
ENSMUSG00000033508	Asprv1	2.82657	3.15928	14.7699	0.00165281	0.0312551		ENSMUSG00000024401	Tnf	4.11668	2.83771	46.43	6.53732e-06	0.000197322		ENSMUSG00000035578	Iqcg	-1.60634	2.73924	26.9042	0.000118173	0.00344312
ENSMUSG00000010066	Cacna2d2	4.16618	-3.16693	14.7101	0.00167536	0.0316082		ENSMUSG00000040701	Ap1g2	2.03731	3.95772	46.387	6.57179e-06	0.000197359		ENSMUSG00000075122	Cd80	1.83128	1.01359	26.8755	0.000118792	0.00345369
ENSMUSG00000044938	Klhl31	5.56976	-0.734132	14.7174	0.00167579	0.0316082		ENSMUSG00000043090	Zfp866	-1.15062	2.44066	45.9884	6.5767e-06	0.000197359		ENSMUSG00000029049	Morn1	-1.02432	1.96821	26.6945	0.000119231	0.00346007
ENSMUSG00000061601	Pclo	-1.59152	-2.39357	14.6478	0.00168105	0.0316802		ENSMUSG00000070283	Ndufaf3	0.888789	5.13806	45.9868	6.57805e-06	0.000197359		ENSMUSG00000050103	Agmo	-1.07771	2.86299	26.7544	0.000119798	0.00347193
ENSMUSG00000026950	Neb	7.78981	2.83971	14.6831	0.00169104	0.0317587		ENSMUSG00000021750	Fam107a	-2.34541	3.29318	46.379	6.57827e-06	0.000197359		ENSMUSG00000000278	Scpep1	1.07862	4.81534	26.7511	0.000120598	0.00349047
ENSMUSG00000029120	Ppp2r2c	1.25507	1.33462	14.6761	0.00169417	0.03179		ENSMUSG00000026500	Cox20	0.802358	5.50093	45.9733	6.58906e-06	0.000197359		ENSMUSG00000078161	Erich3	-1.34871	0.617371	26.5472	0.000122514	0.00353655
ENSMUSG00000026649	Cfap126	-0.663685	5.84226	14.6206	0.0017035	0.0319102		ENSMUSG00000068323	Slc4a5	-2.5315	2.73112	46.361	6.59281e-06	0.000197359		ENSMUSG00000049154	Fam183b	-0.981239	6.55857	26.5884	0.000122954	0.00354071
ENSMUSG00000024524	Gnal	-1.58139	-2.38101	14.5879	0.00170802	0.0319572		ENSMUSG00000032064	Dixdc1	-1.7652	2.37005	46.3459	6.60498e-06	0.000197453		ENSMUSG00000024965	Fermt3	1.30621	3.92739	26.6857	0.000122983	0.00354071
ENSMUSG00000026679	Enkur	-0.570274	3.7956	14.5859	0.00170893	0.0319572		ENSMUSG00000045751	Mms22l	1.60971	0.481718	45.9	6.64938e-06	0.000198508		ENSMUSG00000031667	Aktip	-0.883649	5.35734	26.501	0.000123811	0.00355986
ENSMUSG00000031448	Adprhl1	2.78843	0.641107	14.6378	0.00171135	0.0319736		ENSMUSG00000033964	Zbtb41	-1.43797	1.53726	45.8181	6.71748e-06	0.000200267		ENSMUSG00000091243	Vgll3	-0.978855	1.94798	26.4496	0.000124748	0.00358208
ENSMUSG00000045498	Pcdhb3	1.21639	-0.962078	14.5765	0.00171321	0.0319736		ENSMUSG00000058704	Memo1	1.3381	4.71416	46.0417	6.77115e-06	0.000201286		ENSMUSG00000028139	Riiad1	-1.46632	4.50963	26.5754	0.000125495	0.00359685
ENSMUSG00000081051	Gm15427	0.56268	3.04848	14.5742	0.00171424	0.0319736		ENSMUSG00000018774	Cd68	1.46354	6.17227	46.1428	6.77169e-06	0.000201286		ENSMUSG00000052837	Junb	2.35851	7.36075	26.4912	0.000127452	0.00364403
ENSMUSG00000032355	Mlip	3.5407	1.14754	14.6244	0.00171745	0.0319736		ENSMUSG00000030346	Rad51ap1	2.52293	2.37833	46.1273	6.78466e-06	0.000201286		ENSMUSG00000034936	Arl4d	0.99317	5.43306	26.3818	0.000127574	0.00364403
ENSMUSG00000043079	Synpo	-0.695482	4.71269	14.6054	0.0017184	0.0319736		ENSMUSG00000092203	1110038B12Rik	1.74418	4.74362	46.1226	6.78855e-06	0.000201286		ENSMUSG00000022595	Lypd2	-1.10671	7.82235	26.4459	0.000128069	0.0036514
ENSMUSG00000031129	Slc9a9	0.501709	1.3798	14.5616	0.00171998	0.0319736		ENSMUSG00000055839	Elob	0.786718	8.858	45.6533	6.85695e-06	0.000202763		ENSMUSG00000027796	Smad9	-1.59029	0.549551	26.3959	0.000128166	0.0036514
ENSMUSG00000033450	Tagap	-1.10751	1.76327	14.5893	0.00173348	0.0321408		ENSMUSG00000044098	Rsbn1	-1.0625	1.56389	45.5389	6.95562e-06	0.000205125		ENSMUSG00000045027	Prss22	5.59309	1.61193	26.3962	0.000129702	0.00368453
ENSMUSG00000021200		2.5761	2.33424	14.5763	0.00173943	0.0321965		ENSMUSG00000025408	Ddit3	1.12648	5.93052	45.4958	6.99331e-06	0.000205958		ENSMUSG00000022216	Psme1	1.41561	9.01687	26.3906	0.000129836	0.00368453
ENSMUSG00000087519	AV039307	3.16178	-1.53941	14.5503	0.00175149	0.0323318		ENSMUSG00000022389	Tef	-1.925	5.63175	45.8659	7.00682e-06	0.000206045		ENSMUSG00000035329	Fbxo33	-0.918776	2.84096	26.1731	0.000131329	0.00371243
ENSMUSG00000063954	H2ac19	1.14506	6.65745	14.5477	0.00175267	0.0323318		ENSMUSG00000014932	Yes1	-1.01929	3.02645	45.4682	7.01751e-06	0.000206045		ENSMUSG00000045322	Tlr9	2.78371	1.40116	26.3206	0.000131525	0.00371315
ENSMUSG00000033885	Pxk	-0.502938	4.59591	14.4687	0.00176316	0.0324248		ENSMUSG00000022708	Zbtb20	-2.02617	1.64377	45.8454	7.02457e-06	0.000206045		ENSMUSG00000073176	Zfp449	-1.26508	0.446357	26.157	0.000131723	0.00371395
ENSMUSG00000043165	Lor	6.70209	2.18033	14.5242	0.00176366	0.0324248		ENSMUSG00000037234	Hook3	-1.39236	1.82701	45.3916	7.08518e-06	0.000207543		ENSMUSG00000031494	Cd209a	-1.98657	2.88142	26.3004	0.000132017	0.00371743
ENSMUSG00000047361	Gm973	-1.17136	2.62087	14.5128	0.001769	0.032479		ENSMUSG00000020799	Tekt1	0.975767	4.10689	45.346	7.12584e-06	0.000208179		ENSMUSG00000027405	Nop56	0.906959	5.07472	26.1289	0.000132418	0.00372391
ENSMUSG00000029816	Gpnmb	1.10401	3.66729	14.5096	0.00177051	0.032479		ENSMUSG00000044199	S1pr4	-1.19351	3.27921	45.3459	7.12596e-06	0.000208179		ENSMUSG00000028071	Sh2d2a	2.61952	0.721216	26.2763	0.000132607	0.00372442
ENSMUSG00000017390	Aldoc	0.870676	2.91604	14.5079	0.0017713	0.032479		ENSMUSG00000025351	Cd63	1.76756	9.14335	45.7131	7.14049e-06	0.000208325		ENSMUSG00000027318	Adam33	-2.26871	0.745287	26.1984	0.000134531	0.00377006
ENSMUSG00000007877	Tcap	3.60737	6.42918	14.5029	0.00177364	0.032479		ENSMUSG00000043866	Taf10	0.985631	7.93342	45.251	7.21135e-06	0.000209622		ENSMUSG00000020572	Nampt	1.77152	5.27879	26.1966	0.000134577	0.00377006
ENSMUSG00000007122	Casq1	6.89014	3.22695	14.4992	0.00177537	0.032479		ENSMUSG00000090077	Lime1	2.13466	3.29636	45.6308	7.21376e-06	0.000209622		ENSMUSG00000036242	Armh4	-1.5606	1.13269	26.1719	0.000135194	0.00378248
ENSMUSG00000009863	Sdhb	0.506604	6.79387	14.4425	0.00177555	0.032479		ENSMUSG00000036381	P2ry14	1.07522	3.49491	45.2373	7.22377e-06	0.000209633		ENSMUSG00000021003	Galc	-0.904557	2.25343	26.0007	0.000135632	0.00378988
ENSMUSG00000038403	Hjv	4.30923	2.05807	14.4912	0.00177915	0.032479		ENSMUSG00000032089	Il10ra	1.67967	3.43111	45.5636	7.27414e-06	0.000210815		ENSMUSG00000036908	Unc93b1	1.20814	5.82657	26.1198	0.000136509	0.0038095
ENSMUSG00000031209	Heph	0.903909	1.56023	14.463	0.00178148	0.032479		ENSMUSG00000048578	Mlec	-1.11525	4.70165	45.0766	7.37145e-06	0.000213352		ENSMUSG00000032496	Ltf	2.32926	6.61275	26.099	0.000137037	0.00381936
ENSMUSG00000106617	Gm36266	-2.98269	-1.88795	14.4804	0.00178429	0.032501		ENSMUSG00000074971	Fibin	-1.52523	4.60776	45.4355	7.39092e-06	0.000213632		ENSMUSG00000037196	Pacrg	-0.764463	2.722	25.9348	0.000137318	0.00382231
ENSMUSG00000039519	Cyp7b1	-1.07752	2.03083	14.4774	0.00178569	0.032501		ENSMUSG00000029699	Ssc4d	1.46535	1.07701	45.0283	7.4165e-06	0.000214088		ENSMUSG00000037313	Tacc3	0.946982	2.59336	25.8889	0.000138506	0.00384692
ENSMUSG00000054978	Kbtbd13	1.95337	-1.20106	14.4689	0.00178716	0.032501		ENSMUSG00000037892	Pcdh18	-2.28197	2.41181	45.3584	7.46218e-06	0.000214897		ENSMUSG00000090215	Trim34b	2.69443	1.73291	26.0368	0.000138632	0.00384692
ENSMUSG00000028883	Sema3a	-0.657654	3.14623	14.4054	0.00179595	0.0325829		ENSMUSG00000049115	Agtr1a	-2.28235	2.00439	45.3385	7.48068e-06	0.000214897		ENSMUSG00000029826	Zc3hav1	1.0119	4.43444	25.9464	0.000138731	0.00384692
ENSMUSG00000000216	Scnn1g	-0.614057	6.04736	14.4024	0.00179615	0.0325829		ENSMUSG00000010406	Mrpl52	1.51246	8.31422	45.3333	7.48393e-06	0.000214897		ENSMUSG00000029500	Pgam5	0.593755	3.5956	25.8521	0.00013947	0.00385873
ENSMUSG00000002718	Cse1l	-0.545039	3.79469	14.3891	0.0018011	0.0326185		ENSMUSG00000027878	Notch2	-1.15831	3.1418	44.9368	7.50274e-06	0.000215154		ENSMUSG00000017716	Birc5	1.25764	3.02431	26.0029	0.000139511	0.00385873
ENSMUSG00000027397	Slc20a1	-0.747906	3.2685	14.4286	0.00180419	0.0326474		ENSMUSG00000018500	Adora2b	1.13483	3.44668	44.9127	7.5256e-06	0.000215526		ENSMUSG00000019505	Ubb	0.838051	10.1379	25.8237	0.000140217	0.00386847
ENSMUSG00000047976	Kcna1	3.79398	-3.51981	14.354	0.00181813	0.0328452		ENSMUSG00000032244	Fem1b	-0.827123	3.43103	44.8667	7.56954e-06	0.000216501		ENSMUSG00000031662	Snx20	1.3898	3.8938	25.9537	0.000140794	0.00387947
ENSMUSG00000020973	Dnaaf2	-0.470429	1.93616	14.3259	0.00183192	0.0329911		ENSMUSG00000090100	Ttbk2	-1.59228	0.617447	44.8481	7.58731e-06	0.000216725		ENSMUSG00000029780	Nt5c3	1.59526	5.75038	25.9346	0.000141297	0.00388803
ENSMUSG00000022557	Bop1	-0.463959	3.85068	14.3252	0.00183225	0.0329911		ENSMUSG00000048429	Timm29	-0.819964	3.74701	44.8307	7.60407e-06	0.00021692		ENSMUSG00000001228	Uhrf1	1.50851	1.41743	25.9032	0.000142119	0.00389556
ENSMUSG00000035179	Ppp1r32	-0.93797	2.50418	14.3582	0.0018433	0.0330536		ENSMUSG00000022876	Samsn1	1.63951	3.29585	45.191	7.61974e-06	0.000217083		ENSMUSG00000032089	Il10ra	1.35362	3.43111	25.8973	0.000142285	0.00389556
ENSMUSG00000024165	Jpt2	-0.67476	3.71299	14.2952	0.00185714	0.0332471		ENSMUSG00000037416	Dmxl1	-1.1838	1.19814	44.794	7.63949e-06	0.000217362		ENSMUSG00000035517	Tdrd7	1.21221	4.85295	25.8965	0.000142307	0.00389556
ENSMUSG00000021738	Atxn7	-0.573148	2.11686	14.2657	0.00186179	0.0333032		ENSMUSG00000045103	Dmd	-1.8225	2.38482	45.0855	7.72094e-06	0.000219383		ENSMUSG00000001348	Acp5	1.09644	4.90843	25.7429	0.00014632	0.00398745
ENSMUSG00000028821	Syf2	0.406084	6.53588	14.255	0.00186718	0.0333679		ENSMUSG00000002324	Rec8	1.72784	0.882527	44.7405	7.73063e-06	0.000219383		ENSMUSG00000060216	Arrb2	0.923649	4.86303	25.6103	0.000146357	0.00398745
ENSMUSG00000054200	Ffar4	-0.902034	3.98211	14.3047	0.00186988	0.0333679		ENSMUSG00000078920	Ifi47	3.07652	7.40715	45.0261	7.77854e-06	0.000220336		ENSMUSG00000057789	Bak1	1.50463	4.87266	25.6976	0.000147706	0.00401919
ENSMUSG00000068748	Ptprz1	-1.13792	-0.0155313	14.2546	0.00187	0.0333679		ENSMUSG00000021779	Thrb	-1.67392	0.88746	44.6459	7.78441e-06	0.000220336		ENSMUSG00000037580	Gch1	1.7508	4.24276	25.6175	0.000149947	0.00407001
ENSMUSG00000056752	Dnah9	-1.00638	1.06382	14.2797	0.00187908	0.0334147		ENSMUSG00000079523	Tmsb10	1.70454	11.6508	44.9893	7.8145e-06	0.000220901		ENSMUSG00000022864	D16Ertd472e	1.06137	2.60925	25.481	0.000150374	0.00407653
ENSMUSG00000045545	Krt14	7.42482	3.26241	14.2765	0.00188403	0.0334147		ENSMUSG00000000088	Cox5a	0.917172	7.87135	44.5125	7.91763e-06	0.000223527		ENSMUSG00000021886	Gpr65	1.88903	1.5295	25.567	0.000151378	0.00409868
ENSMUSG00000041798	Gck	-0.918449	0.380477	14.22	0.00188487	0.0334147		ENSMUSG00000009575	Cbx5	-0.931723	3.69779	44.4971	7.93313e-06	0.000223675		ENSMUSG00000061046	Haghl	-0.702129	4.21234	25.3389	0.000153703	0.00414859
ENSMUSG00000031493	Ggn	-2.08211	-1.78376	14.2325	0.00188935	0.0334465		ENSMUSG00000026672	Optn	0.908338	3.38228	44.4564	7.97433e-06	0.000224501		ENSMUSG00000028224	Nbn	0.670633	2.90809	25.3164	0.000154366	0.00415892
ENSMUSG00000032089	Il10ra	-0.865	3.43111	14.2592	0.00189279	0.0334465		ENSMUSG00000035407	Kank4	-1.91555	2.35479	44.8005	8.00203e-06	0.000224501		ENSMUSG00000010067	Rassf1	0.69319	5.44626	25.2594	0.000156053	0.00418885
ENSMUSG00000020216	Jsrp1	9.99672	2.71974	14.2469	0.00189902	0.0335294		ENSMUSG00000022032	Scara5	-1.84367	1.01624	44.6256	8.00356e-06	0.000224501		ENSMUSG00000047230	Cldn2	2.3813	0.247403	25.3796	0.000156834	0.00419949
ENSMUSG00000038766	Gabpb2	-0.474323	2.27575	14.1697	0.00191061	0.0336523		ENSMUSG00000045573	Penk	-1.69326	1.79401	44.7001	8.05806e-06	0.000225739		ENSMUSG00000002992	Apoc2	3.04416	4.4346	25.3336	0.000158207	0.00422071
ENSMUSG00000029102	Hgfac	-1.36194	0.566993	14.2175	0.00191408	0.0336863		ENSMUSG00000024286	Ccny	-1.12847	4.66083	44.2533	8.19246e-06	0.000228918		ENSMUSG00000025609	Mkln1	0.603299	6.05099	25.1753	0.000158583	0.00422558
ENSMUSG00000006711	D130043K22Rik	-1.46316	-1.47907	14.1449	0.00192346	0.0338241		ENSMUSG00000035696	Rnf38	-1.44472	3.3296	44.5946	8.19721e-06	0.000228918		ENSMUSG00000049090	Zadh2	-0.624703	3.68296	25.1394	0.000159679	0.00424961
ENSMUSG00000027401	Tgm3	6.64032	2.20659	14.1901	0.00192823	0.0338806		ENSMUSG00000041298	Katnal1	-1.01202	1.22222	44.2267	8.21167e-06	0.000228918		ENSMUSG00000020234	4930404N11Rik	-1.29897	2.01932	25.2744	0.000159991	0.00425273
ENSMUSG00000094724	Rnaset2b	0.530252	8.00622	14.1292	0.00193165	0.0339134		ENSMUSG00000002949	Timm44	1.02522	4.53174	44.1395	8.30389e-06	0.000230964		ENSMUSG00000029730	Mcm7	0.566224	3.90163	25.1109	0.000160552	0.00426244
ENSMUSG00000045314	Sowahb	-0.687152	0.45935	14.1156	0.00193881	0.0339572		ENSMUSG00000030759	Far1	-1.05594	3.81331	44.1356	8.30807e-06	0.000230964		ENSMUSG00000001786	Fbxo7	0.651306	3.90131	25.0921	0.000161133	0.00427268
ENSMUSG00000021234	Fam161b	-0.829235	0.901613	14.1118	0.00194077	0.0339643		ENSMUSG00000034795	Ccdc122	2.71423	2.68766	44.4638	8.34935e-06	0.000231759		ENSMUSG00000028599	Tnfrsf1b	1.20965	4.45682	25.2245	0.000161517	0.00427765
ENSMUSG00000042476	Abcb4	3.49108	-0.932459	14.152	0.0019481	0.0340224		ENSMUSG00000026942	Traf2	0.755611	4.12321	44.0889	8.35791e-06	0.000231759		ENSMUSG00000041617	Ccdc74a	-1.35206	2.3355	25.2169	0.000161749	0.00427861
ENSMUSG00000041238	Rbbp8	-0.489166	2.41233	14.097	0.00194858	0.0340224		ENSMUSG00000013663	Pten	-1.30712	3.84711	44.2613	8.37789e-06	0.000232019		ENSMUSG00000070883	Ccdc173	-1.13789	0.470404	25.0348	0.000162915	0.00429384
ENSMUSG00000030946	Lhpp	0.676886	3.09713	14.0997	0.00195289	0.0340671		ENSMUSG00000006095	Tbcb	1.00389	6.93469	44.0419	8.40854e-06	0.000232572		ENSMUSG00000016458	Wt1	-2.61045	0.506478	25.1584	0.00016356	0.00430565
ENSMUSG00000032508	Myd88	-0.761504	5.38948	14.1126	0.00196889	0.0342913		ENSMUSG00000042155	Klhl23	-1.44401	1.65837	44.0298	8.43692e-06	0.000232817		ENSMUSG00000026691	Fmo3	-1.47748	4.62949	25.1486	0.000163866	0.00430575
ENSMUSG00000005628	Tmod4	3.14279	1.71778	14.1023	0.00197432	0.0342978		ENSMUSG00000031444	F10	1.51718	3.33298	44.3797	8.43872e-06	0.000232817		ENSMUSG00000037624	Kcnk2	-1.12701	3.54628	25.1393	0.000164156	0.00430575
ENSMUSG00000038260	Trpm4	0.490426	2.72336	14.0479	0.00197471	0.0342978		ENSMUSG00000020142	Slc1a4	-1.1306	3.16427	43.9409	8.51831e-06	0.000234091		ENSMUSG00000020846	Rflnb	-1.124	3.59137	25.0782	0.000166079	0.00434714
ENSMUSG00000067081	Asb18	5.81325	-2.38789	14.1003	0.00197539	0.0342978		ENSMUSG00000029919	Hpgds	2.63146	0.577134	44.3031	8.52106e-06	0.000234091		ENSMUSG00000016206	H2-M3	1.93509	5.63775	25.0716	0.00016629	0.00434714
ENSMUSG00000028348	Cavin4	4.15345	0.77704	14.1	0.00197554	0.0342978		ENSMUSG00000027995	Tlr2	1.47887	4.28202	44.3024	8.52181e-06	0.000234091		ENSMUSG00000020415	Pttg1	0.867101	6.90708	24.9269	0.000166332	0.00434714
ENSMUSG00000045539	Sprr3	13.0664	3.54575	15.0508	0.0019818	0.0343751		ENSMUSG00000060038	Dhps	1.70178	5.1801	44.2969	8.5278e-06	0.000234091		ENSMUSG00000036832	Lpar3	-1.41049	3.32869	25.0301	0.000167612	0.00437536
ENSMUSG00000044350	Lacc1	-0.902098	2.29793	14.0858	0.00198315	0.0343751		ENSMUSG00000030793	Pycard	2.70758	5.41533	44.2529	8.57555e-06	0.000235106		ENSMUSG00000054422	Fabp1	-2.01764	4.14506	25.0125	0.000168177	0.00438074
ENSMUSG00000029253	Cenpc1	-0.573894	1.4374	14.022	0.00198864	0.0344429		ENSMUSG00000044162	Tnip3	2.90133	0.756292	44.1316	8.70886e-06	0.000238461		ENSMUSG00000050222	Il17d	-1.27089	2.28052	25.0112	0.00016822	0.00438074
ENSMUSG00000024471	Myot	9.5325	2.05215	14.0665	0.0019935	0.0344811		ENSMUSG00000030737	Slco2b1	-1.39801	1.91565	43.7323	8.78743e-06	0.000240154		ENSMUSG00000028874	Fgr	1.62418	3.76269	24.899	0.00017187	0.00446514
ENSMUSG00000027022	Xirp2	5.53723	0.419528	14.0656	0.001994	0.0344811		ENSMUSG00000043496	Tril	-3.09878	1.96251	44.0563	8.7927e-06	0.000240154		ENSMUSG00000037465	Klf10	-0.595056	4.34437	24.7352	0.000172609	0.00447459
ENSMUSG00000024846	Cst6	4.05301	-1.63758	14.0387	0.00200855	0.0347052		ENSMUSG00000036835	Psenen	0.76041	7.54327	43.6505	8.84324e-06	0.000241032		ENSMUSG00000030786	Itgam	1.49845	3.14591	24.8756	0.000172644	0.00447459
ENSMUSG00000030317	Timp4	-0.975697	1.61551	14.0312	0.00201258	0.0347472		ENSMUSG00000027858	Tspan2	-1.80935	4.90552	43.9992	8.85694e-06	0.000241032		ENSMUSG00000055653	Gpc3	-2.15643	6.08018	24.7858	0.00017565	0.00454483
ENSMUSG00000041984	Rptn	5.28097	1.97166	14.017	0.00202037	0.0348414		ENSMUSG00000042712	Tceal9	1.18564	7.7929	43.628	8.86901e-06	0.000241032		ENSMUSG00000002055	Spag5	2.04948	0.00572213	24.7548	0.00017577	0.00454483
ENSMUSG00000078234	Klhdc7a	-0.767828	1.20717	13.9622	0.00202123	0.0348414		ENSMUSG00000032579	Hemk1	2.02693	3.73122	43.9746	8.88487e-06	0.000241162		ENSMUSG00000040254	Sema3d	-1.58801	0.520601	24.7025	0.000177368	0.00458071
ENSMUSG00000026977	Marchf7	-0.443372	3.42746	13.9513	0.00202724	0.0348625		ENSMUSG00000024659	Anxa1	2.26425	8.67159	43.8577	9.01851e-06	0.000243578		ENSMUSG00000028957	Per3	-1.59457	2.30707	24.6922	0.000178842	0.00461006
ENSMUSG00000032648	Pygm	5.10733	5.51058	13.9857	0.00203752	0.0349807		ENSMUSG00000082013	Gm13216	2.16529	0.98023	43.7829	9.10522e-06	0.000245313		ENSMUSG00000028541	B4galt2	-0.82369	2.18094	24.5501	0.000178927	0.00461006
ENSMUSG00000024056	Ndc80	0.711125	0.433362	13.9303	0.0020389	0.0349807		ENSMUSG00000031622	Sin3b	0.889419	6.25867	43.329	9.21954e-06	0.00024768		ENSMUSG00000035352	Ccl12	2.61786	5.50413	24.6538	0.000180172	0.00463667
ENSMUSG00000038459	Abhd17c	-0.793838	4.71774	13.9832	0.00203893	0.0349807		ENSMUSG00000026788	Zbtb43	-1.20237	1.63778	43.3226	9.22716e-06	0.00024768		ENSMUSG00000022805	Cfap91	-1.16731	1.89952	24.5745	0.000180856	0.00464879
ENSMUSG00000038515	Grtp1	1.14685	3.82481	13.9736	0.00204422	0.0350441		ENSMUSG00000090112	Shprh	-1.25713	1.48251	43.2982	9.25653e-06	0.000247859		ENSMUSG00000038046	Mrm3	0.883583	1.87411	24.4872	0.000181132	0.00465014
ENSMUSG00000031257	Nox1	1.65949	-1.01287	13.8827	0.00207879	0.035525		ENSMUSG00000034932	Mrpl54	1.88739	7.53677	43.6433	9.2697e-06	0.000247908		ENSMUSG00000072082	Ccnf	1.45589	0.110656	24.4815	0.000181335	0.00465014
ENSMUSG00000043833	2900005J15Rik	-1.50583	-1.21076	13.8161	0.0021035	0.0358053		ENSMUSG00000035666	Gtf3c4	-0.948019	1.90877	43.2708	9.28959e-06	0.000248136		ENSMUSG00000007892	Rplp1	-0.81197	11.7478	24.4688	0.000181783	0.00465616
ENSMUSG00000079588	Tmem182	4.22193	1.19184	13.8633	0.0021064	0.0358053		ENSMUSG00000036912	Piwil4	1.52714	1.82312	43.4092	9.31308e-06	0.000248416		ENSMUSG00000079502	Cfap77	-1.16972	2.74088	24.5979	0.000182129	0.00465955
ENSMUSG00000063704	Mapk15	-1.19407	2.80784	13.8628	0.00210668	0.0358053		ENSMUSG00000030124	Lag3	2.20491	2.28914	43.5987	9.32286e-06	0.000248416		ENSMUSG00000099891	Gm5575	1.48077	1.5008	24.5833	0.000182643	0.00466578
ENSMUSG00000040181	Fmo1	0.985805	6.91706	13.8599	0.00210833	0.0358055		ENSMUSG00000073144	4930599N23Rik	2.50072	0.536598	43.584	9.34054e-06	0.000248584		ENSMUSG00000040562	Gstm2	-0.896188	7.58475	24.4382	0.000182951	0.00466578
ENSMUSG00000026179	Pnkd	0.646038	5.58963	13.8112	0.00211683	0.0358661		ENSMUSG00000019905	Gprc6a	-3.64412	0.193639	43.4995	9.44253e-06	0.000250171		ENSMUSG00000100801	Gm15459	1.55558	6.30691	24.5728	0.000183014	0.00466578
ENSMUSG00000037852	Cpe	1.24232	4.30914	13.8207	0.00213094	0.0360771		ENSMUSG00000020620	Abca8b	-1.28331	1.2635	43.1425	9.44602e-06	0.000250171		ENSMUSG00000024339	Tap2	1.75775	5.76634	24.5622	0.000183388	0.00466988
ENSMUSG00000040631	Dok4	0.581034	4.04994	13.7476	0.00214343	0.0362606		ENSMUSG00000038702	Dsel	-1.3509	1.18484	43.0998	9.49881e-06	0.000251254		ENSMUSG00000040212	Emp3	0.80772	6.72861	24.4119	0.000183814	0.00467525
ENSMUSG00000028639	Ybx1	0.470544	9.39603	13.731	0.00215323	0.0363767		ENSMUSG00000036995	Asap3	1.29215	1.95164	43.0908	9.50996e-06	0.000251254		ENSMUSG00000067203	H2-K2	2.50491	2.09842	24.5322	0.000184459	0.00468619
ENSMUSG00000047866	Lonp2	0.389753	5.39407	13.7029	0.0021699	0.0365381		ENSMUSG00000068101	Cenpm	2.23358	0.928428	43.4224	9.53678e-06	0.000251658		ENSMUSG00000040296	Ddx58	1.98012	4.73967	24.5212	0.000184851	0.0046907
ENSMUSG00000095071	AF067061	2.0544	-2.47812	13.7018	0.00217058	0.0365381		ENSMUSG00000089929	Bcl2a1b	3.21982	6.55229	43.3952	9.57027e-06	0.000252237		ENSMUSG00000068758	Il3ra	1.13662	4.39651	24.5083	0.000185312	0.00469148
ENSMUSG00000010796	Asz1	3.05245	-1.75689	13.7497	0.00217266	0.0365381		ENSMUSG00000036782	Klhl13	-1.11626	2.23632	43.0237	9.59375e-06	0.000252352		ENSMUSG00000035142	Nubpl	-0.758976	1.56913	24.2986	0.000187932	0.00475206
ENSMUSG00000035486	Plk5	-0.940046	-0.0682123	13.6978	0.00217293	0.0365381		ENSMUSG00000022346	Myc	1.82297	2.99479	43.3219	9.6612e-06	0.000253714		ENSMUSG00000070691	Runx3	1.83375	1.27802	24.4302	0.00018814	0.00475206
ENSMUSG00000027536	Chmp4c	-0.681466	1.79976	13.6973	0.00217323	0.0365381		ENSMUSG00000037772	Mrpl23	0.757582	6.48659	42.9396	9.69976e-06	0.000254184		ENSMUSG00000020922	Lsm12	0.893257	4.05846	24.2372	0.000190209	0.00479185
ENSMUSG00000060566	Rpl21-ps3	1.59565	0.223156	13.7369	0.00218031	0.0366148		ENSMUSG00000020224	Llph	1.19661	5.72798	43.0494	9.70238e-06	0.000254184		ENSMUSG00000000028	Cdc45	1.34497	0.809682	24.2328	0.000190374	0.00479185
ENSMUSG00000018211	Wfdc15b	7.07785	-2.48457	15.2759	0.00218115	0.0366148		ENSMUSG00000041696	Rasl12	-1.0155	4.36451	42.9109	9.7363e-06	0.000254767		ENSMUSG00000070501	Ifi214	3.60154	1.46433	24.3354	0.00019164	0.00481816
ENSMUSG00000051262	Nat8f3	0.811118	2.76144	13.7112	0.00219566	0.0367044		ENSMUSG00000019947	Arid5b	-1.93555	2.55559	43.2292	9.77769e-06	0.000255543		ENSMUSG00000020399	Havcr2	1.15839	1.8613	24.21	0.000192429	0.00482645
ENSMUSG00000020911	Krt19	-0.71019	7.70862	13.683	0.0021999	0.0367318		ENSMUSG00000016206	H2-M3	2.38047	5.63775	43.1003	9.94208e-06	0.000259529		ENSMUSG00000020676	Ccl11	1.38123	2.95333	24.2861	0.00019349	0.00484234
ENSMUSG00000047419	Cmya5	4.43511	1.14004	13.6985	0.00220331	0.0367606		ENSMUSG00000021040	Slirp	1.98111	7.11191	43.0473	1.00107e-05	0.000261008		ENSMUSG00000020476	Dbnl	0.797019	6.34255	24.1404	0.000193865	0.00484619
ENSMUSG00000022244	Amacr	0.558176	2.05519	13.6354	0.00221063	0.0368263		ENSMUSG00000021390	Ogn	-1.68693	6.09422	43.0188	1.00478e-05	0.00026135		ENSMUSG00000002228	Ppm1j	2.03938	1.70152	24.262	0.0001944	0.004854
ENSMUSG00000021983	Atp8a2	1.52339	-1.88213	13.6177	0.00222146	0.0369504		ENSMUSG00000072109	A530040E14Rik	5.78421	3.53732	42.9616	1.01227e-05	0.000262905		ENSMUSG00000079014	Serpina3i	2.28824	1.74481	24.2542	0.000194696	0.00485582
ENSMUSG00000100215	Gm8292	-1.78914	2.06821	13.6463	0.00223509	0.037064		ENSMUSG00000029993	Nfu1	0.850328	5.45078	42.5736	1.01773e-05	0.000263686		ENSMUSG00000050625	Ccdc121	-1.77347	1.25966	24.2193	0.000196027	0.00488203
ENSMUSG00000032807	Alox12b	7.44215	0.183368	13.6157	0.00225393	0.0373482		ENSMUSG00000037573	Tob1	-1.40329	4.15581	42.909	1.01921e-05	0.000263686		ENSMUSG00000020869	Lrrc59	1.0324	5.29254	24.1817	0.000196456	0.00488203
ENSMUSG00000062077	Trim54	3.83034	2.47088	13.6063	0.00225976	0.0374164		ENSMUSG00000057554	Lgals8	1.07044	4.98001	42.5582	1.0198e-05	0.000263686		ENSMUSG00000046242	1600029I14Rik	-1.44659	4.58335	24.2029	0.000196657	0.00488203
ENSMUSG00000053675	Tgm5	3.63416	-3.28666	13.5617	0.0022676	0.0375178		ENSMUSG00000022901	Cd86	2.62037	3.48476	42.8919	1.02148e-05	0.000263808		ENSMUSG00000017428	Psmd11	0.801143	5.29729	24.0594	0.000196983	0.00488203
ENSMUSG00000035923	Myf6	8.19024	0.200922	13.5894	0.00227029	0.0375337		ENSMUSG00000025862	Stag2	-1.10527	4.08372	42.4978	1.02794e-05	0.000265163		ENSMUSG00000044350	Lacc1	1.38047	2.29793	24.1796	0.000197554	0.00488801
ENSMUSG00000022346	Myc	-0.935592	2.99479	13.5778	0.00227755	0.0376252		ENSMUSG00000045767	B230219D22Rik	-1.20893	4.08028	42.5803	1.03149e-05	0.000265303		ENSMUSG00000067591	Klra3	2.31351	0.92543	24.1701	0.000197922	0.00489157
ENSMUSG00000057068	Fam47e	-1.29547	3.47305	13.5566	0.00229085	0.0377592		ENSMUSG00000041444	Arhgap32	-1.84951	1.3955	42.8167	1.03153e-05	0.000265303		ENSMUSG00000026831	1700007K13Rik	-1.02527	4.89584	24.1053	0.000200445	0.00494589
ENSMUSG00000048572	Tmem252	1.2755	3.43417	13.5519	0.00229381	0.0377796		ENSMUSG00000020814	Mxra7	-1.23142	5.10504	42.6453	1.03213e-05	0.000265303		ENSMUSG00000020142	Slc1a4	-0.838974	3.16427	23.9679	0.000200573	0.00494589
ENSMUSG00000028023	Pitx2	3.53127	-1.10512	13.5294	0.00230809	0.0379177		ENSMUSG00000070565	Rasal2	-1.49537	1.90615	42.6003	1.0356e-05	0.000265741		ENSMUSG00000028441	1110017D15Rik	-1.51384	6.27561	24.0812	0.000201396	0.00496056
ENSMUSG00000003283	Hck	-0.582275	5.54394	13.4794	0.00230915	0.0379177		ENSMUSG00000031662	Snx20	1.66859	3.8938	42.7779	1.03676e-05	0.000265741		ENSMUSG00000037681	Esyt3	-1.42206	1.10127	24.0732	0.000201709	0.00496269
ENSMUSG00000036912	Piwil4	-0.787491	1.82312	13.4887	0.00231638	0.0380078		ENSMUSG00000060429	Sntb1	-1.41427	2.38108	42.5965	1.03749e-05	0.000265741		ENSMUSG00000036062	Phf24	-1.4237	0.467386	23.9332	0.000202827	0.00498457
ENSMUSG00000034320	Slc26a2	-0.507874	2.23367	13.4631	0.00231857	0.0380151		ENSMUSG00000028780	Sema3c	-1.17335	6.04281	42.4246	1.04777e-05	0.000267484		ENSMUSG00000034575	Tent4a	1.01334	2.89838	23.9235	0.000203598	0.00499789
ENSMUSG00000062683	Atp5g2	0.468819	8.18672	13.4595	0.00232091	0.0380249		ENSMUSG00000034723	Tmx4	-1.21024	2.39654	42.3429	1.0492e-05	0.000267484		ENSMUSG00000039304	Tnfsf10	1.05444	5.25115	24.0061	0.000204211	0.0050073
ENSMUSG00000006941	Eif1b	0.413045	5.98577	13.4443	0.0023307	0.0381567		ENSMUSG00000038024	Dennd4c	-0.964362	2.29357	42.3334	1.05052e-05	0.000267508		ENSMUSG00000026574	Dpt	-1.20852	7.4472	23.9831	0.000205307	0.00502853
ENSMUSG00000030980	Knop1	-0.50599	2.78063	13.4398	0.00233365	0.0381763		ENSMUSG00000030321	Efcab12	1.33682	0.707295	42.3237	1.05186e-05	0.000267538		ENSMUSG00000074115	Saa1	3.89768	3.20715	23.8789	0.000209562	0.00512699
ENSMUSG00000020067	Mypn	5.13713	0.405219	13.4694	0.00234665	0.0382961		ENSMUSG00000054892	Txk	2.26236	0.688962	42.5733	1.06484e-05	0.000270523		ENSMUSG00000039470	Zdhhc2	-0.949188	0.616807	23.7383	0.000209917	0.00512992
ENSMUSG00000031519	Asb5	3.75634	1.18699	13.4673	0.00234803	0.0382961		ENSMUSG00000060227	Golm2	-1.52713	4.09912	42.547	1.0685e-05	0.000270826		ENSMUSG00000030493	Faap24	0.891809	2.24046	23.72	0.000210686	0.00514294
ENSMUSG00000041700	Lhfpl1	3.19485	-2.03274	13.4646	0.00234975	0.0382961		ENSMUSG00000004266	Ptpn6	1.37492	5.52045	42.5469	1.06851e-05	0.000270826		ENSMUSG00000037973	Itprid1	-1.53285	2.14394	23.8382	0.00021125	0.00515096
ENSMUSG00000055782	Abcd2	0.539372	2.05265	13.4058	0.00235583	0.0383526		ENSMUSG00000033967	Rnf225	1.6994	0.579449	42.1866	1.07115e-05	0.00027118		ENSMUSG00000026585	Kifap3	-0.638348	3.23638	23.6801	0.000212363	0.00516656
ENSMUSG00000023905	Tnfrsf12a	-1.30307	6.28256	13.4539	0.00235673	0.0383526		ENSMUSG00000064127	Med14	-0.956651	1.98119	42.146	1.07693e-05	0.000271809		ENSMUSG00000029403	Cdkl2	-1.12319	2.60647	23.8049	0.000212646	0.00516767
ENSMUSG00000034653	Ythdc2	-0.683885	0.373382	13.388	0.00236753	0.0384997		ENSMUSG00000057110	Cntrl	1.63258	2.83155	42.4839	1.07737e-05	0.000271809		ENSMUSG00000051457	Spn	1.31172	3.05684	23.7889	0.000213318	0.00517823
ENSMUSG00000022226	Mcpt2	3.75185	-2.27962	13.4304	0.00237212	0.0385169		ENSMUSG00000025193	Cutc	1.50946	3.71174	42.3874	1.09109e-05	0.000274359		ENSMUSG00000024308	Tapbp	1.70486	7.59956	23.7768	0.000213827	0.00518483
ENSMUSG00000071342	Lsmem1	3.59001	-1.46564	13.4147	0.00238242	0.0386554		ENSMUSG00000040289	Hey1	-1.2445	5.06136	42.2432	1.09125e-05	0.000274359		ENSMUSG00000043059	Zfp513	0.649825	3.21826	23.6036	0.000215629	0.00522272
ENSMUSG00000034159	Mab21l4	-0.949767	4.68341	13.3984	0.0023932	0.038747		ENSMUSG00000084883	Ccdc85c	-1.9799	1.52341	42.3653	1.09426e-05	0.000274651		ENSMUSG00000028013	Ppa2	-0.667883	5.4301	23.5772	0.000216772	0.00524458
ENSMUSG00000027832	Ptx3	-1.8449	0.411833	13.3972	0.002394	0.038747		ENSMUSG00000028341	Nr4a3	-2.53745	1.0328	42.35	1.09647e-05	0.000274721		ENSMUSG00000043004	Gng2	1.22635	4.0406	23.6769	0.000218097	0.0052708
ENSMUSG00000039110	Mycbpap	-1.05472	2.60802	13.3955	0.00239517	0.038747		ENSMUSG00000078616	Trim30c	4.51292	0.811942	42.309	1.10239e-05	0.000275888		ENSMUSG00000030144	Clec4d	1.961	3.50021	23.6225	0.000220462	0.00530944
ENSMUSG00000051747	Ttn	4.40743	-0.511568	13.3867	0.00240102	0.0388122		ENSMUSG00000074925	Ptar1	-1.49489	1.05038	41.9551	1.10462e-05	0.000276129		ENSMUSG00000022945	Chaf1b	1.02491	1.96837	23.4904	0.000220569	0.00530944
ENSMUSG00000026349	Ccnt2	-0.550481	2.68975	13.3344	0.00240311	0.0388122		ENSMUSG00000040848	Sft2d2	-1.40739	4.33822	42.2544	1.11032e-05	0.000277237		ENSMUSG00000056144	Trim34a	2.1956	4.02003	23.6178	0.000220669	0.00530944
ENSMUSG00000028018	Gstcd	-0.616612	1.29213	13.3245	0.00240981	0.0388686		ENSMUSG00000057858	Fam204a	0.96805	3.01971	41.8943	1.1136e-05	0.000277739		ENSMUSG00000044475	Ascc1	-0.701362	4.96721	23.4717	0.000221395	0.00532105
ENSMUSG00000045680	Tcf21	0.605159	6.05445	13.3121	0.00242112	0.0389728		ENSMUSG00000067736	Gm10222	-1.9758	10.5292	42.2095	1.11691e-05	0.000277886		ENSMUSG00000021025	Nfkbia	0.938161	6.84039	23.4639	0.00022266	0.00534556
ENSMUSG00000022818	Cyp2ab1	-1.28888	-1.00629	13.3	0.00242631	0.0389728		ENSMUSG00000029771	Irf5	1.39425	4.70944	42.201	1.11816e-05	0.000277886		ENSMUSG00000005625	Psmd4	0.690625	7.04092	23.4226	0.000223586	0.00536188
ENSMUSG00000037731	Themis2	-0.834091	3.94597	13.3472	0.00242744	0.0389728		ENSMUSG00000070476	Fam217b	-1.65055	1.22841	41.9906	1.11903e-05	0.000277886		ENSMUSG00000048029	Eno4	-1.15291	2.10023	23.4844	0.000225472	0.00540117
ENSMUSG00000039456	Morc3	-0.61695	3.3428	13.2994	0.00242898	0.0389728		ENSMUSG00000102869	Norad	-1.57942	4.83152	42.1914	1.11958e-05	0.000277886		ENSMUSG00000022057	Adamdec1	-1.51412	1.92005	23.4617	0.000227627	0.00544683
ENSMUSG00000020733	Slc9a3r1	-0.810128	5.53033	13.342	0.00243097	0.0389728		ENSMUSG00000021690	Jmy	-2.03549	1.84059	42.1773	1.12165e-05	0.000277886		ENSMUSG00000008348	Ubc	1.01759	6.98164	23.3843	0.000228359	0.00545836
ENSMUSG00000022663	Atg3	-0.434964	5.12964	13.2916	0.00243203	0.0389728		ENSMUSG00000005054	Cstb	2.39573	8.6706	42.1761	1.12183e-05	0.000277886		ENSMUSG00000022340	Sybu	-1.00469	0.0311494	23.2512	0.000231429	0.00552134
ENSMUSG00000034041	Lyl1	-0.615694	2.9821	13.2885	0.00243414	0.0389728		ENSMUSG00000030188	Magohb	0.976225	3.6625	41.795	1.12847e-05	0.000279212		ENSMUSG00000036181	H1f2	1.27101	5.94961	23.3723	0.000231722	0.00552134
ENSMUSG00000007682	Dio2	-1.41891	-1.40299	13.2856	0.00243612	0.0389728		ENSMUSG00000018900	Slc22a5	-0.823312	3.26225	41.7627	1.13334e-05	0.000279783		ENSMUSG00000093938	Evi2b	1.26394	3.47868	23.366	0.000232015	0.00552134
ENSMUSG00000006235	Epor	0.890978	0.649403	13.2704	0.00244652	0.0390851		ENSMUSG00000031098	Syt8	5.54683	1.48173	42.0901	1.13462e-05	0.000279783		ENSMUSG00000055172	C1ra	1.35244	6.12107	23.3608	0.000232259	0.00552134
ENSMUSG00000101337	Dnah7c	-1.16211	-1.44344	13.2473	0.00246236	0.0392786		ENSMUSG00000035443	Thyn1	1.52598	4.54254	42.0543	1.14001e-05	0.000280794		ENSMUSG00000021704	Mtx3	-1.01125	0.0820288	23.2165	0.000233058	0.00553424
ENSMUSG00000020253	Ppm1m	0.405865	4.46454	13.2326	0.00247252	0.0393565		ENSMUSG00000030512	Snrpa1	0.97485	5.09513	41.6606	1.14893e-05	0.000282673		ENSMUSG00000031266	Gla	1.48032	3.17288	23.3382	0.000233309	0.00553424
ENSMUSG00000061802	Odad2	-1.04782	0.701768	13.2632	0.00247998	0.0394465		ENSMUSG00000053617	Sh3pxd2a	-2.1884	3.77273	41.9566	1.15482e-05	0.000283802		ENSMUSG00000041431	Ccnb1	2.17161	1.12019	23.3301	0.000233689	0.00553724
ENSMUSG00000078815	Cacng6	6.0908	-0.865028	13.2588	0.0024879	0.0395149		ENSMUSG00000083618	Gm11771	-1.65622	1.24833	41.7196	1.16223e-05	0.00028478		ENSMUSG00000028671	Gale	0.929802	3.86388	23.2074	0.000234514	0.00555075
ENSMUSG00000042895	Abra	2.37929	0.565239	13.2516	0.00249286	0.0395361		ENSMUSG00000040855	Reps2	-1.62244	2.40332	41.8904	1.16498e-05	0.00028478		ENSMUSG00000094724	Rnaset2b	0.751932	8.00622	23.1706	0.000235229	0.00556165
ENSMUSG00000038777	Sema6c	2.50199	0.132085	13.2334	0.00250558	0.039709		ENSMUSG00000085531	Slc36a3os	3.76819	2.38023	41.8844	1.16591e-05	0.00028478		ENSMUSG00000035439	Haus8	0.708847	3.02044	23.1409	0.000236644	0.00558372
ENSMUSG00000001020	S100a4	-1.23826	8.51807	13.2285	0.00250899	0.0397342		ENSMUSG00000031666	Rbl2	-0.961343	3.39227	41.5465	1.16663e-05	0.00028478		ENSMUSG00000050241	Klre1	2.37705	1.72641	23.2667	0.000236674	0.00558372
ENSMUSG00000047021	Cfap65	-1.53999	1.41687	13.2237	0.00251235	0.0397585		ENSMUSG00000046546	Fam43a	-1.07062	3.92283	41.505	1.17314e-05	0.000286051		ENSMUSG00000026458	Ppfia4	1.08421	2.01725	23.1478	0.000237123	0.00558827
ENSMUSG00000078486	Perm1	2.89282	0.538421	13.197	0.00253118	0.0399407		ENSMUSG00000033554	Dph5	1.20094	2.61863	41.4779	1.17743e-05	0.000286776		ENSMUSG00000060591	Ifitm2	0.865503	9.80624	23.1108	0.000238087	0.00560493
ENSMUSG00000031662	Snx20	-0.853241	3.8938	13.1909	0.00253547	0.0399571		ENSMUSG00000073208	Speer4c	4.7903	2.39651	41.7615	1.18507e-05	0.000288313		ENSMUSG00000037683	Armc3	-1.04052	1.01997	23.0805	0.000239556	0.00563345
ENSMUSG00000060187	Lrrc10	2.48446	-0.990325	13.1903	0.00253589	0.0399571		ENSMUSG00000096740	Lbhd1	2.39034	3.8087	41.7239	1.191e-05	0.00028935		ENSMUSG00000036880	Acaa2	-0.730603	6.3369	23.067	0.00024021	0.00564275
ENSMUSG00000042659	Arrdc4	0.526243	4.27591	13.1382	0.00253894	0.0399752		ENSMUSG00000063047	Zfp780b	-1.46157	0.167966	41.3831	1.19253e-05	0.00028935		ENSMUSG00000027656	Ccn5	1.14148	6.39024	23.1503	0.000242269	0.00568497
ENSMUSG00000013622	Atraid	0.466222	6.3789	13.1357	0.0025407	0.0399752		ENSMUSG00000027569	Mrgbp	1.415	3.39459	41.7093	1.19331e-05	0.00028935		ENSMUSG00000003814	Calr	0.931945	8.73936	23.0196	0.00024253	0.005685
ENSMUSG00000031636	Pdlim3	1.67253	4.13345	13.1791	0.00254381	0.0399954		ENSMUSG00000073016	Uprt	-1.43249	0.65149	41.3356	1.20019e-05	0.000290374		ENSMUSG00000042901	Aida	1.32947	5.84578	23.1358	0.000242975	0.00568931
ENSMUSG00000091405	H4c14	2.17271	-1.99822	13.1328	0.00255567	0.0400952		ENSMUSG00000004612	Nkg7	1.92803	4.30687	41.6166	1.2081e-05	0.000291965		ENSMUSG00000026674	Ddr2	-1.23281	3.74497	23.1246	0.000243521	0.00569599
ENSMUSG00000027981	Rnpc3	-0.481591	2.32413	13.0984	0.00256751	0.0402153		ENSMUSG00000020682	Mmp28	-3.0242	2.86033	41.6061	1.2098e-05	0.000292051		ENSMUSG00000021423	Ly86	1.4774	5.56431	23.1032	0.000244577	0.00571456
ENSMUSG00000032591	Mst1	-1.16825	0.0953864	13.0978	0.00258819	0.040421		ENSMUSG00000047671	Dynlt4	2.3083	5.38435	41.566	1.21627e-05	0.000293289		ENSMUSG00000101389	Ms4a4a	1.3543	3.25725	23.0591	0.000246757	0.00575933
ENSMUSG00000004885	Crabp2	7.16817	1.28296	13.0956	0.00260402	0.0405992		ENSMUSG00000026683	Nuf2	1.45736	0.866906	41.2051	1.2215e-05	0.000294225		ENSMUSG00000079419	Ms4a6c	3.00201	7.01715	23.0236	0.000248531	0.00579454
ENSMUSG00000022010	Tsc22d1	0.43978	7.60461	13.0433	0.00260772	0.0405992		ENSMUSG00000000266	Mid2	-1.6421	3.01847	41.4798	1.23033e-05	0.000296026		ENSMUSG00000031595	Pdgfrl	0.963905	2.46063	22.8828	0.000249372	0.00579746
ENSMUSG00000030101	Sumf1	0.461452	4.67556	13.0431	0.0026079	0.0405992		ENSMUSG00000027381	Bcl2l11	-0.888817	2.37736	41.0955	1.23973e-05	0.000297959		ENSMUSG00000048806	Ifnb1	7.07708	1.79557	26.8408	0.000249375	0.00579746
ENSMUSG00000031981	Capn9	3.31791	-3.16553	13.0563	0.00261043	0.0405992		ENSMUSG00000035776	Cd99l2	-0.908398	3.92905	41.0757	1.24306e-05	0.000298102		ENSMUSG00000045690	Wdr89	-0.848093	1.94102	22.8812	0.000249453	0.00579746
ENSMUSG00000018822	Sfrp5	2.85799	-1.21873	13.0588	0.00263103	0.0408662		ENSMUSG00000042354	Gnl3	1.33871	3.95206	41.3549	1.24496e-05	0.00029823		ENSMUSG00000032344	Cgas	1.39182	0.592536	22.867	0.000250177	0.00580193
ENSMUSG00000003559	As3mt	0.443693	4.13287	13.009	0.00263316	0.0408701		ENSMUSG00000034810	Scn7a	-1.80336	4.21954	41.3633	1.24964e-05	0.000299022		ENSMUSG00000041347	Bdkrb1	2.09172	1.79378	22.9706	0.000251203	0.00581954
ENSMUSG00000020092	Pald1	0.607385	3.95564	12.9978	0.00264439	0.041		ENSMUSG00000034584	Exph5	-2.03456	1.12847	41.3014	1.26002e-05	0.000301176		ENSMUSG00000039616	Mocos	0.716821	2.9021	22.7699	0.000255181	0.00590542
ENSMUSG00000028148	Them5	4.7536	1.95584	13.0371	0.00264716	0.041		ENSMUSG00000024098	Twsg1	-1.17523	5.3447	41.0583	1.26619e-05	0.000302321		ENSMUSG00000022375	Lrrc6	-1.42974	0.979521	22.8668	0.000256535	0.00592536
ENSMUSG00000056267	Cep70	-0.975707	2.54583	13.0257	0.00265564	0.0410439		ENSMUSG00000050157	Gm867	2.3229	3.85317	41.2522	1.26836e-05	0.000302506		ENSMUSG00000050335	Lgals3	0.851415	8.59699	22.7431	0.000256586	0.00592536
ENSMUSG00000039364	Sectm1b	-1.95952	1.75832	13.0064	0.00267013	0.0411804		ENSMUSG00000052033	Pfdn4	1.10759	4.85369	40.9242	1.27444e-05	0.000303625		ENSMUSG00000079435	Rpl36a	-1.04654	10.0786	22.7888	0.000257624	0.00594306
ENSMUSG00000024521	Pmaip1	-0.594619	2.6797	12.9561	0.00267282	0.0411927		ENSMUSG00000030017	Reg3g	5.51812	9.59795	41.1671	1.28291e-05	0.000304977		ENSMUSG00000045362	Tnfrsf26	1.38701	0.417329	22.7003	0.000258839	0.00596478
ENSMUSG00000069441	Dsg1a	7.18822	-2.17555	12.9913	0.00268147	0.0412969		ENSMUSG00000034394	Lif	1.96656	1.08164	41.114	1.29209e-05	0.000306825		ENSMUSG00000047180	Neurl3	1.10784	4.30712	22.7967	0.00026021	0.00599005
ENSMUSG00000027602	Map1lc3a	0.639376	7.78813	12.9362	0.00269271	0.0414115		ENSMUSG00000043939	A530064D06Rik	2.53861	1.46368	41.0912	1.29606e-05	0.000307347		ENSMUSG00000035637	Grhpr	-0.756071	3.81061	22.6578	0.000261107	0.00599658
ENSMUSG00000085704	4921531C22Rik	0.838613	0.619445	12.9159	0.0027035	0.0415187		ENSMUSG00000028228	Cpne3	-0.9316	3.40437	40.7465	1.29987e-05	0.000307668		ENSMUSG00000001166	Oas1c	0.957071	2.47701	22.6538	0.000261318	0.00599658
ENSMUSG00000037577	Ephx3	1.97794	-0.0409887	12.9564	0.00270796	0.0415187		ENSMUSG00000028082	Sh3d19	-1.79006	3.89338	41.0318	1.30645e-05	0.000308387		ENSMUSG00000056413	Adap1	1.00966	2.60426	22.6207	0.000264826	0.0060707
ENSMUSG00000032523	Hhatl	2.68018	1.10721	12.9534	0.00271026	0.0415187		ENSMUSG00000030551	Nr2f2	-1.36154	4.21952	41.0313	1.30654e-05	0.000308387		ENSMUSG00000016554	Eif3d	0.598688	6.02599	22.5797	0.000265324	0.00607475
ENSMUSG00000033024	Klra9	1.19182	1.48643	12.9492	0.00271349	0.0415187		ENSMUSG00000026894	Morn5	1.46718	2.89632	41.0278	1.30714e-05	0.000308387		ENSMUSG00000039519	Cyp7b1	1.59991	2.03083	22.6966	0.00026556	0.00607475
ENSMUSG00000030413	Pglyrp1	0.772383	6.18169	12.9427	0.00271851	0.0415187		ENSMUSG00000036391	Sec24a	-1.20392	1.30994	40.6945	1.3091e-05	0.000308515		ENSMUSG00000090145	Ugt1a6b	-1.35474	1.30731	22.6876	0.00026605	0.0060796
ENSMUSG00000027360	Hdc	-0.486911	5.6811	12.8835	0.00272847	0.0416258		ENSMUSG00000056952	Tatdn2	0.702719	4.70276	40.6595	1.31536e-05	0.000309252		ENSMUSG00000022500	Litaf	1.14634	5.50288	22.6417	0.000268549	0.00613027
ENSMUSG00000024936	Kcnk7	2.03579	0.39795	12.9283	0.00272953	0.0416258		ENSMUSG00000030306	Tmtc1	-2.17942	3.14955	40.9675	1.3178e-05	0.000309252		ENSMUSG00000021250	Fos	3.48695	5.22635	22.6204	0.000269716	0.00615049
ENSMUSG00000008136	Fhl2	1.24072	2.61884	12.9068	0.00274615	0.0418208		ENSMUSG00000034111	Tmed8	-1.76981	1.3573	40.9655	1.31789e-05	0.000309252		ENSMUSG00000042729	Wdr74	0.692235	4.31556	22.4377	0.000273197	0.00621039
ENSMUSG00000076940	Iglv2	2.81942	2.7569	12.8896	0.00275957	0.0419958		ENSMUSG00000036087	Slain2	-1.17203	4.33621	40.7318	1.32078e-05	0.000309288		ENSMUSG00000068417	Pnp2	1.44333	2.63638	22.5197	0.000275328	0.00623933
ENSMUSG00000021260	Hhipl1	-1.82863	-1.70456	12.8371	0.00276734	0.0420275		ENSMUSG00000024027	Glp1r	-2.10221	2.56887	40.9422	1.3223e-05	0.000309288		ENSMUSG00000097855	A930007I19Rik	1.5372	0.0395011	22.386	0.000276127	0.00624546
ENSMUSG00000028684	Urod	0.503626	5.12805	12.8312	0.00276935	0.0420275		ENSMUSG00000097006	9530082P21Rik	1.05798	2.58393	40.6004	1.32603e-05	0.000309828		ENSMUSG00000073650	Catip	-1.8047	2.02812	22.4997	0.000276457	0.00624546
ENSMUSG00000029501	Ankle2	-0.678461	3.09235	12.8457	0.00277624	0.0421028		ENSMUSG00000025323	Sp4	-1.00462	0.791452	40.5896	1.32798e-05	0.000309952		ENSMUSG00000029699	Ssc4d	1.10002	1.07701	22.3731	0.000276862	0.00624546
ENSMUSG00000022747	St3gal6	0.759008	5.41346	12.846	0.00279385	0.0422816		ENSMUSG00000034783	Cd207	-2.55339	1.30944	40.8794	1.33355e-05	0.00031046		ENSMUSG00000001403	Ube2c	2.67818	3.57179	22.4896	0.000277029	0.00624546
ENSMUSG00000040113	Mettl11b	6.02395	-1.77142	12.8432	0.00279607	0.042286		ENSMUSG00000099241	Gvin-ps2	2.75908	1.13961	40.8792	1.33358e-05	0.00031046		ENSMUSG00000002227	Mov10	1.99221	2.9437	22.4605	0.000278687	0.00627048
ENSMUSG00000074199	Krtdap	13.1139	7.80898	14.2034	0.00280032	0.0422916		ENSMUSG00000099689	Zfp383	-1.07535	1.44819	40.5541	1.33443e-05	0.00031046		ENSMUSG00000037025	Foxa2	-0.652869	4.79762	22.2803	0.000282231	0.00634307
ENSMUSG00000062901	Klhl24	0.57205	3.26927	12.7885	0.00280322	0.0423062		ENSMUSG00000006641	Slc5a6	-1.25317	1.34095	40.5112	1.34228e-05	0.000311622		ENSMUSG00000037627	Rgs22	-1.56217	0.984995	22.3863	0.000282963	0.00635298
ENSMUSG00000028081	Rps3a1	-0.881239	9.83816	12.8135	0.0028197	0.0424375		ENSMUSG00000031982	Arv1	1.56558	1.54637	40.622	1.35079e-05	0.000313124		ENSMUSG00000004951	Hspb1	1.70188	8.58694	22.3383	0.000285767	0.00640934
ENSMUSG00000074491	Clec4g	1.08469	0.0137241	12.7686	0.00282185	0.0424395		ENSMUSG00000026866	Kynu	2.14053	1.4612	40.7798	1.35161e-05	0.000313124		ENSMUSG00000040204	Pclaf	2.06202	2.31521	22.2823	0.000289078	0.00647695
ENSMUSG00000099927	Gm8226	0.545254	2.72032	12.763	0.00282373	0.0424395		ENSMUSG00000021171	Esyt2	-1.02842	4.14976	40.4372	1.35595e-05	0.000313794		ENSMUSG00000030867	Plk1	2.26508	1.17254	22.2753	0.000289496	0.00647967
ENSMUSG00000031982	Arv1	-0.811931	1.54637	12.7801	0.00282797	0.0424741		ENSMUSG00000027331	Knstrn	2.37377	2.8296	40.7387	1.35913e-05	0.000314199		ENSMUSG00000028249	Sdcbp	0.968262	7.4638	22.1857	0.000290173	0.00648391
ENSMUSG00000044122	Proca1	0.87859	2.35723	12.7969	0.00283303	0.0425143		ENSMUSG00000032839	Trpc1	-1.59681	0.795867	40.3798	1.36665e-05	0.000315205		ENSMUSG00000059920	4930453N24Rik	0.728388	4.21831	22.1417	0.00029047	0.00648391
ENSMUSG00000021900	Btd	0.540936	3.79432	12.7496	0.00283455	0.0425143		ENSMUSG00000017499	Cdc6	1.64605	0.101159	40.3736	1.36782e-05	0.000315205		ENSMUSG00000031913	Vps4a	0.668712	4.91465	22.1355	0.000290843	0.00648391
ENSMUSG00000038732	Mboat1	-0.624208	2.32759	12.7472	0.0028365	0.0425143		ENSMUSG00000037580	Gch1	2.05835	4.24276	40.6796	1.37006e-05	0.000315388		ENSMUSG00000008318	Relt	1.40424	2.05259	22.2489	0.00029108	0.00648391
ENSMUSG00000034295	Fhod3	2.57972	-0.676867	12.7764	0.00284954	0.0426526		ENSMUSG00000030753	Thap12	-0.875631	4.78069	40.3321	1.37563e-05	0.000316337		ENSMUSG00000054733	Msra	-0.482638	3.98346	22.1301	0.000291171	0.00648391
ENSMUSG00000072720	Myo18b	4.79479	0.346487	12.7739	0.00285158	0.0426526		ENSMUSG00000050549	Fam241a	1.26261	3.66928	40.4911	1.37746e-05	0.000316416		ENSMUSG00000020990	Cdkl1	-1.27312	0.432855	22.0869	0.000293803	0.00651541
ENSMUSG00000030814	Bcl7c	0.405123	5.5043	12.6983	0.00287644	0.0428793		ENSMUSG00000027187	Cat	-1.39242	6.6479	40.6279	1.37968e-05	0.000316416		ENSMUSG00000089661	Mia	-1.5612	3.18343	22.1972	0.000294201	0.00651541
ENSMUSG00000024174	Pot1b	-1.21486	1.1361	12.7432	0.00287657	0.0428793		ENSMUSG00000000605	Clcn4	-0.664835	3.84003	40.3073	1.38032e-05	0.000316416		ENSMUSG00000026843	Fubp3	-0.907498	3.94785	22.1306	0.000294377	0.00651541
ENSMUSG00000035849	Krt222	1.62256	-1.86638	12.6943	0.0028797	0.0428967		ENSMUSG00000026492	Tfb2m	-0.911847	2.76232	40.2537	1.39052e-05	0.000318084		ENSMUSG00000021540	Smad5	-0.628419	3.49552	22.0724	0.00029469	0.00651573
ENSMUSG00000021226	Acot2	0.543282	2.98776	12.6869	0.00288588	0.0429594		ENSMUSG00000068335	Dok1	1.07325	4.47537	40.2334	1.3944e-05	0.000318638		ENSMUSG00000038582	Pptc7	-0.66776	3.45187	22.0418	0.000296578	0.00654421
ENSMUSG00000044566	Cage1	1.03885	-1.22736	12.6731	0.00289726	0.0430994		ENSMUSG00000033610	Pank1	-1.42992	1.31921	40.2155	1.39783e-05	0.000318959		ENSMUSG00000048915	Efna5	-1.08705	0.00661445	22.0333	0.000297104	0.00654919
ENSMUSG00000041483	Zfp281	-0.612822	2.37195	12.6641	0.00290479	0.0431467		ENSMUSG00000027714	Exosc9	0.83245	4.29377	40.2109	1.39873e-05	0.000318959		ENSMUSG00000020251	Glt8d2	-1.41124	1.85178	22.0578	0.00030281	0.00666151
ENSMUSG00000032495	Lrrc2	3.01076	0.482852	12.707	0.00290637	0.0431467		ENSMUSG00000019850	Tnfaip3	1.33032	3.06601	40.3868	1.40482e-05	0.000319333		ENSMUSG00000024454	Hdac3	-0.580508	4.89048	21.9368	0.000303156	0.00666242
ENSMUSG00000037253	Mex3c	-0.417178	3.47724	12.6574	0.0029103	0.0431757		ENSMUSG00000031216	Stard8	-1.5365	4.02248	40.4925	1.40527e-05	0.000319333		ENSMUSG00000027399	Il1a	1.33879	2.06667	22.0327	0.00030439	0.00668279
ENSMUSG00000030772	Dkk3	1.04149	4.39264	12.6898	0.00292062	0.0432994		ENSMUSG00000021226	Acot2	-1.01655	2.98776	40.1719	1.40625e-05	0.000319333		ENSMUSG00000068323	Slc4a5	-1.68406	2.73112	22.0098	0.000305842	0.00670794
ENSMUSG00000033765	Calm4	8.55028	4.07138	13.484	0.00292524	0.0433091		ENSMUSG00000090264	Eif4ebp3	3.30846	2.38488	40.4841	1.40687e-05	0.000319333		ENSMUSG00000027959	Sass6	1.30642	0.866531	21.8948	0.000306651	0.00671893
ENSMUSG00000064851	Gm24525	9.35782	-1.47604	20.7805	0.00293084	0.0433242		ENSMUSG00000027322	Siglec1	2.93742	1.75008	40.4727	1.40906e-05	0.000319333		ENSMUSG00000020407	Upp1	1.94934	5.31068	21.9746	0.000308084	0.00674355
ENSMUSG00000060913	Trim55	3.24488	-0.550258	12.6764	0.00293185	0.0433242		ENSMUSG00000032393	Dpp8	-1.4814	4.27911	40.4722	1.40914e-05	0.000319333		ENSMUSG00000037725	Ckap2	1.55907	0.142236	21.8422	0.000309727	0.00676904
ENSMUSG00000048721	Fndc9	6.39214	-2.84946	12.6759	0.00293222	0.0433242		ENSMUSG00000049659	Aftph	1.02924	5.10929	40.1429	1.41188e-05	0.00031962		ENSMUSG00000029594	Rbm19	1.05948	2.32215	21.8738	0.000309869	0.00676904
ENSMUSG00000004654	Ghrhr	-5.18997	-4.18035	16.5289	0.00293641	0.0433567		ENSMUSG00000031770	Herpud1	-0.93712	6.77568	40.1269	1.41498e-05	0.000319992		ENSMUSG00000027255	Arfgap2	0.66042	4.83103	21.8056	0.000311615	0.00679644
ENSMUSG00000018672	Copz2	0.425477	5.27347	12.6107	0.00294959	0.0435219		ENSMUSG00000089844	A530032D15Rik	4.90645	2.07043	40.3808	1.42678e-05	0.000322324		ENSMUSG00000006335	Tfpt	0.767113	4.07891	21.8035	0.000311746	0.00679644
ENSMUSG00000016349	Eef1a2	4.50691	4.22925	12.6526	0.00295179	0.0435249		ENSMUSG00000022035	Ccdc25	0.83536	3.98636	40.0188	1.43624e-05	0.000323791		ENSMUSG00000031770	Herpud1	-0.696449	6.77568	21.7887	0.000312719	0.00681085
ENSMUSG00000026301	Iqca	-0.992612	1.43754	12.6229	0.00297694	0.0437894		ENSMUSG00000039831	Arhgap29	-0.942003	5.60163	39.9997	1.44003e-05	0.000324311		ENSMUSG00000028133	Rwdd3	-1.28196	1.58596	21.8845	0.000313919	0.00683017
ENSMUSG00000027314	Dll4	0.928454	4.66825	12.6101	0.00298786	0.0438789		ENSMUSG00000048327	Ckap2l	1.37789	0.791665	39.9485	1.45026e-05	0.000325996		ENSMUSG00000056174	Col8a2	-1.01852	1.97436	21.7758	0.000315329	0.006854
ENSMUSG00000064220	H2ac18	1.08388	5.81847	12.5906	0.00300465	0.0440959		ENSMUSG00000060961	Slc4a4	-1.58183	0.542372	39.9472	1.4505e-05	0.000325996		ENSMUSG00000063903	Klk1	2.11458	2.66204	21.8443	0.000316564	0.00686718
ENSMUSG00000096145	Vkorc1	0.501489	6.17259	12.5304	0.00301858	0.0442322		ENSMUSG00000070501	Ifi214	4.28255	1.46433	40.1875	1.46492e-05	0.00032868		ENSMUSG00000040550	Otud6b	-0.57596	3.70932	21.7118	0.000317822	0.00687472
ENSMUSG00000052861	Dnah6	-0.862948	0.626321	12.5241	0.00302407	0.0442322		ENSMUSG00000070883	Ccdc173	1.44008	0.470404	39.8731	1.46545e-05	0.00032868		ENSMUSG00000059900	Tmem40	1.46607	2.54386	21.8247	0.000317857	0.00687472
ENSMUSG00000042675	Ypel3	0.505502	6.62626	12.5173	0.00302996	0.044259		ENSMUSG00000024732	Ccdc86	1.01769	2.58412	39.8455	1.47107e-05	0.000329253		ENSMUSG00000026581	Sell	1.45093	4.91468	21.7959	0.000319779	0.00690539
ENSMUSG00000026893	Gca	-1.08341	2.58223	12.5566	0.00303399	0.0442837		ENSMUSG00000030983	Bccip	0.794391	6.01426	39.8371	1.47277e-05	0.000329253		ENSMUSG00000023952	Gtpbp2	0.876113	4.54333	21.705	0.000319908	0.00690539
ENSMUSG00000031557	Plekha2	0.468119	4.77227	12.5107	0.00303572	0.0442837		ENSMUSG00000011008	Mcoln2	3.28991	0.511885	40.137	1.47506e-05	0.000329253		ENSMUSG00000072663	Spef2	-1.01021	0.235634	21.6648	0.000320985	0.00691593
ENSMUSG00000055762	Eef1d	0.485544	7.62474	12.5073	0.00303871	0.044285		ENSMUSG00000035614	Togaram1	-1.24831	1.80653	39.8235	1.47555e-05	0.000329253		ENSMUSG00000095788	Sirpb1a	2.59054	3.25206	21.7772	0.00032103	0.00691593
ENSMUSG00000026676	Ccdc3	2.03853	-0.0953026	12.5499	0.00303987	0.044285		ENSMUSG00000048379	Socs4	-0.994104	1.8334	39.7844	1.48357e-05	0.000330705		ENSMUSG00000050555	Hyls1	1.57183	1.70124	21.7711	0.000321438	0.0069179
ENSMUSG00000059772	Slx1b	0.766339	2.37102	12.5348	0.00304543	0.0443364		ENSMUSG00000020232	Hmg20b	0.883266	5.56288	39.7693	1.48667e-05	0.000331057		ENSMUSG00000023944	Hsp90ab1	0.802466	9.44712	21.6493	0.000322038	0.00692304
ENSMUSG00000011632	Pinlyp	4.71556	1.59134	12.5379	0.00305034	0.0443561		ENSMUSG00000028132	Tlcd4	-1.2807	0.8812	39.7059	1.4998e-05	0.000333135		ENSMUSG00000001751	Naglu	0.706342	3.79298	21.6452	0.000322312	0.00692304
ENSMUSG00000062184	Hs6st2	-1.1952	-0.316177	12.4969	0.00305196	0.0443561		ENSMUSG00000005732	Ranbp1	0.795591	6.2331	39.6879	1.50356e-05	0.000333135		ENSMUSG00000035004	Igsf6	1.79556	3.3379	21.7288	0.000324299	0.00694811
ENSMUSG00000017453	Pipox	1.28689	-1.58017	12.4843	0.00305895	0.0443561		ENSMUSG00000025962	Fastkd2	2.37657	4.18269	39.9969	1.50363e-05	0.000333135		ENSMUSG00000039395	Mreg	1.59854	1.23524	21.7268	0.000324434	0.00694811
ENSMUSG00000027868	Tbx15	5.92073	0.537234	12.5281	0.00305897	0.0443561		ENSMUSG00000001228	Uhrf1	1.73471	1.41743	39.9671	1.50966e-05	0.000333967		ENSMUSG00000056598	Drc3	-1.45641	4.13459	21.7197	0.000324912	0.00695153
ENSMUSG00000050382	Kif7	0.817771	0.069527	12.4782	0.00306441	0.0443676		ENSMUSG00000050737	Ptges	2.03551	4.14024	39.9639	1.51045e-05	0.000333967		ENSMUSG00000079197	Psme2	1.37662	8.80879	21.6674	0.000328493	0.00702126
ENSMUSG00000000876	Pxmp4	0.427912	4.00117	12.4758	0.00306646	0.0443676		ENSMUSG00000030225	Dera	1.14414	3.48571	39.6131	1.52507e-05	0.000336757		ENSMUSG00000028484	Psip1	-0.760097	4.04062	21.5343	0.000329957	0.00703876
ENSMUSG00000078762	Haus5	-0.50562	1.67777	12.4748	0.00306738	0.0443676		ENSMUSG00000033918	Parl	1.01643	5.72651	39.5806	1.52616e-05	0.000336757		ENSMUSG00000032013	Trim29	3.53675	1.03961	21.6355	0.000330704	0.0070478
ENSMUSG00000073491	Ifi213	-1.27748	4.25005	12.5083	0.00307638	0.0444608		ENSMUSG00000014547	Wdfy2	-1.6125	0.702523	39.5686	1.52871e-05	0.00033698		ENSMUSG00000025823	Pdia4	0.913557	6.04765	21.5553	0.000331429	0.00705134
ENSMUSG00000062981	Mrpl42	0.435882	6.34123	12.4588	0.00308159	0.0445066		ENSMUSG00000044952	Kctd21	-1.46958	1.84797	39.7156	1.53028e-05	0.000336986		ENSMUSG00000025795	Rassf3	-1.21078	6.17217	21.6238	0.000331516	0.00705134
ENSMUSG00000079671	2610203C22Rik	0.980404	2.12663	12.4944	0.00308865	0.0445496		ENSMUSG00000019837	Gtf3c6	0.767797	4.55249	39.5162	1.53992e-05	0.000338766		ENSMUSG00000022899	Slc15a2	-0.945273	3.50631	21.5436	0.000333897	0.00709507
ENSMUSG00000030638	Sh3gl3	0.838847	-0.326283	12.4402	0.00309817	0.0446317		ENSMUSG00000046185	Zfp84	-1.28494	1.39769	39.478	1.54813e-05	0.000340229		ENSMUSG00000025237	Parp6	0.610711	3.13537	21.4537	0.000335645	0.0071192
ENSMUSG00000031782	Coq9	0.766915	4.61269	12.4797	0.0031018	0.0446508		ENSMUSG00000028480	Glipr2	1.79905	4.78611	39.7427	1.5571e-05	0.000341858		ENSMUSG00000015745	Plekho1	0.772637	6.469	21.4506	0.000335864	0.0071192
ENSMUSG00000026664	Phyh	0.458274	5.98846	12.422	0.00311457	0.0448051		ENSMUSG00000033099	Nol12	1.0458	5.05806	39.3992	1.56526e-05	0.000342959		ENSMUSG00000018451	6330403K07Rik	-1.35541	1.10039	21.5206	0.000338791	0.00717113
ENSMUSG00000048368	Omd	1.55917	0.699738	12.4582	0.00312098	0.0448677		ENSMUSG00000034532	Fbxo16	1.35824	1.66931	39.3713	1.57395e-05	0.000344174		ENSMUSG00000024646	Cyb5a	-0.972495	9.15199	21.458	0.000339195	0.00717273
ENSMUSG00000052914	Cyp2j6	0.690356	2.80785	12.432	0.00312467	0.0448912		ENSMUSG00000036863	Syde2	-1.50264	1.4001	39.4503	1.57396e-05	0.000344174		ENSMUSG00000091956	C2cd4b	1.42187	2.79832	21.5004	0.000340231	0.00718766
ENSMUSG00000044199	S1pr4	0.591831	3.27921	12.4019	0.00313274	0.0449775		ENSMUSG00000034636	Zyg11b	-1.53218	2.23749	39.6415	1.57899e-05	0.000344929		ENSMUSG00000023034	Nr4a1	2.59221	4.47421	21.492	0.000340839	0.00719354
ENSMUSG00000047686	Rtl3	5.43579	-2.76117	12.4393	0.00313806	0.0450242		ENSMUSG00000027276	Jag1	-1.21515	3.07272	39.4056	1.5844e-05	0.000345764		ENSMUSG00000032501	Trib1	0.913156	3.81521	21.3723	0.000343889	0.00724391
ENSMUSG00000038010	Ccdc138	-0.884397	0.224553	12.3667	0.00316488	0.0452399		ENSMUSG00000021567	Nkd2	-1.41794	1.72181	39.379	1.58912e-05	0.000346448		ENSMUSG00000103823	Gm7899	1.11868	1.26475	21.3071	0.000346275	0.00727941
ENSMUSG00000031374	Zfp92	-2.39683	-3.92548	12.3642	0.00316723	0.0452399		ENSMUSG00000030966	Trim21	1.11457	3.39983	39.2523	1.59774e-05	0.000347979		ENSMUSG00000083621	Gm14586	-0.73577	2.49107	21.303	0.000346575	0.00727941
ENSMUSG00000037202	Prf1	0.997535	1.895	12.4045	0.0031697	0.0452399		ENSMUSG00000038005	Hpf1	1.21255	5.1561	39.4054	1.60756e-05	0.000349581		ENSMUSG00000020973	Dnaaf2	-0.619849	1.93616	21.2953	0.000347145	0.00728288
ENSMUSG00000068579	Rpl7a-ps3	0.767735	1.22369	12.3592	0.00317175	0.0452399		ENSMUSG00000041057	Wdr43	0.817239	3.56267	39.2053	1.6083e-05	0.000349581		ENSMUSG00000009772	Nuak2	1.23643	2.80266	21.4015	0.000347408	0.00728288
ENSMUSG00000028841	Cnksr1	-0.891637	2.91252	12.3923	0.00318086	0.0453402		ENSMUSG00000019737	Syne4	1.69737	2.38334	39.4864	1.61322e-05	0.000350302		ENSMUSG00000031304	Il2rg	1.73662	5.56456	21.3691	0.000349796	0.00731155
ENSMUSG00000044134	Pheta1	0.502011	2.8942	12.329	0.00319969	0.0455789		ENSMUSG00000038776	Ephx1	-1.57932	6.61348	39.4745	1.61589e-05	0.000350421		ENSMUSG00000003541	Ier3	0.812629	7.20431	21.2583	0.000349898	0.00731155
ENSMUSG00000041633	Kctd12b	0.827153	1.09731	12.3209	0.00321282	0.0457348		ENSMUSG00000027199	Gatm	1.90145	1.87583	39.4696	1.61698e-05	0.000350421		ENSMUSG00000037101	Ttc29	-1.89808	2.70647	21.3648	0.000350116	0.00731155
ENSMUSG00000034820	Cpsf7	-0.500994	3.43697	12.3102	0.00321724	0.0457348		ENSMUSG00000000167	Pih1d2	1.57261	3.1983	39.4	1.63267e-05	0.000353469		ENSMUSG00000032596	Uba7	1.37706	6.12705	21.3271	0.000352922	0.0073534
ENSMUSG00000000600	Krit1	-0.461271	2.75985	12.3061	0.00322111	0.0457348		ENSMUSG00000020903	Stx8	0.756513	5.23548	39.0483	1.64412e-05	0.000354721		ENSMUSG00000057191	AB124611	1.38424	4.23835	21.3229	0.000353237	0.0073534
ENSMUSG00000027913	Crct1	8.70242	4.29787	12.3449	0.00322471	0.045756		ENSMUSG00000049791	Fzd4	-2.1331	3.49244	39.346	1.64495e-05	0.000354721		ENSMUSG00000026705	Klhl20	0.681784	2.29434	21.2079	0.000353685	0.0073534
ENSMUSG00000039903	Eva1c	-0.491342	3.21403	12.2974	0.00322924	0.0457746		ENSMUSG00000031953	Tmem170	-1.01266	1.41692	39.0039	1.65442e-05	0.000356118		ENSMUSG00000057137	Tmem140	1.4688	6.03683	21.3155	0.000353788	0.0073534
ENSMUSG00000036667	Tcaf1	0.48896	3.0479	12.2859	0.00324014	0.0458815		ENSMUSG00000028251	Tstd3	0.918457	2.9958	39.0028	1.65469e-05	0.000356118		ENSMUSG00000042428	Mgat3	-0.781495	3.30261	21.2063	0.000353804	0.0073534
ENSMUSG00000047879	Usp14	-0.446655	3.97805	12.2836	0.00324231	0.0458815		ENSMUSG00000085069	Prdm16os	-2.14281	0.30524	39.2213	1.65677e-05	0.000356214		ENSMUSG00000032883	Acsl3	-0.672947	2.94167	21.1945	0.000354695	0.0073649
ENSMUSG00000022324	Matn2	0.99693	0.829492	12.3116	0.00324904	0.0459197		ENSMUSG00000052942	Glis3	-1.66193	0.363276	38.9646	1.66361e-05	0.000357065		ENSMUSG00000024998	Plce1	-1.50682	1.88216	21.288	0.000355862	0.0073821
ENSMUSG00000000247	Lhx2	-1.92187	-1.48977	12.3169	0.00325097	0.0459197		ENSMUSG00000027765	P2ry1	-1.75527	0.270569	38.9563	1.66555e-05	0.000357065		ENSMUSG00000007987	Ift22	1.02247	4.9137	21.2583	0.000358105	0.0074077
ENSMUSG00000041654	Slc39a11	-0.652381	2.8453	12.2816	0.00325695	0.0459664		ENSMUSG00000020063	Sirt1	-0.942258	2.40406	38.9559	1.66564e-05	0.000357065		ENSMUSG00000068335	Dok1	0.819615	4.47537	21.1497	0.000358114	0.0074077
ENSMUSG00000038860	Garnl3	-0.800073	1.45337	12.2848	0.00325849	0.0459664		ENSMUSG00000037111	Setd7	-2.19619	2.73491	39.1687	1.686e-05	0.000360752		ENSMUSG00000063193	Cd300lb	1.16303	1.88112	21.17	0.000361197	0.00745786
ENSMUSG00000038187	Btbd10	-0.485655	2.76224	12.2543	0.00327002	0.0460395		ENSMUSG00000050359	Sprr1a	5.36064	3.78849	39.1681	1.68615e-05	0.000360752		ENSMUSG00000042707	Dnali1	-0.912155	3.58434	21.1394	0.000363098	0.00748243
ENSMUSG00000044024	Rell2	-1.27633	-1.73169	12.2522	0.00327211	0.0460395		ENSMUSG00000035517	Tdrd7	1.40065	4.85295	39.1334	1.69434e-05	0.000362151		ENSMUSG00000026095	Asnsd1	0.779901	4.15843	21.0361	0.000366946	0.00755459
ENSMUSG00000043681	Fam25c	6.10235	4.97286	12.285	0.00328112	0.0460975		ENSMUSG00000020034	Tcp11l2	-0.947164	4.25641	38.7859	1.70607e-05	0.000363777		ENSMUSG00000031075	Ano1	-1.03211	4.29464	21.1147	0.000369212	0.00758693
ENSMUSG00000087516	Tbx3os1	0.828998	1.59224	12.2665	0.00328257	0.0460975		ENSMUSG00000029204	Rhoh	1.98151	2.18193	39.0802	1.70695e-05	0.000363777		ENSMUSG00000003808	Farsa	0.720292	3.89067	20.9835	0.000371117	0.00761173
ENSMUSG00000003226	Ranbp2	-0.529499	3.35309	12.2288	0.00329447	0.0462019		ENSMUSG00000027272	Ubr1	-0.907614	2.5704	38.7672	1.71057e-05	0.000364126		ENSMUSG00000039552	Rsph4a	-1.94999	2.28047	21.0794	0.000372007	0.00762282
ENSMUSG00000104301	Wdr49	-3.01109	-3.42865	12.2275	0.00329571	0.0462019		ENSMUSG00000039456	Morc3	1.12807	3.3428	38.7817	1.71194e-05	0.000364126		ENSMUSG00000043430	Psapl1	6.31036	2.30255	21.0647	0.000373172	0.00763953
ENSMUSG00000020149	Rab1a	-0.387906	6.33782	12.2247	0.00329839	0.0462019		ENSMUSG00000027993	Trim2	-1.37773	1.5649	38.7706	1.71359e-05	0.000364126		ENSMUSG00000039323	Igfbp2	-0.782616	8.45877	20.9271	0.000375656	0.00768317
ENSMUSG00000074923	Pak6	-1.41998	0.148556	12.2668	0.00329847	0.0462019		ENSMUSG00000041798	Gck	1.63951	0.380477	38.6994	1.72706e-05	0.000366631		ENSMUSG00000019877	Serinc1	0.91078	5.80835	20.9725	0.000376059	0.00768422
ENSMUSG00000039208	Metrnl	-0.552516	4.74055	12.2219	0.00330175	0.0462182		ENSMUSG00000047040	Prr15l	1.12539	6.82479	38.714	1.73074e-05	0.000367054		ENSMUSG00000022754	Tmem45a	0.856283	2.49988	20.9101	0.000377029	0.00769683
ENSMUSG00000042379	Esm1	1.20411	3.75926	12.2594	0.00330561	0.0462426		ENSMUSG00000029217	Tec	0.914055	2.14956	38.6736	1.73339e-05	0.000367259		ENSMUSG00000023963	Cyp39a1	-1.07827	3.08936	20.9672	0.000381036	0.0077641
ENSMUSG00000099411	2310015D24Rik	3.53999	-2.55036	12.2548	0.00331005	0.0462749		ENSMUSG00000068329	Htra2	1.53565	4.88586	38.9353	1.74187e-05	0.000368619		ENSMUSG00000031445	Proz	2.24932	0.206145	20.9367	0.000383533	0.00780193
ENSMUSG00000036381	P2ry14	0.527808	3.49491	12.1972	0.00332498	0.0463359		ENSMUSG00000018999	Slc35b4	-1.2259	2.92492	38.7281	1.74318e-05	0.000368619		ENSMUSG00000037594	Clba1	-0.844046	3.21445	20.8396	0.000383608	0.00780193
ENSMUSG00000068263	Efcc1	1.19407	0.644209	12.2371	0.00332703	0.0463359		ENSMUSG00000022650	Retnlb	6.52868	0.250445	38.9169	1.74637e-05	0.000368738		ENSMUSG00000026822	Lcn2	3.36679	9.78413	20.9275	0.000384291	0.00780854
ENSMUSG00000024132	Eci1	0.603521	5.64747	12.2072	0.00332834	0.0463359		ENSMUSG00000059518	Znhit1	1.12766	6.66277	38.6591	1.74713e-05	0.000368738		ENSMUSG00000021236	Entpd5	-0.760871	3.2136	20.7944	0.000386576	0.00784038
ENSMUSG00000069305	H4c18	1.93182	1.67965	12.2348	0.00332927	0.0463359		ENSMUSG00000057176	Ccdc189	0.988294	2.57041	38.6038	1.75063e-05	0.000368818		ENSMUSG00000006344	Ggt5	1.28693	2.63417	20.8895	0.000387436	0.00784324
ENSMUSG00000031927	1700012B09Rik	-1.37046	2.47738	12.2279	0.00333601	0.0463527		ENSMUSG00000053411	Cbx7	-0.843961	4.25259	38.6007	1.75138e-05	0.000368818		ENSMUSG00000073102	Drc1	-0.944473	3.06406	20.708	0.000399059	0.00804868
ENSMUSG00000019814	Ltv1	-0.506645	3.9906	12.1854	0.00333647	0.0463527		ENSMUSG00000061536	Sec22c	-1.45443	1.21678	38.6078	1.75257e-05	0.000368818		ENSMUSG00000074622	Mafb	1.41131	2.26147	20.7426	0.000399865	0.00805669
ENSMUSG00000063506	Arhgap22	-0.774418	3.17841	12.227	0.00333685	0.0463527		ENSMUSG00000032594	Ip6k1	-0.694183	4.70857	38.5782	1.75699e-05	0.000369391		ENSMUSG00000026321	Tnfrsf11a	1.12249	1.22791	20.6347	0.000400195	0.00805669
ENSMUSG00000043088	Il17re	-0.907414	2.82375	12.2192	0.00334443	0.0464162		ENSMUSG00000029999	Tgfa	-1.65788	2.65681	38.8641	1.75933e-05	0.000369526		ENSMUSG00000022389	Tef	-1.26598	5.63175	20.7175	0.000402041	0.00808639
ENSMUSG00000030650	Tmc5	-1.3625	1.00681	12.212	0.00335139	0.046466		ENSMUSG00000034066	Farp2	-1.58047	0.983453	38.6047	1.76142e-05	0.000369611		ENSMUSG00000020709	Adap2	1.11933	1.54652	20.6217	0.000402608	0.00808877
ENSMUSG00000029580	Actb	-0.701724	10.5563	12.1777	0.00335897	0.0465119		ENSMUSG00000004996	Mri1	1.36624	2.98536	38.8065	1.76659e-05	0.000370061		ENSMUSG00000022441	Efcab6	-1.29778	0.333563	20.5954	0.000403637	0.00808877
ENSMUSG00000037762	Slc16a9	0.880261	4.63568	12.1856	0.00337722	0.0466167		ENSMUSG00000026664	Phyh	0.850394	5.98846	38.5383	1.76696e-05	0.000370061		ENSMUSG00000006360	Crip1	-0.937731	9.73741	20.628	0.000403638	0.00808877
ENSMUSG00000026623	Lpgat1	-0.511393	3.47797	12.1188	0.00340223	0.0468434		ENSMUSG00000052302	Tbc1d30	-1.98325	2.32514	38.8244	1.76915e-05	0.000370165		ENSMUSG00000024300	Myo1f	1.32154	3.44618	20.6932	0.000404152	0.00809157
ENSMUSG00000047193	Dync2h1	-0.693788	-0.327783	12.1085	0.00341251	0.0469285		ENSMUSG00000028869	Gnl2	0.732716	4.46334	38.5056	1.77519e-05	0.000371072		ENSMUSG00000078813	Leng1	0.657129	2.79133	20.5843	0.000404614	0.00809339
ENSMUSG00000055775	Myh8	14.1002	5.27641	13.3874	0.00341271	0.0469285		ENSMUSG00000068129	Cst7	2.18798	1.83495	38.77	1.78269e-05	0.000371927		ENSMUSG00000031438	Rnf128	-1.48514	2.11508	20.6663	0.000406507	0.00812381
ENSMUSG00000004748	Mtfp1	0.7498	2.65024	12.1378	0.0034235	0.0470473		ENSMUSG00000068882	Ssb	0.866812	6.31184	38.3787	1.80753e-05	0.000376399		ENSMUSG00000064356	ATP8	-1.33024	11.83	20.628	0.000409889	0.00817029
ENSMUSG00000037278	Tmem97	0.47299	4.53577	12.0784	0.0034428	0.047204		ENSMUSG00000038179	Slamf7	2.29635	3.11309	38.6714	1.80757e-05	0.000376399		ENSMUSG00000022407	Adsl	0.98772	4.93233	20.6155	0.000410997	0.00818317
ENSMUSG00000066279	Chrna10	-1.84673	-2.22412	12.0776	0.00344356	0.047204		ENSMUSG00000046329	Slc25a23	-1.23682	3.91608	38.5453	1.80991e-05	0.000376527		ENSMUSG00000070877	Ldlrad1	-1.1323	2.95221	20.6082	0.000411648	0.00818317
ENSMUSG00000050730	Arhgap42	0.64031	1.689	12.0681	0.00345319	0.0473063		ENSMUSG00000028088	Fmo5	-1.3273	3.16685	38.6083	1.81198e-05	0.000376599		ENSMUSG00000032827	Ppp1r9a	-0.817066	1.89135	20.5043	0.000411727	0.00818317
ENSMUSG00000048706	Lurap1l	0.362499	4.18674	12.0648	0.00345659	0.0473231		ENSMUSG00000067591	Klra3	2.72323	0.92543	38.6251	1.81937e-05	0.000377147		ENSMUSG00000061787	Rps17	-0.795467	10.3759	20.4901	0.000413006	0.00820112
ENSMUSG00000070524	Fcrlb	-1.56533	-1.5384	12.0399	0.00348414	0.0476108		ENSMUSG00000026809	Spaca9	1.39597	4.77972	38.6204	1.82059e-05	0.000377147		ENSMUSG00000079523	Tmsb10	1.21395	11.6508	20.5832	0.000413875	0.0082109
ENSMUSG00000002500	Rpl3l	3.42786	2.5418	12.0638	0.00349943	0.0477599		ENSMUSG00000024446	Rpp21	1.07002	5.30337	38.3498	1.82305e-05	0.000377147		ENSMUSG00000032724	Abtb2	1.59544	1.21982	20.5675	0.000415286	0.00823141
ENSMUSG00000091415	Ak9	-1.18223	-0.265786	12.0152	0.00352147	0.0479637		ENSMUSG00000027394	Ttl	-1.09228	3.2281	38.3178	1.82326e-05	0.000377147		ENSMUSG00000096449	LOC118568041	-1.4394	0.823705	20.5616	0.000415823	0.00823458
ENSMUSG00000067006	Serpinb5	5.26396	0.810675	12.0408	0.00352316	0.0479637		ENSMUSG00000021573	Tppp	-1.9139	2.00754	38.5822	1.83041e-05	0.000378267		ENSMUSG00000030865	Chp2	-1.46546	0.49288	20.4957	0.000420695	0.00832351
ENSMUSG00000048399	Tprg	3.93711	-0.972675	12.0192	0.00354552	0.048238		ENSMUSG00000027456	Sdcbp2	1.87928	2.69822	38.5476	1.83936e-05	0.000379397		ENSMUSG00000028871	Rspo1	-2.76843	3.77574	20.4269	0.000428159	0.00844381
ENSMUSG00000052688	Rab7b	-0.565802	2.78679	11.9717	0.00355257	0.0483039		ENSMUSG00000046230	Vps13a	-1.18652	0.629041	38.2421	1.84305e-05	0.000379397		ENSMUSG00000033885	Pxk	0.668364	4.59591	20.3237	0.000428323	0.00844381
ENSMUSG00000022519	Srl	3.6071	2.95071	12.0096	0.00355545	0.0483129		ENSMUSG00000002297	Dbf4	0.913489	1.91576	38.2311	1.84596e-05	0.000379397		ENSMUSG00000034266	Batf	1.18781	4.25522	20.4148	0.000429293	0.00845149
ENSMUSG00000053719	Klk1b26	6.96139	-3.46193	15.6462	0.00356717	0.0484222		ENSMUSG00000014301	Pam16	1.36405	6.10096	38.5213	1.84618e-05	0.000379397		ENSMUSG00000048330	Ric3	-1.14624	0.0584247	20.3114	0.000429487	0.00845149
ENSMUSG00000020000	Moxd1	2.64185	-2.33299	11.9898	0.00357618	0.0484739		ENSMUSG00000028066	Pmf1	1.14242	4.09852	38.3205	1.84631e-05	0.000379397		ENSMUSG00000033585	Ndn	-0.733139	3.78065	20.2405	0.00043623	0.0085554
ENSMUSG00000039661	Dusp26	-1.02974	-0.388943	11.9345	0.00359178	0.0486552		ENSMUSG00000026020	Nop58	1.21546	4.92798	38.4369	1.84829e-05	0.000379447		ENSMUSG00000020463	Ppp4r3b	-0.604905	4.08567	20.2399	0.000436288	0.0085554
ENSMUSG00000036151	Tm6sf2	-1.12727	0.964144	11.9727	0.00359423	0.0486582		ENSMUSG00000025902	Sox17	-0.985326	4.02231	38.1999	1.85421e-05	0.000380305		ENSMUSG00000003206	Ebi3	1.45738	1.9324	20.3397	0.000436372	0.0085554
ENSMUSG00000029032	Arhgef16	-0.591588	2.8199	11.9252	0.00360172	0.0486735		ENSMUSG00000041633	Kctd12b	-1.53347	1.09731	38.2227	1.8589e-05	0.000380909		ENSMUSG00000019173	Rab5c	0.655117	7.44824	20.2311	0.000437129	0.0085554
ENSMUSG00000075297	H60b	3.81222	-2.67675	11.9632	0.00360425	0.0486735		ENSMUSG00000022401	Xpnpep3	-0.98701	0.819983	38.1233	1.87463e-05	0.00038375		ENSMUSG00000037379	Spon2	1.53065	3.03537	20.3289	0.000437408	0.0085554
ENSMUSG00000032735	Ablim3	-0.989342	4.24523	11.9363	0.00363286	0.0489684		ENSMUSG00000006313	Upk1a	-1.81155	0.510109	38.2033	1.87629e-05	0.00038375		ENSMUSG00000019916	P4ha1	0.659953	5.43465	20.2272	0.000437512	0.0085554
ENSMUSG00000033735	Spr	0.453077	5.93017	11.8872	0.00364242	0.0490452		ENSMUSG00000028643	Svbp	0.722148	5.6431	38.0382	1.89763e-05	0.000387752		ENSMUSG00000031786	Drc7	-0.982339	2.42826	20.2577	0.000439624	0.00858901
ENSMUSG00000030592	Ryr1	4.42263	0.0634796	11.9268	0.00364305	0.0490452		ENSMUSG00000045973	Slc25a51	-1.31418	4.49733	38.3087	1.90251e-05	0.000388078		ENSMUSG00000030361	Klrb1a	1.92586	0.553361	20.2936	0.000440791	0.0086002
ENSMUSG00000034842	Art3	1.24735	4.90355	11.9112	0.00365976	0.0492398		ENSMUSG00000070284	Gmppb	1.25709	4.69118	38.2824	1.90437e-05	0.000388078		ENSMUSG00000064030	Pym1	0.597514	4.6909	20.1913	0.000440985	0.0086002
ENSMUSG00000022749	Tbc1d23	0.442892	2.57283	11.8676	0.00366363	0.0492614		ENSMUSG00000078153	Psme2b	2.05064	4.64915	38.3011	1.90456e-05	0.000388078		ENSMUSG00000073424	Cyp4f15	-1.43244	1.93838	20.2755	0.000442535	0.00862272
ENSMUSG00000024798	Htr7	-2.27855	-1.73062	11.9044	0.00366714	0.0492658		ENSMUSG00000041731	Pgm5	-1.40062	4.03274	38.201	1.9318e-05	0.000392896		ENSMUSG00000031349	Nsdhl	0.791024	3.41193	20.1269	0.000447286	0.00867058
ENSMUSG00000005881	Ergic3	0.460993	7.22241	11.8604	0.0036714	0.0492748		ENSMUSG00000029998	Pcyox1	-1.06397	4.31138	37.9004	1.93978e-05	0.000394151		ENSMUSG00000027940	Tpm3	0.693167	8.34306	20.126	0.000447375	0.00867058
ENSMUSG00000031078	Cttn	-0.739931	5.24579	11.8721	0.00370222	0.0496204		ENSMUSG00000031355	Arhgap6	-1.09472	2.47695	37.8468	1.95051e-05	0.000395963		ENSMUSG00000025150	Cbr2	-1.19276	12.0088	20.2145	0.000448479	0.00868219
ENSMUSG00000090145	Ugt1a6b	-0.915254	1.30731	11.8705	0.00370397	0.0496204		ENSMUSG00000075266	Cenpw	2.41732	0.458374	38.1233	1.95322e-05	0.000396144		ENSMUSG00000020607	Lratd1	-1.40316	1.63072	20.2116	0.00044877	0.00868219
ENSMUSG00000051431	Gpr87	7.25202	-0.20864	13.0379	0.00372244	0.0498067		ENSMUSG00000021112	Pals1	-1.08382	3.48459	37.8002	1.96362e-05	0.000397791		ENSMUSG00000025068	Gsto1	1.12434	8.21639	20.1995	0.000449955	0.00869741
ENSMUSG00000036377	Cracd	1.56384	-0.184476	11.8513	0.00372507	0.0498102		ENSMUSG00000024014	Pim1	1.33426	4.88566	38.0811	1.96498e-05	0.000397791		ENSMUSG00000049892	Rasd1	1.69263	1.59047	20.1938	0.000450523	0.00870068
ENSMUSG00000017802	Retreg3	0.421654	4.94259	11.8095	0.00372726	0.0498102		ENSMUSG00000040339	Fam102b	-1.02971	2.94216	37.7872	1.96732e-05	0.000397895		ENSMUSG00000025213	Kazald1	-1.22586	2.65012	20.1745	0.000452433	0.00872212
ENSMUSG00000055489	Ano5	3.87138	-1.73872	11.8079	0.00377314	0.0503925		ENSMUSG00000020707	Rnf135	0.981657	3.26369	37.7516	1.97742e-05	0.000399202		ENSMUSG00000022534	Mefv	2.2037	1.17194	20.1679	0.000453086	0.00872701
ENSMUSG00000049515	Espnl	-2.20391	-3.46406	11.7597	0.00378292	0.0504612		ENSMUSG00000046562	Unc119b	-0.822575	4.0811	37.7473	1.97866e-05	0.000399202		ENSMUSG00000020901	Pik3r5	1.04413	1.97592	20.0771	0.000455298	0.00873875
ENSMUSG00000058427	Cxcl2	-1.84001	2.72498	11.7857	0.00379796	0.0505296		ENSMUSG00000022462	Slc38a2	-0.984147	4.2264	37.7451	1.97927e-05	0.000399202		ENSMUSG00000024672	Ms4a7	2.75355	4.96134	20.1276	0.000457106	0.00876406
ENSMUSG00000042790	Rnf214	-0.653003	2.59405	11.7579	0.00379979	0.0505296		ENSMUSG00000038068	Rnf144b	-1.01594	3.07919	37.7378	1.98139e-05	0.000399259		ENSMUSG00000024792	Zfpl1	0.533163	4.86045	20.0256	0.000457419	0.00876406
ENSMUSG00000027077	Smtnl1	5.1131	1.88618	11.7777	0.00380695	0.0505296		ENSMUSG00000006585	Cdt1	1.24346	2.23094	37.7482	1.98538e-05	0.000399493		ENSMUSG00000038793	Lefty1	-1.08076	2.5649	20.1091	0.00045897	0.00878606
ENSMUSG00000074115	Saa1	-2.01869	3.20715	11.7777	0.003807	0.0505296		ENSMUSG00000021485	Mxd3	1.93174	1.64433	38.0057	1.98621e-05	0.000399493		ENSMUSG00000024644	Cndp2	0.556843	5.97563	19.9992	0.000460108	0.00879501
ENSMUSG00000068893	Sprr2a2	6.46069	4.36605	11.7739	0.00381124	0.0505296		ENSMUSG00000042417	Ccno	1.65202	2.77407	37.9754	1.99478e-05	0.00040048		ENSMUSG00000032184	Lysmd2	0.695504	5.24212	19.995	0.000460534	0.00879501
ENSMUSG00000029683	Lmod2	2.74043	2.43188	11.7733	0.00381189	0.0505296		ENSMUSG00000057182	Scn3a	-2.15615	0.291082	37.8936	2.00902e-05	0.000402676		ENSMUSG00000071714	Csf2rb2	1.82207	1.74915	20.0736	0.000462568	0.00880858
ENSMUSG00000053565	Eif3k	0.515052	7.97408	11.7314	0.00381489	0.0505296		ENSMUSG00000098318	Lockd	2.83316	3.67608	37.924	2.00947e-05	0.000402676		ENSMUSG00000030116	Mfap5	-0.808818	4.8963	19.996	0.000463577	0.00882009
ENSMUSG00000042179	Pnliprp1	1.42397	-0.755511	11.7437	0.00381582	0.0505296		ENSMUSG00000004070	Hmox2	0.776472	5.84723	37.6249	2.01393e-05	0.000402676		ENSMUSG00000032515	Csrnp1	1.56117	3.91429	20.0331	0.00046671	0.00887196
ENSMUSG00000034648	Lrrn1	4.66852	-1.21257	11.7643	0.00382216	0.0505662		ENSMUSG00000002233	Rhoc	0.952115	7.87816	37.6214	2.01495e-05	0.000402676		ENSMUSG00000027340	Slc23a2	-1.04404	4.20402	20.0027	0.000469846	0.00891604
ENSMUSG00000074183	Gsta1	2.80235	1.40026	11.7633	0.00382322	0.0505662		ENSMUSG00000037664	Cdkn1c	-1.34979	4.5676	37.8712	2.02469e-05	0.000403904		ENSMUSG00000025764	Jade1	-0.84222	2.3873	19.8793	0.000472521	0.00895901
ENSMUSG00000050565	Tor1aip2	-0.542933	5.67177	11.7187	0.00383012	0.0506113		ENSMUSG00000027496	Aurka	1.35465	1.32719	37.5813	2.02665e-05	0.000403904		ENSMUSG00000062980	Cped1	-1.41283	3.65576	19.9385	0.000476552	0.00902759
ENSMUSG00000096982	Redrum	6.77736	-2.60952	12.9231	0.00383128	0.0506113		ENSMUSG00000052920	Prkg1	-2.48162	0.811227	37.8632	2.027e-05	0.000403904		ENSMUSG00000039853	Trim14	1.78428	2.91347	19.9197	0.00047853	0.00905721
ENSMUSG00000104280	Rps2-ps11	3.00515	-1.43146	11.7478	0.00384083	0.0507069		ENSMUSG00000019368	Sec14l4	-1.62451	4.14387	37.858	2.02849e-05	0.000403904		ENSMUSG00000026864	Hspa5	1.23022	8.61441	19.9153	0.000478996	0.00905817
ENSMUSG00000042451	Mybph	5.75547	0.378427	11.7257	0.00386615	0.0509776		ENSMUSG00000024737	Slc15a3	1.7994	4.22439	37.8476	2.03151e-05	0.000404136		ENSMUSG00000031644	Nek1	-0.853205	1.53893	19.7663	0.000484571	0.00915567
ENSMUSG00000019102	Aldh3a1	2.10716	4.92135	11.7238	0.00386834	0.0509776		ENSMUSG00000040254	Sema3d	-1.97963	0.520601	37.7356	2.04498e-05	0.00040552		ENSMUSG00000022876	Samsn1	1.14785	3.29585	19.8564	0.000485277	0.00915789
ENSMUSG00000019933	Mrln	3.65068	1.52359	11.7194	0.00387335	0.0510127		ENSMUSG00000030222	Rerg	-1.06263	3.1986	37.516	2.04591e-05	0.00040552		ENSMUSG00000010755	Cars	0.736083	3.82454	19.7574	0.000485528	0.00915789
ENSMUSG00000033658	Ddx19b	-0.536465	1.44517	11.6756	0.00387896	0.0510549		ENSMUSG00000074212	Dnajb14	-1.19771	1.55279	37.4979	2.05126e-05	0.000406004		ENSMUSG00000097466	D430036J16Rik	-1.59111	2.78982	19.808	0.000490507	0.00924381
ENSMUSG00000028857	Tmem222	0.411308	5.1176	11.6737	0.00388123	0.0510549		ENSMUSG00000023845	Lnpep	-1.21224	2.29169	37.5099	2.05207e-05	0.000406004		ENSMUSG00000054252	Fgfr3	-1.08132	4.78935	19.8029	0.000491068	0.00924639
ENSMUSG00000037344	Slc12a9	-0.567865	2.43376	11.6698	0.00388573	0.0510833		ENSMUSG00000006398	Cdc20	1.11209	2.54496	37.4604	2.06246e-05	0.00040769		ENSMUSG00000002396	Ocel1	0.818118	4.20554	19.6887	0.000493924	0.00929216
ENSMUSG00000026656	Fcgr2b	-0.548482	4.73797	11.668	0.00389143	0.0511274		ENSMUSG00000074825	Itpripl1	-1.39099	1.98567	37.5323	2.08204e-05	0.000411188		ENSMUSG00000020349	Ppp2ca	0.646718	4.89418	19.6546	0.000496824	0.00933867
ENSMUSG00000020205	Phlda1	-0.595377	5.39488	11.66	0.00391848	0.0514209		ENSMUSG00000099974	Bcl2a1d	2.81107	5.60915	37.6693	2.08405e-05	0.000411213		ENSMUSG00000029778	Adcyap1r1	-1.17595	0.214194	19.6503	0.000497296	0.00933949
ENSMUSG00000029669	Tspan12	0.957281	4.48837	11.6764	0.00392323	0.0514409		ENSMUSG00000039470	Zdhhc2	-1.19107	0.616807	37.3665	2.09076e-05	0.000412164		ENSMUSG00000025950	Idh1	-0.621317	5.62068	19.6201	0.000500677	0.00938683
ENSMUSG00000049134	Nrap	4.23039	1.65154	11.6742	0.00392573	0.0514409		ENSMUSG00000002055	Spag5	2.32441	0.00572213	37.5794	2.09458e-05	0.000412545		ENSMUSG00000027739	Rab33b	-0.556159	3.38431	19.6077	0.000502078	0.00940501
ENSMUSG00000079434	Neu2	2.78532	1.3523	11.6731	0.00392707	0.0514409		ENSMUSG00000052248	Zeb2os	2.32001	3.96167	37.6244	2.09752e-05	0.000412752		ENSMUSG00000003200	Sh3gl1	0.729288	4.25914	19.5833	0.000504825	0.0094322
ENSMUSG00000026971	Itgb6	-0.780149	3.40244	11.6523	0.0039514	0.0516318		ENSMUSG00000049502	Dtx3l	1.11173	3.53974	37.3397	2.10803e-05	0.000414447		ENSMUSG00000028655	Mfsd2a	1.21898	2.0195	19.6556	0.000507413	0.00946693
ENSMUSG00000041115	Iqsec2	0.438748	3.79284	11.6108	0.00395487	0.0516318		ENSMUSG00000039163	Cmc1	1.29327	4.03623	37.555	2.11821e-05	0.000416072		ENSMUSG00000040888	Gfer	0.609808	3.51093	19.5593	0.000507552	0.00946693
ENSMUSG00000043342	Hoxd9	3.62338	-1.48596	11.6485	0.00395584	0.0516318		ENSMUSG00000040550	Otud6b	-0.741542	3.70932	37.2583	2.12389e-05	0.000416814		ENSMUSG00000025092	Hspa12a	-1.0483	1.30395	19.5637	0.00050814	0.0094698
ENSMUSG00000106139	Gm30648	0.955395	0.0793594	11.5942	0.00397463	0.051815		ENSMUSG00000069792	Wfdc17	3.48355	7.7177	37.5106	2.13209e-05	0.000418046		ENSMUSG00000027533	Fabp5	1.44864	8.15086	19.6227	0.000511142	0.00951762
ENSMUSG00000010154	Spire2	-0.983274	1.90962	11.629	0.00397889	0.051829		ENSMUSG00000021550	2210016F16Rik	0.685355	4.38907	37.2249	2.13425e-05	0.000418086		ENSMUSG00000053411	Cbx7	-0.608375	4.25259	19.5172	0.000512384	0.00952768
ENSMUSG00000033720	Sfxn5	-0.601422	1.03938	11.5869	0.00398332	0.0518354		ENSMUSG00000034731	Dgkh	-2.06555	0.966397	37.4975	2.13612e-05	0.000418086		ENSMUSG00000040525	Cblc	1.35408	3.29494	19.6103	0.000512555	0.00952768
ENSMUSG00000033590	Myo5c	-0.620469	2.81211	11.5731	0.00400932	0.0520776		ENSMUSG00000031604	Msmo1	0.755067	5.47246	37.2123	2.13819e-05	0.000418116		ENSMUSG00000057894	Zfp329	-1.25084	1.04708	19.5404	0.000518625	0.00961593
ENSMUSG00000035211	Xrra1	-1.02625	-0.858382	11.5634	0.00401148	0.0520776		ENSMUSG00000034266	Batf	1.51971	4.25522	37.4501	2.15075e-05	0.000420196		ENSMUSG00000028600	Podn	-1.82423	3.11159	19.5531	0.000519152	0.00961753
ENSMUSG00000026322	Htr4	-3.32485	-4.0488	12.2227	0.00401879	0.0521165		ENSMUSG00000017309	Cd300lg	-1.70814	2.85519	37.4349	2.15546e-05	0.000420406		ENSMUSG00000062563	Cys1	-0.783062	3.90246	19.434	0.000522662	0.00967435
ENSMUSG00000050122	Vwa3b	-0.996085	1.63589	11.5934	0.00402139	0.0521165		ENSMUSG00000005802	Slc30a4	-0.934542	2.21381	37.1473	2.15853e-05	0.000420406		ENSMUSG00000044807	Zfp354c	-1.16184	0.365913	19.4211	0.000523595	0.00968267
ENSMUSG00000003354	Ccdc65	-1.04966	2.14171	11.5932	0.00402164	0.0521165		ENSMUSG00000029587	Zfp12	-1.27348	1.88544	37.154	2.16087e-05	0.000420406		ENSMUSG00000029311	Hsd17b11	-0.590234	6.27133	19.4177	0.000523999	0.00968267
ENSMUSG00000062524	Ncr1	1.16956	2.20402	11.5829	0.00403402	0.0522034		ENSMUSG00000033629	Hacd3	-0.940143	5.37343	37.138	2.16146e-05	0.000420406		ENSMUSG00000018167	Stard3	0.599211	4.93619	19.4044	0.000525578	0.00970364
ENSMUSG00000029153	Ociad2	0.825722	2.78666	11.5828	0.00403422	0.0522034		ENSMUSG00000030114	Klrg1	1.9891	1.31035	37.4024	2.1656e-05	0.000420835		ENSMUSG00000027219	Slc28a2	1.74812	2.23548	19.4942	0.00052604	0.00970395
ENSMUSG00000036555	Iqce	-0.634672	2.52206	11.5417	0.00404729	0.0523247		ENSMUSG00000024070	Prkd3	-1.26098	3.7267	37.3023	2.17982e-05	0.000422504		ENSMUSG00000026102	Inpp1	1.2153	2.95041	19.4897	0.000526566	0.00970545
ENSMUSG00000019996	Map7	-0.557885	2.74158	11.5245	0.00405861	0.0524089		ENSMUSG00000009376	Met	-1.29107	3.27223	37.3083	2.17989e-05	0.000422504		ENSMUSG00000027702	Lrrc34	-1.38042	1.34411	19.4595	0.000530146	0.00975339
ENSMUSG00000050029	Rap2c	-0.593334	3.18941	11.5283	0.00406137	0.0524136		ENSMUSG00000021340	Gpld1	-1.9572	0.618035	37.3252	2.17999e-05	0.000422504		ENSMUSG00000030726	Pold3	0.747365	3.28653	19.3607	0.000530785	0.00975339
ENSMUSG00000020153	Ndufs7	0.410112	6.84425	11.5123	0.00407357	0.0525399		ENSMUSG00000060188	Cxcl17	1.78406	7.25448	37.3435	2.18406e-05	0.000422526		ENSMUSG00000040703	Cyp2s1	-1.27125	5.7528	19.4527	0.000530955	0.00975339
ENSMUSG00000032621	Srek1	-0.592101	2.25499	11.5019	0.00408635	0.0526425		ENSMUSG00000036158	Prickle1	-1.7221	4.23291	37.3324	2.18758e-05	0.000422526		ENSMUSG00000019715	Gle1	-0.458693	3.80967	19.3536	0.000531637	0.00975771
ENSMUSG00000001027	Scn4a	4.29091	-0.960724	11.5321	0.00409573	0.0527322		ENSMUSG00000040269	Mrps28	1.00879	5.54246	37.0549	2.18785e-05	0.000422526		ENSMUSG00000097804	Gm16685	1.99306	0.26305	19.4379	0.000532713	0.00976923
ENSMUSG00000017204	Gsdma	7.93216	-1.49795	12.1839	0.00412241	0.0530332		ENSMUSG00000055681	Cope	0.851151	6.97619	37.0456	2.19084e-05	0.000422729		ENSMUSG00000029659	Medag	-1.05811	2.89964	19.425	0.000534263	0.00978944
ENSMUSG00000023064	Sncg	-0.882066	3.72587	11.5066	0.00412717	0.0530431		ENSMUSG00000043263	Ifi209	3.05076	4.88038	37.2914	2.20058e-05	0.000424234		ENSMUSG00000027404	Snrpb	0.513048	7.43494	19.3256	0.000535019	0.00979506
ENSMUSG00000096001	2610528A11Rik	5.74299	1.73432	11.4889	0.00414917	0.0532632		ENSMUSG00000026575	Nme7	0.868754	3.42078	36.9897	2.20882e-05	0.000425301		ENSMUSG00000031343	Gabra3	-2.09546	1.65166	19.3908	0.000538374	0.00984823
ENSMUSG00000025044	Msr1	0.952292	4.2538	11.4819	0.00415788	0.0533436		ENSMUSG00000020546	Stxbp4	-1.13212	0.308839	36.986	2.21001e-05	0.000425301		ENSMUSG00000019982	Myb	-1.05336	2.23525	19.3756	0.00053979	0.00986585
ENSMUSG00000038668	Lpar1	-0.541102	3.39183	11.4369	0.0041672	0.0534285		ENSMUSG00000002477	Snrpd1	1.9208	6.70689	37.2257	2.22156e-05	0.00042677		ENSMUSG00000075010	AW112010	1.82275	8.21909	19.3491	0.000543441	0.00992429
ENSMUSG00000032358	Fam83b	-1.01233	-1.0026	11.4351	0.0041694	0.0534285		ENSMUSG00000101438	Gm19412	1.35744	2.37923	37.1029	2.22561e-05	0.000427172		ENSMUSG00000040749	Siah1b	-0.7341	1.8276	19.2306	0.00054666	0.0099703
ENSMUSG00000039552	Rsph4a	-1.34806	2.28047	11.4592	0.00418629	0.0535142		ENSMUSG00000039232	Stx11	0.967384	3.86498	36.9284	2.22872e-05	0.000427326		ENSMUSG00000038637	Lrrc56	-0.886525	1.91186	19.2289	0.000546875	0.0099703
ENSMUSG00000090066	1110002E22Rik	4.8317	-0.787296	11.4559	0.00419046	0.0535142		ENSMUSG00000037762	Slc16a9	-1.62981	4.63568	37.1892	2.23335e-05	0.00042753		ENSMUSG00000020974	Pole2	1.21086	1.07478	19.2307	0.0005503	0.0100244
ENSMUSG00000032892	Rangrf	0.6361	3.74703	11.4393	0.00419053	0.0535142		ENSMUSG00000054717	Hmgb2	1.31685	5.19599	37.1295	2.25272e-05	0.000430333		ENSMUSG00000028179	Cth	0.907342	1.8445	19.1833	0.000552564	0.0100419
ENSMUSG00000039942	Ptger4	-0.803919	1.65615	11.4512	0.0041906	0.0535142		ENSMUSG00000029014	Dnajc2	0.920471	3.77546	36.8511	2.25415e-05	0.000430333		ENSMUSG00000033029	1700088E04Rik	-0.816014	4.53093	19.2197	0.000552643	0.0100419
ENSMUSG00000048503	Tlcd5	0.969457	-0.194974	11.4132	0.00419708	0.0535142		ENSMUSG00000066150	Slc31a1	-0.765366	4.52209	36.8458	2.25588e-05	0.000430333		ENSMUSG00000040520	Manea	-0.683086	2.22134	19.169	0.00055437	0.0100464
ENSMUSG00000022431	Ribc2	-0.959694	-0.276398	11.4124	0.00419816	0.0535142		ENSMUSG00000027188	Pamr1	-1.14912	3.09073	36.8537	2.26841e-05	0.000432345		ENSMUSG00000041936	Agrn	1.02997	5.91076	19.2566	0.000554891	0.0100464
ENSMUSG00000023047	Amhr2	1.11682	2.67342	11.4292	0.00422417	0.0537516		ENSMUSG00000058690	Ccser2	-1.53544	4.1055	37.0576	2.27637e-05	0.000433483		ENSMUSG00000078153	Psme2b	1.53922	4.64915	19.254	0.000555211	0.0100464
ENSMUSG00000105504	Gbp5	-0.621077	4.31419	11.3978	0.00424947	0.0540421		ENSMUSG00000031877	Ces2g	-1.66664	3.26525	37.0513	2.27845e-05	0.000433501		ENSMUSG00000063229	Ldha	0.920438	8.26871	19.1905	0.000555676	0.0100464
ENSMUSG00000024331	Dsc2	3.03605	-0.234043	11.3963	0.00426622	0.054192		ENSMUSG00000029404	Arl6ip4	0.838901	5.51138	36.7601	2.28447e-05	0.000434268		ENSMUSG00000032115	Hyou1	1.23211	5.25854	19.2481	0.000555957	0.0100464
ENSMUSG00000027887	Sypl2	6.09912	0.0863287	11.3781	0.00428966	0.0544263		ENSMUSG00000024350	Dnajc18	-0.767152	2.32625	36.7398	2.2913e-05	0.000435188		ENSMUSG00000044827	Tlr1	1.75066	1.7047	19.2469	0.00055611	0.0100464
ENSMUSG00000074673	Ttll9	-0.672622	1.35987	11.3225	0.00431386	0.0546698		ENSMUSG00000020180	Snrpd3	0.877901	4.98213	36.7218	2.29737e-05	0.000435961		ENSMUSG00000020427	Igfbp3	-1.02501	4.80291	19.215	0.000560131	0.010108
ENSMUSG00000078144	Capns2	5.87085	0.951731	11.3512	0.00432456	0.0547175		ENSMUSG00000097113	Gm19705	3.17514	2.30756	36.9658	2.30693e-05	0.000437395		ENSMUSG00000020077	Srgn	1.23384	8.14169	19.2124	0.000560449	0.010108
ENSMUSG00000034509	Mad2l1bp	0.368157	3.97088	11.3137	0.00432541	0.0547175		ENSMUSG00000022842	Ece2	1.97096	3.55265	36.9474	2.31309e-05	0.000437629		ENSMUSG00000052684	Jun	1.24479	6.59476	19.1905	0.000563234	0.0101498
ENSMUSG00000078747	Gm20878	-2.27118	1.14839	11.3424	0.00433603	0.05476		ENSMUSG00000032046	Abhd12	0.722757	5.72538	36.6691	2.31527e-05	0.000437629		ENSMUSG00000027316	Gfra4	-2.13114	0.315491	19.1813	0.00056441	0.0101625
ENSMUSG00000055737	Ghr	0.555154	5.19096	11.3028	0.00434658	0.0548374		ENSMUSG00000072949	Acot1	-0.861792	4.56623	36.6666	2.3161e-05	0.000437629		ENSMUSG00000037784	Dzip1l	-0.845003	2.10833	19.0866	0.000564868	0.0101625
ENSMUSG00000037035	Inhbb	-0.880628	2.11671	11.3328	0.00434862	0.0548374		ENSMUSG00000023169	Slc38a1	-1.36648	1.87122	36.7643	2.31618e-05	0.000437629		ENSMUSG00000025723	Nmb	-0.845868	2.14581	19.0541	0.000569073	0.0102297
ENSMUSG00000002489	Tiam1	-1.00624	2.17171	11.3277	0.00435542	0.0548778		ENSMUSG00000037628	Cdkn3	1.6212	0.993391	36.7267	2.32944e-05	0.000439386		ENSMUSG00000022385	Gtse1	2.40892	0.171357	19.1255	0.000571578	0.0102663
ENSMUSG00000036181	H1f2	0.785502	5.94961	11.3246	0.00435941	0.0548964		ENSMUSG00000037624	Kcnk2	-1.37018	3.54628	36.8988	2.32951e-05	0.000439386		ENSMUSG00000071637	Cebpd	1.20611	6.31492	19.1172	0.00057266	0.0102773
ENSMUSG00000035458	Tnni3	1.84445	6.03986	11.3181	0.00436803	0.0549415		ENSMUSG00000038954	Supt3	0.795392	3.04191	36.5289	2.36362e-05	0.000445434		ENSMUSG00000030435	U2af2	0.5973	6.21417	19.002	0.000575886	0.0103245
ENSMUSG00000051515	Fam181b	1.11863	1.07017	11.3118	0.0043764	0.054997		ENSMUSG00000010021	Kif19a	1.72027	2.49063	36.7848	2.36856e-05	0.000445981		ENSMUSG00000024528	Srfbp1	0.681499	2.84878	18.9993	0.000576237	0.0103245
ENSMUSG00000049734	Trex1	-0.529697	6.0793	11.2743	0.00437748	0.054997		ENSMUSG00000041075	Fzd7	-1.87815	3.04649	36.7723	2.37288e-05	0.000446409		ENSMUSG00000024966	Stip1	0.718656	6.31243	18.9692	0.000580223	0.0103704
ENSMUSG00000026564	Dusp27	3.45673	-1.15208	11.3054	0.00438478	0.055057		ENSMUSG00000039050	Osbpl2	-0.972338	4.41784	36.4807	2.38053e-05	0.000447151		ENSMUSG00000034438	Gbp8	2.36435	2.65001	19.0299	0.000584118	0.0104314
ENSMUSG00000027559	Car3	5.10384	5.05202	11.3001	0.00439179	0.0551133		ENSMUSG00000040818	Dennd6a	-0.994686	2.76909	36.4796	2.38093e-05	0.000447151		ENSMUSG00000022964	Tmem50b	-0.769861	5.61198	18.9212	0.000588596	0.0104942
ENSMUSG00000044461	Shisa2	2.09448	1.08657	11.296	0.00439724	0.05515		ENSMUSG00000024696	Lpxn	2.44125	3.45845	36.7343	2.38612e-05	0.000447741		ENSMUSG00000026301	Iqca	-1.30433	1.43754	18.9873	0.0005898	0.0105071
ENSMUSG00000022108	Itm2b	0.578286	10.061	11.2444	0.0044175	0.0553405		ENSMUSG00000034189	Hsdl1	-0.680768	3.3389	36.4282	2.3991e-05	0.000449789		ENSMUSG00000024436	Mrps18b	0.678245	4.65961	18.8696	0.000593611	0.0105664
ENSMUSG00000069808	Tlcd3a	1.41538	4.10243	11.2778	0.00442156	0.0553595		ENSMUSG00000005510	Ndufs3	0.735316	6.51644	36.3633	2.42227e-05	0.000453354		ENSMUSG00000024833	Pola2	0.711274	2.80006	18.8469	0.000596719	0.010611
ENSMUSG00000027447	Cst3	0.487668	10.2428	11.2374	0.00442697	0.0553955		ENSMUSG00000043832	Clec4a3	1.37431	4.91186	36.615	2.42812e-05	0.000453672		ENSMUSG00000061068	Mcpt4	1.15022	1.74288	18.9104	0.000597824	0.0106154
ENSMUSG00000061462	Obscn	3.47719	1.15836	11.2709	0.00443083	0.0554121		ENSMUSG00000035860	Cdhr3	-1.26879	3.71198	36.5505	2.44033e-05	0.000454151		ENSMUSG00000000682	Cd52	1.29833	8.84908	18.9117	0.000600048	0.0106462
ENSMUSG00000042349	Ikbke	-0.901557	1.88633	11.2684	0.00443423	0.0554228		ENSMUSG00000042284	Itga1	-1.87316	3.6444	36.5797	2.44071e-05	0.000454151		ENSMUSG00000029771	Irf5	0.98269	4.70944	18.8622	0.00060686	0.0107469
ENSMUSG00000022848	Slc49a4	0.491288	4.3298	11.2227	0.00444678	0.055497		ENSMUSG00000018846	Pank3	-1.51631	2.78121	36.5759	2.44206e-05	0.000454151		ENSMUSG00000069893	9930111J21Rik1	1.56821	1.74351	18.8616	0.000606946	0.0107469
ENSMUSG00000020134	Peli1	-0.39951	3.89163	11.2193	0.00445134	0.0555095		ENSMUSG00000024486	Hbegf	1.86668	5.12282	36.5742	2.44269e-05	0.000454151		ENSMUSG00000021555	Naa35	-1.42777	4.48291	18.8597	0.000607202	0.0107469
ENSMUSG00000020061	Mybpc1	12.0759	3.26385	12.3246	0.00446356	0.0556301		ENSMUSG00000097855	A930007I19Rik	1.84559	0.0395011	36.3053	2.44317e-05	0.000454151		ENSMUSG00000029614	Rpl6	-0.718153	9.75679	18.7589	0.000608922	0.0107686
ENSMUSG00000037443	Cep85	-0.62363	2.19847	11.2012	0.00447789	0.0557716		ENSMUSG00000037411	Serpine1	1.62824	4.39311	36.5652	2.44588e-05	0.000454268		ENSMUSG00000040653	Ppp1r14c	-0.782425	4.96455	18.7679	0.000611529	0.010806
ENSMUSG00000030030	1700003E16Rik	-0.573265	1.97767	11.1913	0.00448948	0.0558396		ENSMUSG00000022262	Dnah5	-1.67142	0.451937	36.2505	2.46311e-05	0.000457079		ENSMUSG00000030595	Nfkbib	1.02715	4.89391	18.825	0.000612044	0.0108063
ENSMUSG00000027750	Postn	1.15916	6.63448	11.2267	0.00449061	0.0558396		ENSMUSG00000037857	Nufip2	-0.998388	2.72609	36.2394	2.46719e-05	0.000457192		ENSMUSG00000072473	1700024G13Rik	-2.10502	4.92854	18.8095	0.000614219	0.0108185
ENSMUSG00000027224	Duoxa1	5.92928	-1.74138	11.8605	0.00450361	0.0559694		ENSMUSG00000062082	Cd200r4	2.94606	2.67582	36.5041	2.46791e-05	0.000457192		ENSMUSG00000020692	Nle1	1.18419	2.85558	18.7904	0.00061691	0.0108484
ENSMUSG00000059436	Max	-0.423058	5.27538	11.1684	0.00452104	0.0560496		ENSMUSG00000032578	Cish	0.865198	4.4066	36.2023	2.48084e-05	0.000459198		ENSMUSG00000056596	Trnp1	-1.32958	2.42819	18.7255	0.000626151	0.0109932
ENSMUSG00000024770	Lipn	-3.90626	-3.98042	11.8021	0.00452243	0.0560496		ENSMUSG00000055541	Lair1	3.49907	4.34461	36.4556	2.48555e-05	0.00045968		ENSMUSG00000040969	Arhgef38	-0.962169	2.17281	18.6771	0.000626693	0.0109938
ENSMUSG00000028187	Rpf1	0.570271	4.36348	11.1746	0.00452415	0.0560496		ENSMUSG00000040782	Cop1	-1.0219	4.97279	36.1681	2.49869e-05	0.000461719		ENSMUSG00000071660	Ttc9c	0.921129	2.92364	18.6291	0.000632276	0.0110685
ENSMUSG00000001494	Sost	3.81707	-3.15402	11.2012	0.00452547	0.0560496		ENSMUSG00000045414	Dipk2a	-1.98789	3.57862	36.3971	2.50704e-05	0.00046287		ENSMUSG00000074673	Ttll9	-0.927122	1.35987	18.5946	0.000632472	0.0110685
ENSMUSG00000021879	Dnah12	-1.09451	0.833328	11.1964	0.00453202	0.0560988		ENSMUSG00000034910	Pygo1	-1.61646	0.0651358	36.1075	2.51609e-05	0.000464148		ENSMUSG00000004994	Ccdc130	0.616332	3.07852	18.5895	0.00063322	0.0110727
ENSMUSG00000053153	Spag16	-1.18114	1.6303	11.1904	0.0045403	0.0561695		ENSMUSG00000021322	Aoah	2.08628	0.402399	36.3398	2.52827e-05	0.000465969		ENSMUSG00000025035	Arl3	-0.863859	6.01748	18.6472	0.000634556	0.0110872
ENSMUSG00000032348	Gsta4	0.903742	7.16773	11.1851	0.00454761	0.0562281		ENSMUSG00000005580	Adcy9	-2.16496	1.40015	36.3345	2.53023e-05	0.000465969		ENSMUSG00000027706	Sec62	-0.59052	6.07583	18.5671	0.000636524	0.0111113
ENSMUSG00000042812	Foxf1	0.475978	6.90147	11.1432	0.00455599	0.0562997		ENSMUSG00000050310	Rictor	-0.949206	1.31398	36.0297	2.54541e-05	0.000468368		ENSMUSG00000019467	Arhgef25	-0.599613	2.9074	18.5601	0.000637545	0.0111127
ENSMUSG00000031229	Atrx	-0.536195	2.94742	11.136	0.00456606	0.0563874		ENSMUSG00000024346	Pfdn1	1.62816	6.66537	36.206	2.57867e-05	0.000474088		ENSMUSG00000050075	Gpr171	2.07327	1.48823	18.6275	0.000640414	0.0111538
ENSMUSG00000091866	Gm6257	2.88018	-3.18809	11.1362	0.00457057	0.0563874		ENSMUSG00000036667	Tcaf1	-0.878354	3.0479	35.9321	2.58279e-05	0.000474447		ENSMUSG00000031538	Plat	1.18127	5.11003	18.614	0.000642405	0.0111783
ENSMUSG00000018930	Ccl4	-1.25801	5.26475	11.1684	0.00457083	0.0563874		ENSMUSG00000052926	Rnaseh2a	0.895986	5.12879	35.9132	2.5901e-05	0.00047539		ENSMUSG00000037890	Wdr19	1.19987	2.13139	18.6093	0.000643106	0.0111783
ENSMUSG00000034826	Nup54	-0.43565	2.80465	11.1279	0.00457729	0.0564033		ENSMUSG00000028344	Invs	-0.998104	1.1055	35.9032	2.59398e-05	0.0004757		ENSMUSG00000028480	Glipr2	1.29968	4.78611	18.5856	0.000646621	0.0112261
ENSMUSG00000040618	Pck2	0.4988	3.39241	11.1239	0.00458287	0.0564401		ENSMUSG00000040433	Zbtb38	-1.01775	2.41882	35.8494	2.61495e-05	0.000478063		ENSMUSG00000075705	Msrb1	0.77914	7.57205	18.4937	0.000647447	0.0112315
ENSMUSG00000038725	Pkhd1l1	-1.49964	-0.203443	11.1518	0.00459389	0.0565166		ENSMUSG00000079293	Clec7a	3.10715	7.39529	36.1097	2.61562e-05	0.000478063		ENSMUSG00000054474	Thnsl2	-0.680348	2.66961	18.4822	0.000649184	0.0112438
ENSMUSG00000027761	Aadac	-3.33897	-2.88659	11.1516	0.00459426	0.0565166		ENSMUSG00000021265	Slc25a29	-1.259	2.09128	35.8776	2.62148e-05	0.000478733		ENSMUSG00000041608	Entpd3	-0.858729	0.667869	18.4721	0.000650709	0.0112523
ENSMUSG00000037379	Spon2	0.996179	3.03537	11.1484	0.00459866	0.0565389		ENSMUSG00000030603	Psmc4	0.805326	6.44058	35.8203	2.62636e-05	0.000479223		ENSMUSG00000034442	Trmt5	0.679973	2.26963	18.4317	0.00065685	0.0113495
ENSMUSG00000023947	Nfkbie	-0.615827	3.38479	11.1282	0.0046014	0.0565408		ENSMUSG00000039745	Htatip2	0.983648	4.07735	35.8059	2.63202e-05	0.000479855		ENSMUSG00000031813	Mvb12a	0.763978	6.19938	18.4039	0.000661118	0.0114142
ENSMUSG00000036960	Clca2	2.81887	-2.19839	11.1252	0.00463126	0.0568756		ENSMUSG00000030562	Nox4	-0.964375	3.45119	35.7987	2.63489e-05	0.000479976		ENSMUSG00000002997	Prkar2b	-0.986584	2.95144	18.4757	0.000663238	0.0114341
ENSMUSG00000016664	Pacsin2	-0.607538	5.4467	11.0989	0.00465394	0.0570433		ENSMUSG00000020737	Jpt1	0.718223	6.23398	35.7877	2.63922e-05	0.000480365		ENSMUSG00000022831	Hcls1	1.49104	4.81127	18.4653	0.000664828	0.0114511
ENSMUSG00000033350	Chst2	1.19264	1.73884	11.1088	0.00465453	0.0570433		ENSMUSG00000026393	Nek7	-0.837664	4.95064	35.7586	2.65077e-05	0.000481262		ENSMUSG00000035505	Cox18	1.05147	2.60531	18.4557	0.000666308	0.0114674
ENSMUSG00000037938	Chchd5	0.407053	3.41456	11.0732	0.00465461	0.0570433		ENSMUSG00000048677	Tpcn2	0.903968	2.03771	35.7445	2.65641e-05	0.000481885		ENSMUSG00000022962	Gart	0.539467	4.01519	18.3671	0.000666827	0.0114674
ENSMUSG00000049571	Cfap46	-0.998125	0.824842	11.1082	0.00465537	0.0570433		ENSMUSG00000023307	Marchf5	0.848804	5.54107	35.7272	2.66331e-05	0.000482335		ENSMUSG00000031402	Mpp1	1.18231	5.12612	18.4459	0.000667827	0.0114756
ENSMUSG00000101502	Rpl7a-ps10	0.834864	0.322928	11.0659	0.00466513	0.0570725		ENSMUSG00000051354	Samd3	2.37093	0.0571114	35.9818	2.66566e-05	0.000482362		ENSMUSG00000049580	Tsku	-1.07408	3.24958	18.4343	0.000669629	0.0114962
ENSMUSG00000026348	Acmsd	3.58762	-1.91998	11.1013	0.0046652	0.0570725		ENSMUSG00000025025	Mxi1	-1.29763	2.80982	35.8382	2.69769e-05	0.000486946		ENSMUSG00000047822	Angptl8	1.09627	2.41777	18.4085	0.000673642	0.0115482
ENSMUSG00000052273	Dnah3	-1.21145	-0.27268	11.087	0.00466821	0.0570725		ENSMUSG00000062248	Cks2	1.88755	4.51063	35.8765	2.70766e-05	0.00048834		ENSMUSG00000032246	Calml4	-1.95259	4.94002	18.3943	0.000675857	0.0115771
ENSMUSG00000030713	Klk7	5.3029	-2.52519	11.0957	0.00467317	0.0571011		ENSMUSG00000003873	Bax	1.20504	6.66619	35.7803	2.71066e-05	0.000488479		ENSMUSG00000045827	Serpinb9	1.60665	6.38612	18.3821	0.000677781	0.011601
ENSMUSG00000001053	N4bp3	0.522681	4.1472	11.0568	0.00467813	0.0571297		ENSMUSG00000069662	Marcks	-1.12611	5.2979	35.7088	2.7254e-05	0.00049073		ENSMUSG00000052957	Gas1	-1.52021	3.36234	18.3635	0.000680703	0.0116246
ENSMUSG00000043126	D830039M14Rik	3.33426	-2.19037	11.0845	0.00468913	0.057232		ENSMUSG00000021242	Npc2	1.37381	9.48831	35.8004	2.72842e-05	0.000490869		ENSMUSG00000068551	Zfp467	-0.790257	4.91114	18.3108	0.00068076	0.0116246
ENSMUSG00000042828	Trim72	2.94523	1.76903	11.0818	0.00469297	0.0572401		ENSMUSG00000021423	Ly86	1.72365	5.56431	35.8087	2.73511e-05	0.000491667		ENSMUSG00000024142	Mlst8	0.551278	2.42944	18.2727	0.000681687	0.0116313
ENSMUSG00000016344	Ppdpf	0.365779	6.5219	11.0439	0.00469672	0.0572401		ENSMUSG00000004319	Clcn3	-1.0483	2.87725	35.5386	2.73993e-05	0.000492128		ENSMUSG00000031077	Fadd	0.67237	2.47969	18.2669	0.000682624	0.0116382
ENSMUSG00000034259	Exosc4	0.328573	3.97705	11.0432	0.00469766	0.0572401		ENSMUSG00000050627	Gpd1l	-0.959893	3.82388	35.5254	2.74537e-05	0.000492699		ENSMUSG00000026068	Il18rap	1.23681	1.05443	18.2996	0.000683998	0.0116525
ENSMUSG00000079055	Slc8a3	3.80408	-1.37895	11.0716	0.00470763	0.0573167		ENSMUSG00000058793	Cds2	-1.39921	4.55711	35.7677	2.75187e-05	0.00049346		ENSMUSG00000025933	Tmem14a	-0.749714	2.23147	18.2377	0.000687303	0.0116906
ENSMUSG00000079357	Gm11100	2.72062	-1.89783	11.068	0.00471276	0.0573167		ENSMUSG00000025316	Banp	-0.850663	2.90525	35.4964	2.75739e-05	0.000494044		ENSMUSG00000029864	Gstk1	-0.704732	5.90178	18.2281	0.000688845	0.0116988
ENSMUSG00000088990	Gm22767	8.88567	-2.00677	17.2673	0.00471402	0.0573167		ENSMUSG00000021880	Rnase6	1.29839	3.92345	35.7376	2.76425e-05	0.00049467		ENSMUSG00000037643	Prkci	-0.657193	4.44943	18.228	0.00068886	0.0116988
ENSMUSG00000094083	Gm1604b	-5.96601	-4.06857	12.6261	0.0047284	0.0574542		ENSMUSG00000047797	Gjb1	1.23068	1.52997	35.4772	2.76542e-05	0.00049467		ENSMUSG00000020437	Myo1g	1.13248	3.60775	18.2951	0.000691613	0.0117364
ENSMUSG00000053897	Slc39a8	-0.749495	6.46599	11.0527	0.00473486	0.0574687		ENSMUSG00000061104	Sap18b	1.81374	1.7111	35.6925	2.78289e-05	0.000497388		ENSMUSG00000036395	Glb1l2	-1.22098	3.15545	18.2849	0.00069325	0.0117551
ENSMUSG00000008958	Vps72	0.371395	5.31749	11.0056	0.00475233	0.0576167		ENSMUSG00000053977	Cd8a	2.4179	1.35189	35.6629	2.79523e-05	0.000499185		ENSMUSG00000027775	Mfsd1	-0.713979	4.75212	18.1851	0.000695828	0.0117896
ENSMUSG00000025036	Sfxn2	-0.500446	1.93206	10.9919	0.00477236	0.0578167		ENSMUSG00000049470	Aff4	-1.42505	3.25162	35.6554	2.79835e-05	0.000499333		ENSMUSG00000060639	H4c9	1.01624	3.25367	18.2502	0.000698883	0.0118322
ENSMUSG00000048450	Msx1	0.615058	1.31573	10.9896	0.00477575	0.0578167		ENSMUSG00000009569	Mrtfb	-1.16665	2.37214	35.3861	2.80952e-05	0.000500627		ENSMUSG00000066324	Bpnt2	-0.561711	3.28423	18.1573	0.000700385	0.0118485
ENSMUSG00000074345	Tnfaip8l3	-0.798909	0.805572	10.99	0.00477942	0.0578167		ENSMUSG00000041935	AW549877	-0.798258	2.60626	35.3605	2.81461e-05	0.000500627		ENSMUSG00000002059	Rab34	-0.723845	4.44558	18.1231	0.000706039	0.0119165
ENSMUSG00000066026	Dhrs3	0.599077	6.20394	11.0005	0.00478402	0.0578402		ENSMUSG00000031860	Pbx4	1.79475	0.939007	35.6136	2.8153e-05	0.000500627		ENSMUSG00000022724	Riox2	0.568991	3.20729	18.1223	0.000706171	0.0119165
ENSMUSG00000038028	Tigar	0.771846	2.4533	11.0165	0.00478766	0.0578503		ENSMUSG00000005947	Itgae	-2.04977	0.210802	35.5246	2.81591e-05	0.000500627		ENSMUSG00000043020	Dnai3	-1.03975	2.51835	18.2024	0.00070671	0.0119165
ENSMUSG00000050296	Abca12	7.04533	-3.37928	12.0531	0.00479053	0.0578503		ENSMUSG00000038685	Rtel1	1.63973	2.10055	35.5778	2.83101e-05	0.000502473		ENSMUSG00000101438	Gm19412	1.00092	2.37923	18.1642	0.000707516	0.0119165
ENSMUSG00000024617	Camk2a	3.70261	0.0484314	11.013	0.0047928	0.0578503		ENSMUSG00000026930	Gpsm1	-1.05668	2.73805	35.3041	2.83871e-05	0.000502473		ENSMUSG00000054892	Txk	1.55915	0.688962	18.1965	0.000707684	0.0119165
ENSMUSG00000074896	Ifit3	-0.471182	9.56536	10.9524	0.00483077	0.0581799		ENSMUSG00000047180	Neurl3	1.30275	4.30712	35.5551	2.84065e-05	0.000502473		ENSMUSG00000030156	Cd69	2.12995	3.44698	18.1771	0.000710892	0.0119453
ENSMUSG00000033544	Angptl1	4.45214	-3.02037	10.984	0.00483544	0.058204		ENSMUSG00000081723	Gm15931	2.05507	1.15736	35.5535	2.84131e-05	0.000502473		ENSMUSG00000052749	Trim30b	3.08537	2.41351	18.1763	0.000711037	0.0119453
ENSMUSG00000007338	Mrpl49	0.559879	4.60139	10.9481	0.00485085	0.0583573		ENSMUSG00000031816	Mthfsd	1.10402	3.76437	35.3618	2.84274e-05	0.000502473		ENSMUSG00000058594	Fbh1	-0.757095	4.91497	18.0915	0.000714166	0.0119639
ENSMUSG00000079436	Kcnj13	0.663933	2.93984	10.9323	0.00489574	0.0587677		ENSMUSG00000065176	Rnu12	10.2841	2.09368	43.6939	2.84283e-05	0.000502473		ENSMUSG00000032534	Cep63	-0.988214	4.57753	18.1568	0.000714276	0.0119639
ENSMUSG00000069041	Slc25a31	1.93954	-3.15454	10.9072	0.00489864	0.0587703		ENSMUSG00000021830	Txndc16	-1.00738	2.93187	35.286	2.84649e-05	0.000502473		ENSMUSG00000006517	Mvd	0.582745	3.56939	18.0561	0.000717265	0.0120037
ENSMUSG00000028464	Tpm2	3.21931	7.41833	10.9377	0.00490466	0.0588101		ENSMUSG00000027015	Cybrd1	-2.22516	0.822639	35.5374	2.84819e-05	0.000502473		ENSMUSG00000028195	Ccn1	1.78154	6.93949	18.129	0.000718931	0.0120224
ENSMUSG00000022574	Naprt	0.413403	2.57898	10.9006	0.00490861	0.0588251		ENSMUSG00000024675	Ms4a4c	3.85761	7.68069	35.5246	2.85364e-05	0.000503028		ENSMUSG00000043003	Rasef	-0.906175	1.54491	18.0372	0.000720474	0.012039
ENSMUSG00000063529	Stmnd1	-0.96209	3.38491	10.9301	0.00491614	0.0588831		ENSMUSG00000022661	Cd200	2.23915	8.69542	35.4888	2.86897e-05	0.000505323		ENSMUSG00000037872	Ackr1	2.99456	1.16389	18.1057	0.000722867	0.0120566
ENSMUSG00000037544	Dlgap5	0.926279	0.47772	10.9045	0.00492007	0.0588902		ENSMUSG00000035215	Lsm7	2.17226	7.5774	35.4811	2.87229e-05	0.000505499		ENSMUSG00000020790	Ankfy1	1.07442	3.6232	18.1057	0.00072287	0.0120566
ENSMUSG00000047746	Fbxo40	3.38634	-0.425998	10.9261	0.00492218	0.0588902		ENSMUSG00000017007	Rbpjl	1.27605	3.05268	35.3564	2.90466e-05	0.000510785		ENSMUSG00000013584	Aldh1a2	-2.61464	3.73759	18.1038	0.000723185	0.0120566
ENSMUSG00000059689	Zfp637	0.492763	4.85005	10.8899	0.00492483	0.0588902		ENSMUSG00000079283	2310009B15Rik	1.03575	4.21687	35.1633	2.90792e-05	0.000510947		ENSMUSG00000025507	Pidd1	1.94732	0.147702	18.0414	0.000733838	0.0122068
ENSMUSG00000038372	Gmds	-0.567141	2.8525	10.8771	0.00494443	0.0590921		ENSMUSG00000029804	Herc3	1.36693	1.21285	35.0623	2.94485e-05	0.000516603		ENSMUSG00000031584	Gsr	-0.669448	5.01085	17.9591	0.000733872	0.0122068
ENSMUSG00000027831	Veph1	2.1553	-2.08322	10.8893	0.00495403	0.0591724		ENSMUSG00000033970	Rfc3	1.81314	3.83897	35.3006	2.95119e-05	0.000516964		ENSMUSG00000039578	Ccser1	-0.847655	2.52726	17.9429	0.000739468	0.0122905
ENSMUSG00000003464	Pex19	0.370115	5.40549	10.8692	0.00495656	0.0591724		ENSMUSG00000025978	Rftn2	-0.983292	2.94492	35.0471	2.95164e-05	0.000516964		ENSMUSG00000000301	Pemt	-0.80911	1.8698	17.921	0.000740514	0.0122977
ENSMUSG00000003476	Crhr2	4.56907	-0.786928	10.8894	0.00497816	0.0593977		ENSMUSG00000007867	Ift43	0.673461	5.68686	35.0228	2.9626e-05	0.000518468		ENSMUSG00000037103	Dcaf15	0.696176	3.01181	17.9106	0.000742343	0.0123101
ENSMUSG00000063821	Dupd1	8.90146	-1.80422	11.8902	0.00500018	0.0595953		ENSMUSG00000023087	Noct	1.42309	2.1004	35.2326	2.96812e-05	0.000518733		ENSMUSG00000002963	Pnkp	0.587427	4.46087	17.8914	0.000745725	0.0123568
ENSMUSG00000038560	Sp6	1.00865	0.358137	10.8429	0.00502651	0.0598437		ENSMUSG00000023959	Clic5	-1.1579	7.0616	35.1178	2.9689e-05	0.000518733		ENSMUSG00000001156	Mxd1	1.25724	3.51708	17.9573	0.000748478	0.012393
ENSMUSG00000005716	Pvalb	7.17669	1.95196	10.8524	0.00503524	0.059915		ENSMUSG00000031683	Lsm6	0.905777	5.77298	35.0036	2.97125e-05	0.000518733		ENSMUSG00000036986	Pml	1.79152	3.88905	17.9351	0.000752401	0.0124486
ENSMUSG00000029110	Rnf4	-0.405764	4.77775	10.8143	0.00504143	0.0599546		ENSMUSG00000019362	D8Ertd738e	0.719568	7.83545	34.9191	3.00982e-05	0.000524627		ENSMUSG00000026988	Wdsub1	-0.807292	3.88789	17.8731	0.000754298	0.0124705
ENSMUSG00000029449	Rhof	-1.07126	2.1282	10.845	0.00504673	0.0599546		ENSMUSG00000028576	Ift74	1.27346	3.24502	35.1344	3.01649e-05	0.000525242		ENSMUSG00000039031	Arhgap18	-0.756041	3.7	17.8429	0.000755135	0.0124749
ENSMUSG00000020836	Coro6	2.82745	1.09049	10.8427	0.00505022	0.0599624		ENSMUSG00000025582	Nptx1	-2.49465	1.05775	35.1517	3.01816e-05	0.000525242		ENSMUSG00000089844	A530032D15Rik	3.4174	2.07043	17.8944	0.000759641	0.0125398
ENSMUSG00000032046	Abhd12	0.372422	5.72538	10.8014	0.00506166	0.0600515		ENSMUSG00000102037	Bcl2a1a	2.51729	5.3026	35.1322	3.02704e-05	0.000526368		ENSMUSG00000027329	Spef1	-0.852345	3.8192	17.8349	0.000765352	0.012615
ENSMUSG00000019850	Tnfaip3	-0.639886	3.06601	10.8228	0.00506322	0.0600515		ENSMUSG00000035711	Dok3	1.1012	3.59053	34.9158	3.03834e-05	0.000527909		ENSMUSG00000026466	Tor1aip1	0.870633	5.59064	17.8191	0.000768998	0.0126473
ENSMUSG00000041649	Klf8	-0.789247	-1.00788	10.7968	0.00506902	0.0600588		ENSMUSG00000008036	Ap2s1	0.57086	7.12819	34.8497	3.04188e-05	0.000527909		ENSMUSG00000032514	Ttc21a	-1.21964	1.52686	17.8416	0.00076916	0.0126473
ENSMUSG00000032322	Pstpip1	-0.942064	4.20344	10.7989	0.00511904	0.0604527		ENSMUSG00000038349	Plcl1	-1.45021	0.748671	34.8469	3.04316e-05	0.000527909		ENSMUSG00000004709	Cd244a	1.35475	1.50743	17.8375	0.000769918	0.0126473
ENSMUSG00000079227	Ccr5	-0.971193	3.38301	10.798	0.00512046	0.0604527		ENSMUSG00000040658	Dnph1	1.57497	1.34794	35.0122	3.05238e-05	0.000528894		ENSMUSG00000049643	2310022A10Rik	1.26661	3.08592	17.8359	0.000770211	0.0126473
ENSMUSG00000021214	Akr1c18	4.15665	-1.45656	10.7978	0.00512073	0.0604527		ENSMUSG00000078185	Chml	-1.48217	0.169425	34.8243	3.05369e-05	0.000528894		ENSMUSG00000020120	Plek	1.20378	4.41861	17.8152	0.000773974	0.0126845
ENSMUSG00000036731	Cysrt1	3.83197	2.026	10.7971	0.00512194	0.0604527		ENSMUSG00000075470	Alg10b	-1.82626	2.17501	35.053	3.06351e-05	0.000530175		ENSMUSG00000020952	Scfd1	0.808697	4.60975	17.7612	0.000774032	0.0126845
ENSMUSG00000032802	Srxn1	-0.529704	3.96703	10.7633	0.00512198	0.0604527		ENSMUSG00000067995	Gtf2f2	1.24236	4.01178	35.0401	3.06657e-05	0.000530246		ENSMUSG00000068762	Gstm6	-0.727355	2.47763	17.731	0.000774694	0.0126845
ENSMUSG00000009741	Ubp1	-0.4762	3.19253	10.7601	0.00512705	0.0604798		ENSMUSG00000039519	Cyp7b1	1.82567	2.03083	35.0363	3.07125e-05	0.000530252		ENSMUSG00000020832	Eral1	0.608853	3.16765	17.7304	0.000774798	0.0126845
ENSMUSG00000034308	Sdr42e1	0.677721	1.21629	10.7532	0.00513808	0.0605444		ENSMUSG00000021945	Zmym2	-0.793911	2.36146	34.7803	3.07434e-05	0.000530366		ENSMUSG00000047281	Sfn	2.82711	5.54828	17.8025	0.000776307	0.0126908
ENSMUSG00000037661	Gpr160	-0.694288	1.27762	10.7508	0.00514185	0.0605561		ENSMUSG00000025266	Gnl3l	-0.947589	2.67556	34.7464	3.09035e-05	0.000532707		ENSMUSG00000005804	Bloc1s6	0.568341	3.94885	17.7142	0.000777796	0.012705
ENSMUSG00000034616	Ssh3	-0.628912	3.57657	10.768	0.00515369	0.0606628		ENSMUSG00000028837	Psmb2	0.960348	7.30005	34.7379	3.09439e-05	0.000532933		ENSMUSG00000039883	Lrrc17	-1.23616	1.61989	17.7725	0.000781844	0.012752
ENSMUSG00000101746	2310043L19Rik	6.22191	-0.214309	11.3739	0.00515731	0.0606641		ENSMUSG00000027368	Dusp2	2.596	2.8816	34.9821	3.09655e-05	0.000532933		ENSMUSG00000096145	Vkorc1	-0.633524	6.17259	17.6819	0.000783818	0.0127747
ENSMUSG00000032344	Cgas	-0.808923	0.592536	10.7355	0.00516651	0.0607155		ENSMUSG00000049154	Fam183b	1.12127	6.55857	34.7779	3.12028e-05	0.00053541		ENSMUSG00000034274	Thoc5	0.707097	3.59427	17.6494	0.000789922	0.0128645
ENSMUSG00000047238	Mageh1	0.440602	3.68479	10.7187	0.00519352	0.0609673		ENSMUSG00000063317	Usp31	-1.32225	0.843491	34.6788	3.12253e-05	0.00053541		ENSMUSG00000028016	Ints12	0.818452	2.97547	17.624	0.000795415	0.0129243
ENSMUSG00000078440	Dohh	0.342919	5.17664	10.7163	0.00519746	0.0609807		ENSMUSG00000021215	Net1	-0.959363	5.14138	34.6774	3.12321e-05	0.00053541		ENSMUSG00000021248	Tmed10	0.597422	6.30352	17.6175	0.000795964	0.0129243
ENSMUSG00000038239	Hrc	3.45227	2.1848	10.7457	0.00520412	0.0610065		ENSMUSG00000086610	Gm15408	2.25238	0.696655	34.8995	3.13556e-05	0.000537106		ENSMUSG00000003184	Irf3	0.555686	5.13517	17.5992	0.000799457	0.0129714
ENSMUSG00000045128	Rpl18a	0.413395	9.60855	10.7098	0.00520804	0.0610065		ENSMUSG00000043252	Tmem64	-1.69182	2.22247	34.8902	3.13999e-05	0.000537444		ENSMUSG00000057554	Lgals8	0.721734	4.98001	17.5803	0.00080307	0.0130203
ENSMUSG00000029084	Cd38	0.879724	3.46046	10.7381	0.00521639	0.061027		ENSMUSG00000036676	Tmtc3	-1.80257	1.84011	34.8349	3.16646e-05	0.000541549		ENSMUSG00000040875	Osbpl10	-0.979369	2.15404	17.6351	0.000803947	0.0130249
ENSMUSG00000021622	Ckmt2	2.38943	3.20279	10.7369	0.00521821	0.061027		ENSMUSG00000020651	Slc26a4	4.6457	2.38672	34.8155	3.1758e-05	0.000542297		ENSMUSG00000022629	Kif21a	-1.22864	1.40269	17.6449	0.000805858	0.0130462
ENSMUSG00000030990	Pgap2	-0.370408	5.36467	10.7024	0.00521992	0.061027		ENSMUSG00000069835	Sat2	1.3752	2.18693	34.7154	3.1927e-05	0.000544549		ENSMUSG00000062148	Ear6	4.87754	0.696733	17.6407	0.000806661	0.0130495
ENSMUSG00000086199	Bcas3os1	1.56937	-0.776427	10.7262	0.00523557	0.061027		ENSMUSG00000025986	Slc39a10	-1.40513	2.14215	34.7486	3.19398e-05	0.000544549		ENSMUSG00000034321	Exosc1	0.582528	3.53396	17.5579	0.000807395	0.0130507
ENSMUSG00000014198	Zfp385c	6.03978	-0.478031	10.726	0.00523598	0.061027		ENSMUSG00000026750	Psmb7	0.900304	6.91787	34.4958	3.21159e-05	0.00054681		ENSMUSG00000028899	Taf12	0.79407	4.47627	17.5779	0.000807933	0.0130507
ENSMUSG00000025069	Gsto2	-1.11831	0.322078	10.7254	0.00523695	0.061027		ENSMUSG00000022635	Zcrb1	1.15495	6.8149	34.6154	3.21226e-05	0.00054681		ENSMUSG00000020010	Vnn3	1.74223	2.58478	17.5954	0.000815392	0.0131615
ENSMUSG00000029402	Snrnp35	-0.519643	3.21193	10.6909	0.00523881	0.061027		ENSMUSG00000026171	Rnf25	0.9888	4.67465	34.4733	3.22272e-05	0.000548163		ENSMUSG00000053175	Bcl3	1.84563	4.41092	17.5901	0.000816434	0.0131685
ENSMUSG00000043164	Tmem212	-1.00576	5.91923	10.7233	0.00524026	0.061027		ENSMUSG00000025880	Smad7	-1.38859	4.03361	34.6969	3.23363e-05	0.000549591		ENSMUSG00000085208	Brip1os	0.602137	3.50405	17.4646	0.000825685	0.0133079
ENSMUSG00000078700	D030028A08Rik	-1.10768	-1.07476	10.6881	0.00524335	0.061027		ENSMUSG00000020692	Nle1	1.51772	2.85558	34.6867	3.23864e-05	0.000550015		ENSMUSG00000024737	Slc15a3	1.29529	4.22439	17.5369	0.000826857	0.013317
ENSMUSG00000029442	Wdr66	-0.843734	2.81034	10.7179	0.00524912	0.0610616		ENSMUSG00000022257	Laptm4b	-1.12476	5.05774	34.565	3.24861e-05	0.000550791		ENSMUSG00000052962	Mrpl35	0.58893	2.52875	17.4524	0.000828091	0.0133246
ENSMUSG00000037627	Rgs22	-1.01095	0.984995	10.7147	0.00525426	0.0610888		ENSMUSG00000054641	Mmrn1	-1.73545	2.09423	34.6639	3.24992e-05	0.000550791		ENSMUSG00000001986	Gria3	-0.889606	1.15793	17.4501	0.000828552	0.0133246
ENSMUSG00000019478	Rab4a	0.882611	2.75029	10.7095	0.00526281	0.0611556		ENSMUSG00000031939	Taf1d	2.79964	3.33354	34.6622	3.25078e-05	0.000550791		ENSMUSG00000028937	Acot7	0.74915	6.56111	17.3971	0.00083919	0.0134758
ENSMUSG00000029009	Mthfr	-0.637365	2.77239	10.6803	0.00528523	0.0613835		ENSMUSG00000042616	Oscp1	1.34723	4.22222	34.6503	3.25668e-05	0.000550935		ENSMUSG00000033904	Ccp110	-1.047	1.84984	17.4691	0.000839279	0.0134758
ENSMUSG00000074489	Bglap3	4.66343	1.69927	10.6891	0.00529617	0.0614778		ENSMUSG00000020700	Map3k3	-1.28857	4.31714	34.6403	3.26165e-05	0.000551347		ENSMUSG00000065176	Rnu12	4.43482	2.09368	19.8337	0.000839803	0.0134758
ENSMUSG00000053768	Chchd3	0.475138	5.7168	10.6529	0.0053012	0.0615036		ENSMUSG00000020792	Exoc7	0.874358	4.80542	34.3798	3.26954e-05	0.000552254		ENSMUSG00000029155	Spata18	-1.00483	2.69383	17.4591	0.000842359	0.0135068
ENSMUSG00000102758	Naaladl2	-2.42334	-2.59154	10.6472	0.00531372	0.0616159		ENSMUSG00000031358	Msl3	-0.798387	3.78126	34.2875	3.3165e-05	0.000559753		ENSMUSG00000024975	Pdcd4	-0.708192	3.74423	17.3762	0.000843424	0.013514
ENSMUSG00000100335	2310008N11Rik	7.27635	2.71099	11.6441	0.00533788	0.0618305		ENSMUSG00000020883	Fbxl20	-1.41185	1.98056	34.4532	3.33193e-05	0.000561922		ENSMUSG00000021868	Ppif	0.587902	3.54894	17.3428	0.000850259	0.0136135
ENSMUSG00000028838	Extl1	1.81867	-0.208635	10.6608	0.00534301	0.0618358		ENSMUSG00000003779	Kif20a	1.47564	0.872996	34.1966	3.36529e-05	0.000567023		ENSMUSG00000056004	Elapor2	-1.0672	0.723004	17.3243	0.000854055	0.0136443
ENSMUSG00000054263	Lifr	0.457273	3.22152	10.6264	0.00534537	0.0618358		ENSMUSG00000000295	Hddc2	1.59668	4.32234	34.4298	3.36828e-05	0.000567023		ENSMUSG00000028896	Rcc1	0.646969	2.05618	17.3128	0.000856436	0.0136685
ENSMUSG00000074254	Cyp2a4	-2.1727	-1.1653	10.6585	0.00534684	0.0618358		ENSMUSG00000074793	Hspa12b	-1.69691	4.50065	34.4215	3.37257e-05	0.000567023		ENSMUSG00000033099	Nol12	0.727229	5.05806	17.3079	0.000857435	0.0136685
ENSMUSG00000042686	Jph1	3.42808	-0.0849512	10.6517	0.00535824	0.0619348		ENSMUSG00000001323	Srr	-1.26809	2.98137	34.3688	3.37919e-05	0.000567698		ENSMUSG00000040528	Milr1	1.78173	3.96553	17.3849	0.000857451	0.0136685
ENSMUSG00000060981	H4c8	1.20488	3.34078	10.6397	0.00537825	0.0621332		ENSMUSG00000020023	Tmcc3	-1.63273	4.19941	34.3659	3.40142e-05	0.000570994		ENSMUSG00000040170	Fmo2	-1.06738	7.19184	17.3732	0.000859865	0.0136797
ENSMUSG00000049421	Zfp260	0.415828	4.0058	10.6005	0.00538879	0.0622219		ENSMUSG00000021938	Pspc1	0.91466	3.12956	34.1187	3.40437e-05	0.00057105		ENSMUSG00000024972	Lgals12	-1.18823	0.0773379	17.2939	0.000860346	0.0136797
ENSMUSG00000028629	Exo5	0.490041	2.78202	10.5948	0.00539854	0.0622537		ENSMUSG00000036896	C1qc	1.21086	5.81266	34.2993	3.43638e-05	0.000575976		ENSMUSG00000022323	Rida	-1.0268	3.98098	17.3554	0.000863542	0.0136797
ENSMUSG00000033065	Pfkm	3.1036	3.80714	10.6232	0.00540588	0.0622875		ENSMUSG00000026768	Itga8	-1.82743	4.36677	34.2906	3.44099e-05	0.000576306		ENSMUSG00000026307	Scly	0.642404	3.97356	17.2784	0.000863577	0.0136797
ENSMUSG00000022066	Entpd4b	-0.640322	3.05703	10.6022	0.00542539	0.0624463		ENSMUSG00000027589	Pcmtd2	-1.13552	3.36754	34.1211	3.45182e-05	0.000577677		ENSMUSG00000002297	Dbf4	0.64482	1.91576	17.2529	0.00086892	0.0137465
ENSMUSG00000044986	Tst	0.47069	6.71706	10.5719	0.00543729	0.0625208		ENSMUSG00000038305	Spats2l	1.41394	3.61879	34.2441	3.46567e-05	0.000579184		ENSMUSG00000089942	Pira2	1.20611	2.37706	17.3279	0.000869272	0.0137465
ENSMUSG00000041119	Pde9a	0.693445	5.0892	10.6045	0.00543759	0.0625208		ENSMUSG00000036792	Mbd5	-1.24524	1.87121	34.0305	3.46738e-05	0.000579184		ENSMUSG00000024457	Trim26	0.703817	4.53485	17.2233	0.000875178	0.0138119
ENSMUSG00000021061	Sptb	3.22615	0.267893	10.602	0.00544179	0.0625361		ENSMUSG00000025747	Tyms	1.61648	4.30403	34.2383	3.46879e-05	0.000579184		ENSMUSG00000066682	Pilrb2	1.46414	3.04892	17.2991	0.000875305	0.0138119
ENSMUSG00000031644	Nek1	-0.578548	1.53893	10.5484	0.00547752	0.0629136		ENSMUSG00000033863	Klf9	-2.30873	4.69473	34.2317	3.4723e-05	0.000579327		ENSMUSG00000064351	COX1	-1.03734	12.9934	17.2597	0.000879438	0.0138513
ENSMUSG00000034164	Emid1	1.22863	3.16286	10.5729	0.00549153	0.0630326		ENSMUSG00000055485	Soga1	-2.26746	2.25876	34.1667	3.50722e-05	0.00058426		ENSMUSG00000039285	Azi2	0.578782	5.17876	17.202	0.000879713	0.0138513
ENSMUSG00000020623	Map2k6	0.711247	0.552715	10.5391	0.00549366	0.0630326		ENSMUSG00000020464	Pnpt1	1.97781	3.75039	34.1546	3.51377e-05	0.000584905		ENSMUSG00000096215	Smim22	-0.702506	6.26517	17.1793	0.000884563	0.0139177
ENSMUSG00000055811	Cldn17	9.10498	-1.74976	12.6311	0.00549851	0.0630552		ENSMUSG00000063015	Ccni	-0.99879	6.04522	33.9065	3.52272e-05	0.000585948		ENSMUSG00000030677	Kif22	1.73367	0.993666	17.2516	0.000885358	0.0139201
ENSMUSG00000059895	Ptp4a3	1.04082	5.19308	10.5631	0.00550833	0.0630684		ENSMUSG00000030814	Bcl7c	0.696344	5.5043	33.8825	3.5318e-05	0.00058701		ENSMUSG00000045136	Tubb2b	1.09727	1.78431	17.2283	0.00088608	0.0139215
ENSMUSG00000020807	4933427D14Rik	-0.668379	0.780374	10.524	0.00551973	0.0631657		ENSMUSG00000005936	Kctd20	-0.951951	4.29932	33.8581	3.54526e-05	0.000588405		ENSMUSG00000024841	Eif1ad	0.547174	3.84489	17.1666	0.000887292	0.0139305
ENSMUSG00000026504	Sdccag8	-0.564892	2.54949	10.5148	0.00553573	0.0632825		ENSMUSG00000021699	Pde4d	-1.57494	1.9078	34.0914	3.54816e-05	0.000588405		ENSMUSG00000027454	Gins1	1.19286	1.98854	17.2346	0.000888987	0.0139471
ENSMUSG00000020541	Tom1l1	-0.575978	3.78416	10.5238	0.00553976	0.0632954		ENSMUSG00000057531	Dtnbp1	0.666422	5.4253	33.8527	3.54828e-05	0.000588405		ENSMUSG00000023224	Serping1	1.02677	8.46164	17.2165	0.000892873	0.0139887
ENSMUSG00000066319	Rtp3	0.773696	3.11138	10.531	0.0055639	0.0635336		ENSMUSG00000015312	Gadd45b	1.12212	6.73174	33.943	3.55444e-05	0.000588501		ENSMUSG00000023367	Tmem176a	0.718871	8.39277	17.1329	0.00089459	0.0139979
ENSMUSG00000047635	Mtrfr	0.529675	2.54741	10.4972	0.00556643	0.0635336		ENSMUSG00000026782	Abi2	-1.55662	1.61473	34.0754	3.55695e-05	0.000588501		ENSMUSG00000030286	Emc3	-0.472222	6.07916	17.1319	0.000894795	0.0139979
ENSMUSG00000021704	Mtx3	-0.631859	0.0820288	10.4884	0.00558189	0.063577		ENSMUSG00000050373	Snx21	-1.10126	3.88615	33.8881	3.57622e-05	0.000590953		ENSMUSG00000017697	Ada	4.1956	3.70859	17.2003	0.000896372	0.0140126
ENSMUSG00000022376	Adcy8	1.13751	1.86581	10.5139	0.00559368	0.0636781		ENSMUSG00000052760	A630001G21Rik	1.88003	1.71746	34.0386	3.57718e-05	0.000590953		ENSMUSG00000044934	Zfp367	-0.814843	3.59248	17.1262	0.000903634	0.0141005
ENSMUSG00000003039	Fam32a	0.363622	6.31097	10.4794	0.0055978	0.0636879		ENSMUSG00000044827	Tlr1	2.14782	1.7047	33.9998	3.59869e-05	0.000594056		ENSMUSG00000032342	Mto1	0.670721	2.1314	17.0901	0.000903933	0.0141005
ENSMUSG00000032484	Ngp	3.57912	1.22262	10.5101	0.00560038	0.0636879		ENSMUSG00000058267	Mrps14	0.919572	5.74576	33.7174	3.6241e-05	0.000597799		ENSMUSG00000081723	Gm15931	1.51319	1.15736	17.1504	0.00090724	0.0141419
ENSMUSG00000022280	Rnf19a	-0.457068	3.89772	10.4719	0.00561089	0.0637609		ENSMUSG00000069892	9930111J21Rik2	1.23955	2.74823	33.8478	3.63397e-05	0.0005989		ENSMUSG00000052212	Cd177	1.63298	3.89742	17.1371	0.000910154	0.0141739
ENSMUSG00000022358	Fbxo32	1.66838	2.02702	10.5031	0.00561264	0.0637609		ENSMUSG00000031442	Mcf2l	-1.59726	3.61315	33.9324	3.63645e-05	0.0005989		ENSMUSG00000022765	Snap29	0.599867	3.6426	17.06	0.000910591	0.0141739
ENSMUSG00000026983	Il36rn	8.14043	-0.234381	11.45	0.00562315	0.0638276		ENSMUSG00000035107	Dcbld2	-1.54376	1.84141	33.9278	3.63901e-05	0.0005989		ENSMUSG00000026198	Abcb6	-0.839982	3.45892	17.1002	0.000911455	0.0141773
ENSMUSG00000019846	Lama4	0.980079	4.48139	10.4965	0.00562437	0.0638276		ENSMUSG00000021714	Cenpk	2.64435	0.270737	33.9062	3.65121e-05	0.000599726		ENSMUSG00000025503	Taldo1	0.591635	7.72169	17.0361	0.000915904	0.0142262
ENSMUSG00000032040	Dcps	0.45973	4.52202	10.4571	0.00563722	0.0639402		ENSMUSG00000047466	8030462N17Rik	-1.03583	1.752	33.6646	3.6542e-05	0.000599726		ENSMUSG00000036636	Clcn7	0.892453	3.6192	17.0641	0.00092148	0.0143026
ENSMUSG00000030279	C2cd5	-0.395013	1.99836	10.4554	0.00564025	0.0639414		ENSMUSG00000003484	Cyp4f18	1.51242	3.86817	33.8994	3.65506e-05	0.000599726		ENSMUSG00000042642	Flad1	0.678185	3.12486	16.9935	0.000925473	0.0143544
ENSMUSG00000006335	Tfpt	0.477898	4.07891	10.4478	0.00565368	0.0639607		ENSMUSG00000050069	Grem2	-1.43648	3.6733	33.8963	3.65683e-05	0.000599726		ENSMUSG00000031927	1700012B09Rik	-1.72437	2.47738	17.0406	0.00093167	0.0144402
ENSMUSG00000098176	Ccdc166	0.522026	1.21647	10.4378	0.00567164	0.0640975		ENSMUSG00000028637	Ccdc30	1.76116	2.81199	33.8946	3.65777e-05	0.000599726		ENSMUSG00000097779	4833407H14Rik	1.66716	0.751617	17.0298	0.000934119	0.0144576
ENSMUSG00000023122	Sult1c2	2.88902	-1.82666	10.4663	0.00567781	0.064134		ENSMUSG00000053536	Cstf2t	-0.762591	3.1465	33.6253	3.67679e-05	0.000601481		ENSMUSG00000074749	Kiz	-0.748741	4.8596	16.9601	0.000938481	0.0144993
ENSMUSG00000031791	Tmem38a	2.30211	4.26239	10.435	0.00573395	0.0646677		ENSMUSG00000032301	Psma4	0.979577	7.14006	33.6185	3.68071e-05	0.000601481		ENSMUSG00000054934	Kcnmb4	-1.32047	1.71218	17.0102	0.000938579	0.0144993
ENSMUSG00000004933	Matk	-0.998212	-0.113931	10.4041	0.00573999	0.0646843		ENSMUSG00000070394	Tmem256	2.20899	9.17315	33.8492	3.68359e-05	0.000601481		ENSMUSG00000031577	Tti2	0.666346	1.25202	16.935	0.000938801	0.0144993
ENSMUSG00000106620	Trav7-5	-7.70998	-2.6456	11.8427	0.00574135	0.0646843		ENSMUSG00000027508	Pag1	-2.02416	1.74955	33.8487	3.68388e-05	0.000601481		ENSMUSG00000018199	Ro60	-0.787305	2.13924	16.9302	0.000939905	0.0144993
ENSMUSG00000026580	Selp	-1.4849	2.84739	10.4285	0.00574567	0.0646996		ENSMUSG00000000682	Cd52	1.63971	8.84908	33.8436	3.68681e-05	0.000601481		ENSMUSG00000035126	Dnai4	-1.34566	2.00384	17.0034	0.000940133	0.0144993
ENSMUSG00000073771	Btbd19	-0.506759	1.70106	10.3827	0.00577108	0.0649522		ENSMUSG00000034801	Sos2	-0.970428	3.59867	33.6078	3.68689e-05	0.000601481		ENSMUSG00000026548	Slamf9	1.33146	5.21162	16.9955	0.000941946	0.0145068
ENSMUSG00000073650	Catip	-1.14931	2.02812	10.4022	0.00579337	0.0651183		ENSMUSG00000017832	Hspb9	5.0442	0.705691	33.838	3.69002e-05	0.000601481		ENSMUSG00000095463	Entpd4	-0.538601	3.3981	16.9109	0.000944369	0.0145236
ENSMUSG00000034112	Atp2c2	-0.711607	1.66276	10.3826	0.00579775	0.0651183		ENSMUSG00000058470	Gm8369	3.46225	3.20205	33.8302	3.6945e-05	0.000601481		ENSMUSG00000047423	AI837181	0.823959	4.80109	16.9355	0.000948134	0.0145432
ENSMUSG00000029627	Zkscan14	0.517153	2.49454	10.3682	0.00579778	0.0651183		ENSMUSG00000024544	Ldlrad4	-1.43143	2.35999	33.8293	3.695e-05	0.000601481		ENSMUSG00000032735	Ablim3	-1.26194	4.24523	16.9663	0.000948639	0.0145432
ENSMUSG00000037977	6430571L13Rik	1.987	-2.21186	10.373	0.00580683	0.0651865		ENSMUSG00000037112	Sik2	-1.1824	1.60577	33.5834	3.70104e-05	0.000601481		ENSMUSG00000038943	Prc1	1.13136	1.48928	16.9471	0.000948647	0.0145432
ENSMUSG00000035105	Egln3	2.88294	0.940956	10.3916	0.00581278	0.0652196		ENSMUSG00000031107	Rbmx2	1.00157	1.8893	33.5819	3.70188e-05	0.000601481		ENSMUSG00000022033	Pbk	1.29238	1.46614	16.962	0.000949644	0.0145432
ENSMUSG00000086863	Gm15543	2.08381	2.30076	10.3784	0.00583699	0.0654166		ENSMUSG00000097099	Gm9917	-1.25056	3.56728	33.8133	3.70421e-05	0.000601481		ENSMUSG00000079852	Klra4	2.18037	1.90159	16.953	0.000951718	0.0145648
ENSMUSG00000092260	Zfp963	0.557045	1.15983	10.3289	0.00587035	0.0656968		ENSMUSG00000035878	Hykk	-2.09672	0.42039	33.8131	3.70431e-05	0.000601481		ENSMUSG00000028873	Cdca8	1.49617	1.29432	16.9485	0.000952759	0.0145705
ENSMUSG00000026546	Cfap45	-0.821186	3.46759	10.3573	0.00587588	0.0657249		ENSMUSG00000020137	Thap2	-1.12638	0.908883	33.5565	3.71669e-05	0.000602695		ENSMUSG00000026393	Nek7	-0.583077	4.95064	16.8669	0.000954593	0.0145859
ENSMUSG00000055629	B4galnt4	-1.4176	-2.55373	10.3127	0.00590055	0.0658996		ENSMUSG00000049420	Tmem200a	-1.61274	0.153444	33.5481	3.72161e-05	0.000602695		ENSMUSG00000030142	Clec4e	3.26982	3.75487	16.9363	0.000955598	0.0145859
ENSMUSG00000023452	Pisd	-0.342591	5.06697	10.309	0.00590747	0.0659431		ENSMUSG00000091264	Smim13	-0.869576	2.25145	33.5468	3.72239e-05	0.000602695		ENSMUSG00000086915	Gm16364	-1.0466	0.804043	16.8452	0.000960368	0.0146378
ENSMUSG00000043795	Prr33	6.48165	-2.56883	10.3361	0.00591535	0.0659636		ENSMUSG00000024436	Mrps18b	0.859989	4.65961	33.5429	3.72463e-05	0.000602695		ENSMUSG00000002983	Relb	1.0357	4.02251	16.9152	0.000960515	0.0146378
ENSMUSG00000017697	Ada	2.62404	3.70859	10.3244	0.00593718	0.0660938		ENSMUSG00000038650	Rnh1	1.31856	7.3149	33.7756	3.72592e-05	0.000602695		ENSMUSG00000017344	Vtn	1.68103	3.26054	16.894	0.00096548	0.0146827
ENSMUSG00000021636	Marveld2	0.477379	2.52304	10.2881	0.00594688	0.0661124		ENSMUSG00000069379	Gm4950	1.59209	0.795153	33.6098	3.72835e-05	0.000602695		ENSMUSG00000057068	Fam47e	-1.54187	3.47305	16.8859	0.000967396	0.0146939
ENSMUSG00000026413	Pkp1	11.2817	0.37878	12.2779	0.00596819	0.0663156		ENSMUSG00000040528	Milr1	2.33936	3.96553	33.7362	3.74881e-05	0.000605554		ENSMUSG00000026669	Mcm10	1.45627	0.263271	16.851	0.000967562	0.0146939
ENSMUSG00000044139	Prss53	1.04298	-0.917986	10.2526	0.00601435	0.0666819		ENSMUSG00000068580	Zfyve19	1.1978	4.16298	33.6958	3.75932e-05	0.00060629		ENSMUSG00000073889	Il11ra1	-0.677716	6.17019	16.8067	0.000968796	0.0147024
ENSMUSG00000013338	Fer1l4	-1.39856	-1.70035	10.2491	0.00602106	0.0666819		ENSMUSG00000022300	Dcaf13	0.836589	4.83467	33.4806	3.76132e-05	0.00060629		ENSMUSG00000028107	Tars2	0.568132	3.27007	16.7934	0.000971985	0.0147336
ENSMUSG00000031461	Myom2	3.93613	2.72341	10.2718	0.0060368	0.0668027		ENSMUSG00000000730	Dnmt3l	2.56869	0.665502	33.7067	3.76604e-05	0.00060654		ENSMUSG00000039110	Mycbpap	-1.26593	2.60802	16.8481	0.000976356	0.014785
ENSMUSG00000022227	Mcpt1	2.24536	-2.82623	10.2394	0.00603958	0.0668027		ENSMUSG00000030790	Adm	1.71174	3.26557	33.6653	3.79037e-05	0.000609111		ENSMUSG00000031821	Gins2	1.20698	2.95653	16.8457	0.000976946	0.014785
ENSMUSG00000025064	Col17a1	2.66524	0.20094	10.2651	0.00604975	0.0668813		ENSMUSG00000022419	Deptor	-1.83466	2.35972	33.6158	3.81972e-05	0.000613194		ENSMUSG00000039372	Marchf4	-1.19318	0.309956	16.7593	0.000980171	0.0148235
ENSMUSG00000028412	Slc44a1	-0.569744	4.455	10.2443	0.00606116	0.0669735		ENSMUSG00000025150	Cbr2	-1.55592	12.0088	33.613	3.8214e-05	0.000613194		ENSMUSG00000018927	Ccl6	1.10268	8.29548	16.825	0.000981877	0.014839
ENSMUSG00000036707	Cab39	-0.458929	5.3076	10.2213	0.0060745	0.067087		ENSMUSG00000036501	Fam13b	-1.08109	2.91897	33.373	3.83718e-05	0.000615273		ENSMUSG00000040152	Thbs1	1.56855	4.45612	16.8217	0.00098269	0.014841
ENSMUSG00000042529	Kcnj12	2.11414	0.0344887	10.2358	0.00610604	0.0673671		ENSMUSG00000029036	Atad3a	0.818947	3.40588	33.3271	3.85343e-05	0.000617235		ENSMUSG00000040329	Il7	-1.03807	0.316238	16.7437	0.000983938	0.0148496
ENSMUSG00000036246	Gmip	-0.872241	2.47481	10.2203	0.00613615	0.0675286		ENSMUSG00000042359	Osbpl6	-0.990846	3.49155	33.3244	3.85507e-05	0.000617235		ENSMUSG00000027074	Slc43a3	1.02583	7.00137	16.8132	0.000984724	0.0148512
ENSMUSG00000022035	Ccdc25	-0.395794	3.98636	10.1808	0.00615349	0.0676853		ENSMUSG00000031848	Lsm4	1.18847	6.23942	33.5177	3.863e-05	0.000618052		ENSMUSG00000041945	Mfsd9	-0.684962	0.732125	16.7345	0.000986178	0.0148564
ENSMUSG00000038011	Dnah10	-1.02866	0.120865	10.1877	0.00617615	0.0679003		ENSMUSG00000039473	Ubn1	-0.816707	3.28707	33.299	3.87055e-05	0.000618805		ENSMUSG00000027199	Gatm	1.30803	1.87583	16.8061	0.00098643	0.0148564
ENSMUSG00000034936	Arl4d	0.550865	5.43306	10.1666	0.00620181	0.0681138		ENSMUSG00000087370	Tmem170b	-1.12753	1.34516	33.2867	3.87807e-05	0.000618945		ENSMUSG00000028633	Ctps	1.08954	4.56038	16.7981	0.000988369	0.0148753
ENSMUSG00000068699	Flnc	3.00872	1.76274	10.185	0.00620534	0.0681183		ENSMUSG00000030465	Psd3	-1.02265	1.60383	33.2837	3.87992e-05	0.000618945		ENSMUSG00000040018	Cox15	0.900338	2.22692	16.7082	0.00099583	0.0149566
ENSMUSG00000061535	C1qtnf7	0.744068	4.68455	10.1788	0.00621771	0.0681531		ENSMUSG00000023064	Sncg	1.63235	3.72587	33.5138	3.88102e-05	0.000618945		ENSMUSG00000005262	Ufd1	0.723109	4.97681	16.6908	0.000997118	0.0149601
ENSMUSG00000079108	Srp54c	-0.692725	5.15357	10.1775	0.00622015	0.0681531		ENSMUSG00000021903	Galnt15	-1.89338	2.77671	33.4984	3.89038e-05	0.000618945		ENSMUSG00000024427	Spry4	1.74035	2.172	16.7608	0.000997434	0.0149601
ENSMUSG00000033882	Rbm46	1.02457	-0.0341011	10.1562	0.00622099	0.0681531		ENSMUSG00000041361	Myzap	-1.10587	5.95974	33.3895	3.89074e-05	0.000618945		ENSMUSG00000022557	Bop1	0.559516	3.85068	16.6794	0.000999662	0.0149833
ENSMUSG00000041479	Syt15	1.02977	1.98678	10.1685	0.00623816	0.0682182		ENSMUSG00000027109	Sp3	-0.817099	4.05648	33.2645	3.89166e-05	0.000618945		ENSMUSG00000022814	Umps	0.544622	2.32722	16.6512	0.00100665	0.0150777
ENSMUSG00000030302	Atp2b2	0.917546	0.169804	10.1346	0.006245	0.0682369		ENSMUSG00000025262	Fam120c	-2.23293	0.0105167	33.4932	3.89323e-05	0.000618945		ENSMUSG00000029823	Luc7l2	-0.468436	4.96766	16.6335	0.00101105	0.0151332
ENSMUSG00000060181	Slc35e3	-0.718434	2.78627	10.1583	0.00625845	0.0682853		ENSMUSG00000037005	Xpnpep2	-1.17318	1.35289	33.2606	3.89411e-05	0.000618945		ENSMUSG00000029468	P2rx7	1.07279	2.69571	16.6863	0.00101581	0.0151836
ENSMUSG00000066000	Zfp979	0.93474	-0.239491	10.1251	0.00626413	0.0682853		ENSMUSG00000028159	Dapp1	0.956574	2.77861	33.2527	3.89893e-05	0.000619259		ENSMUSG00000030541	Idh2	-0.583102	6.33348	16.5839	0.00102354	0.0152886
ENSMUSG00000036687	Tmem184a	-0.610224	3.74389	10.1473	0.00626616	0.0682853		ENSMUSG00000049882	Vcpkmt	1.57293	4.19663	33.4376	3.92751e-05	0.000623346		ENSMUSG00000029186	Pi4k2b	-0.549879	4.66999	16.5631	0.00102882	0.015357
ENSMUSG00000027313	Chac1	0.771992	2.14282	10.1537	0.00626749	0.0682853		ENSMUSG00000020911	Krt19	1.18904	7.70862	33.3134	3.94513e-05	0.000625688		ENSMUSG00000067279	Ppp1r3c	-0.788887	2.85574	16.5607	0.00103255	0.0154022
ENSMUSG00000023068	Nus1	-0.337933	3.84522	10.1203	0.00627369	0.0683054		ENSMUSG00000021958	Pinx1	0.769783	2.4994	33.1666	3.95245e-05	0.000626394		ENSMUSG00000061802	Odad2	-1.25653	0.701768	16.5977	0.00103556	0.015436
ENSMUSG00000031590	Frg1	0.587368	5.76578	10.1393	0.0062756	0.0683054		ENSMUSG00000025795	Rassf3	-1.51852	6.17217	33.3468	3.98374e-05	0.00062998		ENSMUSG00000054893	Zfp667	-0.783575	0.346833	16.5341	0.00103624	0.015436
ENSMUSG00000084929	Foxo6os	3.12184	-2.06316	10.1446	0.00628576	0.0683819		ENSMUSG00000023089	Ndufa5	1.09321	7.54229	33.1332	4.00737e-05	0.000633258		ENSMUSG00000043290	Zfp784	-0.644669	1.31284	16.5233	0.00103903	0.0154671
ENSMUSG00000020994	Pnn	-0.505268	3.49769	10.0955	0.00632364	0.0685802		ENSMUSG00000015647	Lama5	1.34737	5.22255	33.2883	4.02052e-05	0.000634312		ENSMUSG00000032097	Ddx6	-0.526894	5.09358	16.5057	0.00104358	0.0155242
ENSMUSG00000029601	Iqcd	-0.84447	0.248693	10.0944	0.00632598	0.0685802		ENSMUSG00000030417	Pdcd5	0.99901	6.85804	33.0506	4.02584e-05	0.000634312		ENSMUSG00000047907	Tshz2	-1.11477	1.67147	16.5591	0.00104811	0.0155725
ENSMUSG00000005125	Ndrg1	-0.417959	4.56748	10.0882	0.00633852	0.0686479		ENSMUSG00000020432	Tcn2	-0.99939	6.89255	33.0469	4.02819e-05	0.000634312		ENSMUSG00000021583	Erap1	0.901911	4.01346	16.5576	0.00104825	0.0155725
ENSMUSG00000050777	Tmem37	-1.18991	5.81468	10.1165	0.00634236	0.0686554		ENSMUSG00000020594	Pum2	-0.961366	4.47359	33.0463	4.02858e-05	0.000634312		ENSMUSG00000072115	Ang	-0.614751	5.37951	16.4748	0.0010516	0.0156117
ENSMUSG00000050555	Hyls1	0.935186	1.70124	10.1113	0.00635269	0.0687327		ENSMUSG00000092349	Smim40	2.38316	0.802811	33.2675	4.03366e-05	0.000634654		ENSMUSG00000059657	Stfa2l1	1.59832	4.40863	16.5344	0.00105451	0.0156442
ENSMUSG00000024654	Asrgl1	0.557226	2.41402	10.0797	0.0063558	0.0687327		ENSMUSG00000050957	Insl6	3.48785	2.16909	33.2351	4.05423e-05	0.000637431		ENSMUSG00000030753	Thap12	-0.565893	4.78069	16.4272	0.00106413	0.0157762
ENSMUSG00000049327	Kmt5a	-0.505472	4.66761	10.0727	0.006373	0.0688846		ENSMUSG00000042523	Dnal1	-0.890695	2.01124	33.0005	4.05796e-05	0.000637558		ENSMUSG00000028869	Gnl2	0.500633	4.46334	16.4192	0.00106625	0.0157968
ENSMUSG00000016356	Col20a1	1.50434	-0.921472	10.0965	0.00638249	0.068953		ENSMUSG00000006589	Aprt	1.15498	6.43145	33.1409	4.07158e-05	0.000639201		ENSMUSG00000079215	Zfp664	-0.793782	4.32674	16.45	0.00106903	0.0158273
ENSMUSG00000091230	H1f11-ps	-1.67835	-0.590445	10.0935	0.00638894	0.0689885		ENSMUSG00000029687	Ezh2	1.03357	2.2598	32.9522	4.08926e-05	0.000640985		ENSMUSG00000057522	Spop	-0.55152	6.58523	16.3815	0.00107632	0.0159116
ENSMUSG00000056900	Usp13	3.68658	0.829913	10.0913	0.00639347	0.0690034		ENSMUSG00000031016	Wee1	-1.642	1.69612	33.1711	4.09523e-05	0.000641106		ENSMUSG00000069305	H4c18	2.62099	1.67965	16.4503	0.00107667	0.0159116
ENSMUSG00000090523	Gypc	0.469727	3.78624	10.0503	0.00641607	0.0691817		ENSMUSG00000069171	Nr2f1	-2.28088	0.133821	33.1418	4.11419e-05	0.000643612		ENSMUSG00000021650	Ptcd2	0.488082	3.66676	16.3793	0.00107691	0.0159116
ENSMUSG00000052504	Epha3	0.97719	0.245022	10.0632	0.00641634	0.0691817		ENSMUSG00000026469	Xpr1	-1.65775	2.31027	33.1236	4.12596e-05	0.000644991		ENSMUSG00000028837	Psmb2	0.691208	7.30005	16.3694	0.00107956	0.0159272
ENSMUSG00000005102	Eif2ak4	-0.503378	1.33743	10.0479	0.00642096	0.0691974		ENSMUSG00000008730	Hipk1	-1.52974	4.487	33.1164	4.13064e-05	0.000645262		ENSMUSG00000073988	Ttpa	-1.25106	0.47088	16.3971	0.00108233	0.0159377
ENSMUSG00000071855	Ccdc112	-0.766847	0.600327	10.0423	0.00643253	0.0692793		ENSMUSG00000030954	Gp2	4.86227	2.49715	33.0912	4.14711e-05	0.000647139		ENSMUSG00000044469	Tnfaip8l1	0.689485	0.58866	16.3526	0.00108411	0.015944
ENSMUSG00000058057	Mettl7a3	1.57771	-1.37233	10.0462	0.00645487	0.0694257		ENSMUSG00000015127	Unkl	-0.883827	2.64609	32.8618	4.14859e-05	0.000647139		ENSMUSG00000000194	Gpr107	0.661512	3.62183	16.3522	0.00108422	0.015944
ENSMUSG00000027186	Elf5	0.731049	3.98307	10.0547	0.0064686	0.0695391		ENSMUSG00000029729	Zkscan1	-1.175	2.07362	32.8361	4.17644e-05	0.000650198		ENSMUSG00000027583	Zbtb46	0.591027	2.5069	16.3269	0.00109109	0.0160342
ENSMUSG00000028676	Srsf10	-0.476764	4.74231	10.0208	0.00647729	0.0695824		ENSMUSG00000027222	Pex16	0.660137	4.17829	32.8188	4.17714e-05	0.000650198		ENSMUSG00000079164	Tlr5	-0.891378	0.917831	16.322	0.00109244	0.0160433
ENSMUSG00000073197	5730507C01Rik	1.43368	-1.42139	10.0219	0.00647939	0.0695824		ENSMUSG00000032855	Pkd1	-1.36141	2.99414	33.0251	4.19058e-05	0.000651825		ENSMUSG00000002844	Adprh	0.567015	5.31764	16.3179	0.00109356	0.0160489
ENSMUSG00000035941	Ibtk	-0.511582	2.80984	10.0184	0.0064822	0.0695824		ENSMUSG00000078552	Dcdc2b	1.46459	3.54928	32.9842	4.21774e-05	0.000654503		ENSMUSG00000020184	Mdm2	-0.78271	4.55782	16.3423	0.00109803	0.0161037
ENSMUSG00000068854	H2bc21	0.64895	1.74447	10.0156	0.00649255	0.0695908		ENSMUSG00000034403	Pja1	-0.848583	4.2022	32.7526	4.22156e-05	0.000654503		ENSMUSG00000032925	Itgbl1	-1.50622	0.852427	16.359	0.00110131	0.016141
ENSMUSG00000024232	Bambi	0.898184	2.64408	10.03	0.00651997	0.0696999		ENSMUSG00000036817	Sun1	-0.960667	4.41028	32.7509	4.22267e-05	0.000654503		ENSMUSG00000063428	Ddo	-0.952922	1.74677	16.3183	0.00110272	0.0161442
ENSMUSG00000023084	Lrrc71	-1.39353	1.68045	10.0294	0.00652125	0.0696999		ENSMUSG00000086382	Chrna1os	3.16609	3.86362	32.9766	4.2228e-05	0.000654503		ENSMUSG00000030350	Prmt8	-0.839405	2.35695	16.2921	0.00110301	0.0161442
ENSMUSG00000022580	Rhpn1	-1.13629	-0.241205	10.0201	0.00652281	0.0696999		ENSMUSG00000024679	Ms4a6d	2.63452	6.12577	32.9083	4.2686e-05	0.000659592		ENSMUSG00000021943	Gdf10	-2.32725	1.94131	16.3486	0.00110416	0.0161502
ENSMUSG00000024076	Vit	-0.918245	-0.842751	9.99792	0.00652508	0.0696999		ENSMUSG00000033478	Fhip2a	-1.08813	2.66252	32.6984	4.26931e-05	0.000659592		ENSMUSG00000002699	Lcp2	1.05668	3.26434	16.3345	0.00110802	0.0161818
ENSMUSG00000033460	Armcx1	0.654067	3.10683	10.0077	0.00656308	0.0700095		ENSMUSG00000050103	Agmo	-1.19061	2.86299	32.8002	4.27074e-05	0.000659592		ENSMUSG00000030707	Coro1a	1.34713	7.54417	16.3286	0.00110967	0.0161874
ENSMUSG00000005718	Tfap4	0.587446	1.86462	9.97928	0.00656438	0.0700095		ENSMUSG00000061132	Blnk	1.09425	2.52834	32.684	4.27406e-05	0.000659639		ENSMUSG00000026395	Ptprc	1.23825	4.7432	16.2905	0.00112023	0.0163163
ENSMUSG00000049536	Tceal1	0.563037	1.61331	9.97784	0.00656741	0.0700095		ENSMUSG00000003929	Zfp81	-1.03273	0.100842	32.6649	4.28119e-05	0.000660272		ENSMUSG00000097534	Gm16675	0.97865	0.795458	16.2196	0.00112079	0.0163163
ENSMUSG00000042684	Npl	-0.752257	1.20571	9.98673	0.00657476	0.0700248		ENSMUSG00000066456	Hmgn3	1.22119	4.14181	32.882	4.28646e-05	0.000660386		ENSMUSG00000020808	Pimreg	1.16056	0.812916	16.2378	0.0011215	0.0163163
ENSMUSG00000060843	Ctnna3	2.28022	-2.24732	9.99283	0.00659062	0.0701254		ENSMUSG00000022995	Enah	-1.14935	3.51003	32.7842	4.28798e-05	0.000660386		ENSMUSG00000028273	Pdlim5	1.5994	4.76043	16.2793	0.00112336	0.0163285
ENSMUSG00000027107	Chrna1	6.83622	-1.82123	10.4995	0.00663199	0.0704625		ENSMUSG00000098234	Snhg6	2.35702	5.50477	32.8593	4.30186e-05	0.000661742		ENSMUSG00000036678	Aaas	0.801483	2.66417	16.2107	0.00112383	0.0163285
ENSMUSG00000047246	H2bc6	1.21226	1.02619	9.9687	0.00664949	0.0705615		ENSMUSG00000021298	Gpr132	1.27036	1.63975	32.6581	4.30649e-05	0.000661742		ENSMUSG00000029405	G3bp2	0.704985	4.88322	16.1939	0.00112803	0.0163775
ENSMUSG00000028545	Bend5	0.581686	1.17375	9.93866	0.00665094	0.0705615		ENSMUSG00000029402	Snrnp35	0.968637	3.21193	32.6253	4.30845e-05	0.000661742		ENSMUSG00000058385	H2bc8	2.81507	0.448211	16.2602	0.00112871	0.0163775
ENSMUSG00000032126	Hmbs	0.474139	4.33009	9.93267	0.00666382	0.0706263		ENSMUSG00000035451	Foxa1	-0.985358	3.51809	32.6246	4.30892e-05	0.000661742		ENSMUSG00000030800	Prss8	-0.970545	5.48383	16.2556	0.00113001	0.0163855
ENSMUSG00000021420	Fars2	0.415618	3.60061	9.92578	0.00667867	0.070707		ENSMUSG00000041040	Fam117b	-1.67552	3.38868	32.8249	4.32541e-05	0.000663471		ENSMUSG00000004788	Eif2b2	0.65682	5.13854	16.1723	0.00113417	0.016435
ENSMUSG00000024653	Scgb1a1	-0.678151	16.4718	9.9023	0.00672953	0.0711524		ENSMUSG00000030805	Stx4a	0.640096	5.83301	32.5923	4.33126e-05	0.000663772		ENSMUSG00000020178	Adora2a	1.41047	1.60712	16.2349	0.00113586	0.0164485
ENSMUSG00000043059	Zfp513	-0.374814	3.21826	9.89424	0.00674711	0.0713037		ENSMUSG00000032449	Slc25a36	-1.03831	4.17492	32.6131	4.35915e-05	0.0006674		ENSMUSG00000094796	BC147527	2.51663	4.5706	16.224	0.00113893	0.016482
ENSMUSG00000021748	Pdhb	0.342049	5.64356	9.88517	0.00676694	0.0713953		ENSMUSG00000039908	Slc26a11	-0.865474	1.33872	32.5496	4.36105e-05	0.0006674		ENSMUSG00000022108	Itm2b	0.766418	10.061	16.126	0.00114746	0.0165944
ENSMUSG00000089704	Galnt2	0.944179	4.43532	9.90503	0.00678706	0.0715431		ENSMUSG00000059900	Tmem40	1.69022	2.54386	32.7429	4.38204e-05	0.000670141		ENSMUSG00000059108	Ifitm6	2.08275	5.07463	16.184	0.00115037	0.0166255
ENSMUSG00000004996	Mri1	-0.640751	2.98536	9.90118	0.00678943	0.0715431		ENSMUSG00000029638	Glcci1	-1.8886	0.95526	32.7342	4.38809e-05	0.000670597		ENSMUSG00000051590	Map3k19	-1.32811	0.0992147	16.118	0.00115554	0.0166892
ENSMUSG00000016494	Cd34	0.744869	6.48103	9.90194	0.00679383	0.0715549		ENSMUSG00000050919	Zfp366	-2.40098	1.43767	32.7064	4.40757e-05	0.000673103		ENSMUSG00000028496	Mllt3	1.17787	2.94504	16.1548	0.0011588	0.0166957
ENSMUSG00000079243	Xirp1	4.09292	-0.10448	9.89817	0.00680208	0.0715846		ENSMUSG00000050565	Tor1aip2	0.964353	5.67177	32.4197	4.45564e-05	0.000679493		ENSMUSG00000038173	Enpp6	1.3211	1.13289	16.1503	0.00116012	0.0166957
ENSMUSG00000047394	Odf3b	-0.852103	3.35288	9.89766	0.00680321	0.0715846		ENSMUSG00000026691	Fmo3	-1.70467	4.62949	32.6146	4.47236e-05	0.000681351		ENSMUSG00000027649	Ctnnbl1	0.640993	3.5668	16.0808	0.00116058	0.0166957
ENSMUSG00000021701	Plk2	0.524265	4.67587	9.86888	0.00681372	0.0716606		ENSMUSG00000021243	Fcf1	1.21955	6.09614	32.6104	4.47541e-05	0.000681351		ENSMUSG00000021190	Lgmn	0.559406	7.69593	16.059	0.00116699	0.0167547
ENSMUSG00000031877	Ces2g	0.811729	3.26525	9.88879	0.00682268	0.0717096		ENSMUSG00000008373	Prpf31	0.660165	4.65362	32.3862	4.47719e-05	0.000681351		ENSMUSG00000043088	Il17re	-1.11759	2.82375	16.114	0.00117071	0.0167971
ENSMUSG00000027994	Mcub	-0.605185	4.1248	9.88351	0.00682823	0.0717096		ENSMUSG00000035179	Ppp1r32	1.52664	2.50418	32.5949	4.48642e-05	0.000682164		ENSMUSG00000070934	Rraga	0.551677	5.34073	16.0284	0.00117601	0.016862
ENSMUSG00000035189	Ano4	3.49772	-3.63487	9.85765	0.00684795	0.0718391		ENSMUSG00000031951	Tmem231	-1.08051	1.94153	32.3538	4.50062e-05	0.000683012		ENSMUSG00000053560	Ier2	1.82922	6.65	16.0924	0.00117705	0.0168659
ENSMUSG00000048782	Insc	2.76025	-1.52959	9.8762	0.00685044	0.0718391		ENSMUSG00000021952	Xpo4	-1.39233	1.13413	32.3774	4.50582e-05	0.000683325		ENSMUSG00000005125	Ndrg1	-0.567897	4.56748	15.9951	0.00118594	0.016971
ENSMUSG00000029659	Medag	-0.702973	2.89964	9.87135	0.00686117	0.0719171		ENSMUSG00000027411	Vps16	1.34194	5.36152	32.5584	4.51259e-05	0.000683877		ENSMUSG00000040035	Disp2	2.13775	1.98951	16.0567	0.00118764	0.0169842
ENSMUSG00000036403	Cep135	-0.579093	0.167941	9.83361	0.00688094	0.0720236		ENSMUSG00000022197	Pdzd2	-2.67124	4.42323	32.5507	4.51819e-05	0.00068425		ENSMUSG00000070284	Gmppb	0.854995	4.69118	16.0449	0.00118982	0.0170009
ENSMUSG00000038055	Dexi	0.582272	3.93619	9.84892	0.00688124	0.0720236		ENSMUSG00000046785	Epm2aip1	-0.855498	1.51808	32.3193	4.52573e-05	0.000684917		ENSMUSG00000044393	Dsg2	-1.15977	0.947599	16.029	0.00119036	0.0170009
ENSMUSG00000028435	Aqp3	2.68149	1.65765	9.85574	0.00689583	0.0720726		ENSMUSG00000044894	Uqcrq	1.71417	9.09551	32.4578	4.58567e-05	0.000693025		ENSMUSG00000041124	Msantd4	-0.443084	4.08254	15.966	0.00119472	0.0170519
ENSMUSG00000041189	Chrnb1	-0.586276	3.18286	9.83932	0.00689965	0.072078		ENSMUSG00000032299	Commd4	1.26231	5.41427	32.4535	4.58883e-05	0.000693025		ENSMUSG00000017978	Cadps2	-0.774757	3.16846	15.9771	0.00119767	0.0170716
ENSMUSG00000062778	Chia1	0.949173	6.44375	9.85024	0.00690809	0.0721174		ENSMUSG00000009470	Tnpo1	-1.37446	3.05793	32.442	4.59729e-05	0.000693345		ENSMUSG00000089804	Gm16136	-0.957935	3.35761	16.0134	0.00120062	0.0171025
ENSMUSG00000030303	Far2	2.24214	-3.64349	9.82062	0.00691003	0.0721174		ENSMUSG00000004642	Slbp	0.766248	4.32503	32.2221	4.5973e-05	0.000693345		ENSMUSG00000026511	Srp9	-1.04063	6.87472	16.0037	0.00120356	0.0171333
ENSMUSG00000030996	Art1	3.24531	1.91194	9.84779	0.00691356	0.0721198		ENSMUSG00000053063	Clec12a	2.35174	4.51523	32.4299	4.60619e-05	0.000694205		ENSMUSG00000022488	Nckap1l	1.23436	3.24801	15.9892	0.00120794	0.0171845
ENSMUSG00000067279	Ppp1r3c	0.573969	2.85574	9.81264	0.00693905	0.0722737		ENSMUSG00000005470	Asf1b	1.08925	1.40963	32.2	4.6138e-05	0.000694402		ENSMUSG00000006931	P3h4	-0.972656	3.92031	15.9626	0.00121605	0.0172652
ENSMUSG00000008206	Cers4	0.51402	4.18756	9.80463	0.00694852	0.0722772		ENSMUSG00000027217	Tspan18	-1.68803	5.07374	32.4195	4.61386e-05	0.000694402		ENSMUSG00000023966	Rsph9	-0.572842	4.72544	15.8799	0.00122105	0.0173047
ENSMUSG00000031372	Trex2	3.40853	-0.4279	9.82962	0.00695427	0.0723025		ENSMUSG00000033319	Fem1c	-0.662426	2.56049	32.1905	4.62084e-05	0.000694973		ENSMUSG00000010290	AI597479	-0.713099	2.99341	15.8796	0.00122116	0.0173047
ENSMUSG00000062713	Sim2	8.81236	1.0894	10.6678	0.00697175	0.0724152		ENSMUSG00000031609	Sap30	2.12378	4.82636	32.3825	4.64128e-05	0.000697566		ENSMUSG00000027435	Cd93	1.86987	5.85173	15.9224	0.00122844	0.0173854
ENSMUSG00000030278	Cidec	1.15823	2.595	9.81466	0.006988	0.0725436		ENSMUSG00000078771	Evi2a	2.29565	5.33433	32.3467	4.66795e-05	0.000701091		ENSMUSG00000033157	Abhd10	0.837741	2.64809	15.8572	0.00123415	0.0174549
ENSMUSG00000006538	Ihh	-1.61519	-2.98646	9.78487	0.00699075	0.0725436		ENSMUSG00000016559	H3f3b	1.08821	8.7174	32.1242	4.69116e-05	0.000704093		ENSMUSG00000079710	Dynlt2a2	-1.49239	1.5176	15.8581	0.00124855	0.0176243
ENSMUSG00000070000	Fcho1	-0.914959	0.923006	9.80253	0.00701548	0.072731		ENSMUSG00000066196	Spag8	1.63531	2.57952	32.2899	4.71065e-05	0.000706458		ENSMUSG00000041645	Ddx24	1.14505	5.05428	15.8457	0.00125246	0.0176566
ENSMUSG00000033542	Arhgef5	-0.426701	3.88194	9.77091	0.00702258	0.0727701		ENSMUSG00000018916	Csf2	2.85484	3.64109	32.2863	4.71339e-05	0.000706458		ENSMUSG00000038633	Degs1	-0.51247	6.35201	15.7751	0.00125403	0.0176673
ENSMUSG00000025037	Maoa	0.657411	3.73328	9.79254	0.00703821	0.0728654		ENSMUSG00000036249	Rbm43	1.09121	4.42031	32.1833	4.71902e-05	0.000706817		ENSMUSG00000040543	Pitpnm3	-0.997134	1.9914	15.8352	0.00125578	0.0176806
ENSMUSG00000039382	Wdr45	0.569629	5.77873	9.77704	0.00704601	0.072909		ENSMUSG00000020629	Adi1	-0.900171	4.66337	32.0536	4.72452e-05	0.000707082		ENSMUSG00000022225	Cma1	1.00589	0.585726	15.7661	0.00125691	0.0176851
ENSMUSG00000050808	Muc15	7.38576	-3.02566	12.2807	0.00705293	0.072946		ENSMUSG00000043881	Kbtbd7	-1.11878	1.45106	32.05	4.72727e-05	0.000707082		ENSMUSG00000042050	Dync2i1	-0.628596	1.65147	15.7613	0.00125844	0.017695
ENSMUSG00000020547	Bzw2	0.745305	3.95134	9.77766	0.00707222	0.0730336		ENSMUSG00000001700	Gramd3	0.866508	2.73938	32.0457	4.7306e-05	0.000707095		ENSMUSG00000054320	Lrrc36	-1.04694	1.51628	15.8171	0.00125924	0.017695
ENSMUSG00000037916	Ndufv1	0.463696	6.24154	9.74619	0.00707931	0.0730458		ENSMUSG00000003531	Dgcr6	1.39324	6.5824	32.2264	4.75891e-05	0.00071084		ENSMUSG00000005481	Ddx39a	0.973313	4.73098	15.8212	0.00126026	0.0176979
ENSMUSG00000030708	Dnajb13	-0.588612	2.92577	9.75515	0.007086	0.0730802		ENSMUSG00000054604	Cggbp1	-0.77792	4.61406	31.9658	4.79235e-05	0.000714857		ENSMUSG00000006782	Cnp	0.762942	4.84264	15.7564	0.00126761	0.0177898
ENSMUSG00000045064	Zc2hc1c	-0.572403	0.757553	9.73734	0.00709977	0.0731251		ENSMUSG00000027452	Acss1	-1.19436	3.93993	32.1661	4.80432e-05	0.000715839		ENSMUSG00000028434	Epb41l4b	-0.772896	4.16374	15.7432	0.00127533	0.0178865
ENSMUSG00000079298	Klrb1b	0.886004	1.91397	9.76539	0.00710041	0.0731251		ENSMUSG00000034981	Parm1	-1.58423	1.56382	32.1658	4.8055e-05	0.000715839		ENSMUSG00000020321	Mdh1	0.652971	6.5614	15.7006	0.00127809	0.0179137
ENSMUSG00000026809	Spaca9	-0.65084	4.77972	9.75958	0.00711379	0.0731876		ENSMUSG00000053774	Ubxn7	-0.887078	1.7252	31.9322	4.81863e-05	0.000717306		ENSMUSG00000026577	Blzf1	0.593241	3.20373	15.6912	0.00128117	0.0179455
ENSMUSG00000042831	Alkbh6	-0.378357	4.7298	9.73013	0.00711648	0.0731876		ENSMUSG00000019715	Gle1	-0.57723	3.80967	31.9271	4.82263e-05	0.000717411		ENSMUSG00000057604	Lmcd1	0.779087	3.66183	15.6816	0.00129055	0.0180536
ENSMUSG00000040154	Wfdc5	4.75672	-0.441505	9.75705	0.00711965	0.0731876		ENSMUSG00000035778	Ggta1	-0.824733	4.2613	31.9092	4.83672e-05	0.000718513		ENSMUSG00000095028	Sirpb1b	2.16905	3.87528	15.7095	0.00129646	0.0181043
ENSMUSG00000074136	4930513N10Rik	1.23975	-1.77537	9.72501	0.00712836	0.0731876		ENSMUSG00000064294	Aox3	-1.80168	4.26279	32.1202	4.84092e-05	0.000718513		ENSMUSG00000034595	Ppp1r18	0.609785	5.3381	15.6447	0.00129648	0.0181043
ENSMUSG00000021123	Rdh12	2.20066	0.83774	9.75114	0.0071333	0.0731876		ENSMUSG00000039081	Zfp503	-1.72717	4.1076	32.1176	4.8429e-05	0.000718513		ENSMUSG00000022770	Dlg1	-0.572655	4.47391	15.6442	0.00129666	0.0181043
ENSMUSG00000013936	Myl2	2.46042	-1.07199	9.75057	0.00713463	0.0731876		ENSMUSG00000021270	Hsp90aa1	-0.920025	7.88493	31.901	4.8432e-05	0.000718513		ENSMUSG00000053161	Daw1	-1.91173	0.541884	15.6932	0.00130183	0.0181532
ENSMUSG00000020527	Myo19	-0.922315	0.257734	9.7324	0.00713665	0.0731876		ENSMUSG00000018001	Cyth3	-1.45336	5.65559	32.0987	4.85767e-05	0.000720169		ENSMUSG00000026784	Pdss1	0.774425	1.05789	15.6178	0.00130543	0.0181918
ENSMUSG00000038803	Ost4	0.447496	7.86703	9.71985	0.00714038	0.0731915		ENSMUSG00000098557	Kctd12	-1.59064	3.2361	32.0818	4.87093e-05	0.000721251		ENSMUSG00000071005	Ccl19	1.57644	2.55558	15.6714	0.00130908	0.018231
ENSMUSG00000056004	Elapor2	-0.743109	0.723004	9.71399	0.00715404	0.0732025		ENSMUSG00000039275	Foxk2	-0.723154	3.28826	31.8651	4.87158e-05	0.000721251		ENSMUSG00000021608	Lpcat1	-0.760605	7.1503	15.6177	0.00131234	0.0182616
ENSMUSG00000025437	Usp33	-0.452496	4.04271	9.71282	0.00715677	0.0732025		ENSMUSG00000017652	Cd40	2.8448	5.37342	32.071	4.8794e-05	0.000721438		ENSMUSG00000047361	Gm973	-1.30081	2.62087	15.6576	0.00131368	0.0182616
ENSMUSG00000036110	Slc17a2	2.52961	-2.90755	9.71872	0.00716335	0.0732025		ENSMUSG00000033361	Prrg3	-1.87797	3.22955	32.0698	4.88036e-05	0.000721438		ENSMUSG00000038884	Shfl	1.04325	3.89311	15.6553	0.00131445	0.0182616
ENSMUSG00000070424	Art5	2.25776	-0.943134	9.73751	0.00716494	0.0732025		ENSMUSG00000030509	Asb7	-1.06532	1.58659	31.8219	4.906e-05	0.000724381		ENSMUSG00000008892	Vdac3	0.501209	6.40572	15.5904	0.00131462	0.0182616
ENSMUSG00000056553	Ptprn2	-1.49286	-1.45231	9.71757	0.00717076	0.0732277		ENSMUSG00000030591	Psmd8	0.86449	7.04035	31.8078	4.91734e-05	0.000725566		ENSMUSG00000030047	Arhgap25	0.753007	2.9502	15.578	0.00131883	0.0182968
ENSMUSG00000023885	Thbs2	1.4242	-0.991082	9.71901	0.00718564	0.0733453		ENSMUSG00000032452	Clstn2	-2.36812	1.45055	31.9716	4.95831e-05	0.000731116		ENSMUSG00000056290	Ms4a4b	1.71367	4.93751	15.6312	0.00132255	0.0183178
ENSMUSG00000035472	Slc25a21	3.07188	-3.52536	9.7	0.00720037	0.073434		ENSMUSG00000033450	Tagap	1.78106	1.76327	31.9566	4.97031e-05	0.000731896		ENSMUSG00000022676	Snai2	-1.11101	1.16688	15.6243	0.00132307	0.0183178
ENSMUSG00000029422	Rsrc2	-0.34233	4.66603	9.69392	0.00720106	0.073434		ENSMUSG00000054843	Atrnl1	-1.62115	3.0032	31.9021	5.01433e-05	0.000737881		ENSMUSG00000059631	1500035N22Rik	-3.83546	0.255431	15.6115	0.0013292	0.0183823
ENSMUSG00000022546	Gpt	0.721169	4.18897	9.71969	0.00720653	0.0734554		ENSMUSG00000024414	Mrpl27	1.76828	6.91187	31.8865	5.02702e-05	0.000739249		ENSMUSG00000035273	Hpse	1.03777	2.53928	15.6058	0.00133114	0.0183974
ENSMUSG00000039623	Ap5z1	-0.536636	1.76004	9.68918	0.00721222	0.0734792		ENSMUSG00000038175	Mylip	-1.05292	3.18955	31.6833	5.04771e-05	0.000741792		ENSMUSG00000068739	Sars	0.522103	6.01137	15.5365	0.00133295	0.0183991
ENSMUSG00000031893	Tsnaxip1	-0.691394	0.922419	9.68279	0.0072273	0.0735984		ENSMUSG00000044338	Aplnr	-2.52173	3.23135	31.8331	5.07068e-05	0.000744667		ENSMUSG00000027217	Tspan18	1.23694	5.07374	15.5877	0.0013373	0.0184358
ENSMUSG00000023175	Bsg	0.422485	9.22018	9.68066	0.00723232	0.0736026		ENSMUSG00000078137	Ankrd63	-2.0235	1.75766	31.825	5.07732e-05	0.000745141		ENSMUSG00000090523	Gypc	0.645548	3.78624	15.51	0.00134205	0.0184896
ENSMUSG00000024769	Cdc42bpg	-0.840137	5.21038	9.70691	0.00723654	0.0736026		ENSMUSG00000059890	Ube4a	-1.33933	3.14352	31.796	5.10124e-05	0.000748148		ENSMUSG00000030471	Zdhhc13	0.648112	2.66823	15.4902	0.00134891	0.0185724
ENSMUSG00000081683	Fzd10	3.27994	-2.39743	9.7061	0.00723843	0.0736026		ENSMUSG00000049571	Cfap46	1.84103	0.824841	31.7894	5.1067e-05	0.000748445		ENSMUSG00000035960	Apex1	0.67792	4.39468	15.478	0.00135314	0.0186171
ENSMUSG00000040472	Rabggta	-0.482584	3.09243	9.67395	0.00724822	0.0736396		ENSMUSG00000018750	Zbtb4	-1.67379	4.60481	31.7605	5.1307e-05	0.000750954		ENSMUSG00000070583	Fv1	1.07748	0.422638	15.476	0.00135386	0.0186171
ENSMUSG00000069830	Nlrp1a	-1.44393	-1.6912	9.67182	0.00725326	0.0736561		ENSMUSG00000039886	Tmem120a	1.2758	4.55772	31.7401	5.14771e-05	0.000752693		ENSMUSG00000036435	Exoc1	0.662219	3.15902	15.4713	0.00135548	0.0186276
ENSMUSG00000036352	Ubac1	0.673971	4.0343	9.692	0.00727172	0.0736561		ENSMUSG00000040412	Elapor1	-2.17263	4.61577	31.738	5.14948e-05	0.000752693		ENSMUSG00000086013	Gm15706	-0.891015	1.06706	15.4669	0.00135703	0.0186372
ENSMUSG00000057816	Cfap299	-0.687405	2.93149	9.69186	0.00727205	0.0736561		ENSMUSG00000024644	Cndp2	0.666847	5.97563	31.5193	5.15515e-05	0.000753017		ENSMUSG00000002808	Epdr1	-0.865528	2.56947	15.4851	0.00136642	0.0187192
ENSMUSG00000008200	Fnbp4	-0.96023	3.43466	9.69084	0.00727447	0.0736561		ENSMUSG00000018377	Vezf1	-0.972024	3.95818	31.4899	5.18004e-05	0.000755641		ENSMUSG00000100018	Gm7776	1.75462	0.481628	15.5025	0.00136675	0.0187192
ENSMUSG00000038463	Olfml2b	0.564102	2.53112	9.65771	0.0072894	0.073725		ENSMUSG00000022526	Zfp251	-1.4039	2.01421	31.6811	5.19733e-05	0.000757657		ENSMUSG00000024829	Mrpl21	0.884921	5.44593	15.4782	0.00137525	0.0187649
ENSMUSG00000037727	Avp	5.96247	-3.80832	12.1265	0.00729699	0.073725		ENSMUSG00000002111	Spi1	1.14202	5.72419	31.6585	5.20365e-05	0.000758073		ENSMUSG00000070306	Ccdc153	-1.60584	6.35824	15.4747	0.0013765	0.0187649
ENSMUSG00000044948	Cfap43	-0.605777	3.80759	9.67775	0.00729805	0.073725		ENSMUSG00000027951	Adar	1.27698	4.54761	31.646	5.22705e-05	0.000760411		ENSMUSG00000032204	Aqp9	2.0433	0.245385	15.4718	0.00137752	0.0187649
ENSMUSG00000031409	Tceal6	2.51374	-2.19955	9.6801	0.00729995	0.073725		ENSMUSG00000004151	Etv1	-2.03147	1.05356	31.6424	5.23015e-05	0.000760411		ENSMUSG00000031605	Klhl2	-0.8399	3.45207	15.4653	0.00137762	0.0187649
ENSMUSG00000021716	Srek1ip1	0.394435	2.36562	9.65195	0.00730054	0.073725		ENSMUSG00000016637	Ift27	0.761617	4.99463	31.4224	5.23792e-05	0.000760449		ENSMUSG00000015165	Hnrnpl	0.489994	6.90323	15.4063	0.00137839	0.0187649
ENSMUSG00000022037	Clu	-0.752652	7.76079	9.67603	0.00730962	0.0737727		ENSMUSG00000032122	Slc37a2	1.38912	1.31183	31.4916	5.239e-05	0.000760449		ENSMUSG00000026894	Morn5	-0.897429	2.89632	15.4666	0.00137936	0.0187649
ENSMUSG00000054855	Rnd1	-0.745966	3.31413	9.67502	0.00731203	0.0737727		ENSMUSG00000052270	Fpr2	1.35254	4.33235	31.6298	5.24087e-05	0.000760449		ENSMUSG00000034449	Dhrs11	1.66442	3.012	15.4645	0.00138009	0.0187649
ENSMUSG00000042988	Notum	0.975006	1.99791	9.66336	0.00733984	0.0739574		ENSMUSG00000019920	Lims1	-0.719445	4.96994	31.4079	5.25042e-05	0.000760911		ENSMUSG00000000811	Txnrd3	-0.948916	2.64638	15.4283	0.00139298	0.0189167
ENSMUSG00000032540	Abhd5	0.630285	5.50904	9.65783	0.00735309	0.0740367		ENSMUSG00000021458	Aopep	1.43524	4.09433	31.6172	5.25161e-05	0.000760911		ENSMUSG00000039391	Ccdc81	-1.23533	1.10296	15.4213	0.00139547	0.0189387
ENSMUSG00000029103	Lrpap1	0.366602	6.51473	9.62728	0.00735977	0.074049		ENSMUSG00000019966	Kitl	-1.61048	5.06989	31.6086	5.25902e-05	0.000760911		ENSMUSG00000068267	Cenpb	-0.604115	6.43056	15.3481	0.0013993	0.0189788
ENSMUSG00000055547	Apobec4	-0.990845	-0.723203	9.62043	0.00737632	0.0741129		ENSMUSG00000022811	Zfp148	-0.823522	2.67966	31.3971	5.25977e-05	0.000760911		ENSMUSG00000048163	Selplg	1.53946	5.32017	15.3894	0.00140695	0.0190707
ENSMUSG00000078588	Ccdc24	-1.37412	2.60648	9.64322	0.00738821	0.0741473		ENSMUSG00000066677	Ifi208	1.24886	3.46061	31.5901	5.27489e-05	0.000762344		ENSMUSG00000040688	Tbl3	0.506348	4.09828	15.3163	0.00141086	0.0191118
ENSMUSG00000056313	Tcim	0.476618	4.3498	9.61532	0.00738868	0.0741473		ENSMUSG00000035258	Abi3bp	-1.31233	3.17374	31.5255	5.33076e-05	0.000769399		ENSMUSG00000022698	Naa50	-0.468848	4.22925	15.3089	0.00141355	0.0191365
ENSMUSG00000058287	Gm12253	3.467	-3.80337	10.4214	0.00739376	0.0741473		ENSMUSG00000078812	Eif5a	0.745247	8.92969	31.3113	5.33467e-05	0.000769455		ENSMUSG00000042523	Dnal1	-0.620237	2.01124	15.2645	0.00142991	0.0193003
ENSMUSG00000036880	Acaa2	0.443605	6.3369	9.612	0.00739672	0.0741473		ENSMUSG00000053746	Ptrh1	1.32308	2.69285	31.4635	5.38498e-05	0.000775534		ENSMUSG00000090121	Abhd12b	2.55027	0.272004	15.3264	0.00142997	0.0193003
ENSMUSG00000018849	Wwc1	-1.03263	5.43671	9.6341	0.00741022	0.0742485		ENSMUSG00000101013	A630072M18Rik	-1.36203	0.513331	31.2516	5.38748e-05	0.000775534		ENSMUSG00000025171	Ubtd1	0.765324	4.15531	15.2847	0.00143008	0.0193003
ENSMUSG00000030330	Ing4	0.656933	4.90219	9.62562	0.00743077	0.0744202		ENSMUSG00000001416	Cct3	0.846963	7.06215	31.2313	5.4056e-05	0.00077763		ENSMUSG00000073856	Iqck	-0.830963	1.72395	15.235	0.00144088	0.0194275
ENSMUSG00000035373	Ccl7	-1.35285	6.95471	9.62344	0.00743605	0.0744389		ENSMUSG00000027679	Dnajc19	1.53153	6.13959	31.4198	5.42361e-05	0.000779193		ENSMUSG00000028807	Zbtb8a	-0.578917	2.57143	15.234	0.00144128	0.0194275
ENSMUSG00000053318	Slamf8	-0.896638	2.14817	9.61452	0.00745774	0.0745195		ENSMUSG00000025234	Arih1	-0.86963	3.94827	31.204	5.43006e-05	0.000779578		ENSMUSG00000021253	Tgfb3	-1.03281	3.51565	15.2927	0.00144245	0.0194313
ENSMUSG00000087283	Gm13580	-1.35684	-0.162042	9.61452	0.00745776	0.0745195		ENSMUSG00000001020	S100a4	2.09508	8.51807	31.4087	5.43343e-05	0.000779578		ENSMUSG00000043008	Klhl6	0.721979	2.75288	15.2255	0.00144447	0.019438
ENSMUSG00000007888	Crlf1	-0.592647	3.66185	9.60332	0.00746653	0.0745687		ENSMUSG00000007656	Arpp19	0.877414	7.58232	31.1832	5.4488e-05	0.000781269		ENSMUSG00000027011	Ube2e3	-0.477483	5.0445	15.2248	0.00144473	0.019438
ENSMUSG00000043702	Pde12	-0.555148	1.14689	9.58194	0.00747003	0.0745687		ENSMUSG00000057914	Cacnb2	-1.283	0.729043	31.1698	5.46085e-05	0.000781989		ENSMUSG00000030339	Ltbr	0.523119	6.06179	15.1688	0.00146592	0.0196966
ENSMUSG00000068745	Mybphl	2.09985	3.40721	9.60732	0.00747532	0.0745687		ENSMUSG00000001305	Rrp15	0.770265	3.49223	31.1697	5.46098e-05	0.000781989		ENSMUSG00000015852	Fcrls	-1.68469	0.887814	15.2266	0.00146725	0.0196966
ENSMUSG00000024381	Bin1	1.18198	4.76387	9.60604	0.00747843	0.0745687		ENSMUSG00000058446	Znrf2	-0.640421	2.9649	31.139	5.48879e-05	0.000785455		ENSMUSG00000032584	Mst1r	-1.04085	0.292556	15.1645	0.00146756	0.0196966
ENSMUSG00000021799	Opn4	2.87044	-3.59828	9.57659	0.00748318	0.0745687		ENSMUSG00000014551	Mrps25	0.957452	5.01506	31.1436	5.50102e-05	0.000786689		ENSMUSG00000027886	1700013F07Rik	-0.996164	3.14762	15.2063	0.00147497	0.0197549
ENSMUSG00000029201	Ugdh	-0.422795	3.89424	9.5706	0.00749791	0.0746813		ENSMUSG00000049950	Rpp38	1.60539	2.93766	31.3164	5.51618e-05	0.000788268		ENSMUSG00000096188	Cmtm4	-0.881705	3.04754	15.2055	0.0014753	0.0197549
ENSMUSG00000026896	Ifih1	-0.66793	5.00695	9.5935	0.00750916	0.0747018		ENSMUSG00000028410	Dnaja1	-1.00249	6.73006	31.1263	5.51929e-05	0.000788268		ENSMUSG00000001518	Itfg2	0.51958	3.10455	15.1438	0.00147551	0.0197549
ENSMUSG00000049946	BC030500	-2.30139	-1.18136	9.59256	0.00751145	0.0747018		ENSMUSG00000023132	Gzma	2.35571	6.89971	31.2977	5.53312e-05	0.000789015		ENSMUSG00000037710	Cisd1	-0.644967	5.411	15.1437	0.00147553	0.0197549
ENSMUSG00000042567	Nek10	-1.71211	-1.59521	9.5782	0.00752931	0.0747553		ENSMUSG00000030315	Vgll4	-1.0348	4.31395	31.1636	5.53536e-05	0.000789015		ENSMUSG00000027276	Jag1	-0.759905	3.07272	15.1574	0.0014775	0.0197599
ENSMUSG00000054619	Mettl7a1	1.15429	8.98508	9.58129	0.00753919	0.0748194		ENSMUSG00000037646	Vps13b	-1.0334	1.11997	31.0748	5.54753e-05	0.000790233		ENSMUSG00000051579	Tceal8	-0.490881	5.399	15.138	0.00147772	0.0197599
ENSMUSG00000004371	Il11	-1.43324	-1.1927	9.56822	0.00754803	0.0748731		ENSMUSG00000044279	Crb3	1.85508	6.6607	31.268	5.56017e-05	0.000791518		ENSMUSG00000027206	Cops2	0.638318	4.77424	15.1285	0.00148139	0.0197968
ENSMUSG00000030584	Dpf1	-0.964925	-0.691267	9.54527	0.0075606	0.0749183		ENSMUSG00000026705	Klhl20	-0.775678	2.29434	31.0423	5.57748e-05	0.000793464		ENSMUSG00000041453	Rpl21	-0.534078	9.97724	15.1262	0.00148229	0.0197968
ENSMUSG00000053164	Gpr21	1.05314	-1.36645	9.54478	0.00756183	0.0749183		ENSMUSG00000026972	Arrdc1	0.74944	5.07484	31.031	5.58795e-05	0.000794171		ENSMUSG00000036733	Rbm42	0.797852	5.71151	15.1614	0.00148438	0.0198118
ENSMUSG00000006740	Kif5b	-0.676407	4.76886	9.5717	0.00756289	0.0749183		ENSMUSG00000030815	Phkg2	0.603624	4.44362	31.026	5.59258e-05	0.000794171		ENSMUSG00000026630	Batf3	1.19449	2.4423	15.1796	0.00148523	0.0198118
ENSMUSG00000008036	Ap2s1	0.283689	7.12819	9.54059	0.00757227	0.0749772		ENSMUSG00000040751	Lat2	2.7954	4.48331	31.2317	5.59337e-05	0.000794171		ENSMUSG00000070000	Fcho1	1.33796	0.923006	15.1675	0.00148989	0.0198619
ENSMUSG00000001313	Rnd2	0.475745	3.24746	9.53064	0.00759709	0.0751547		ENSMUSG00000037316	Bag4	-0.87994	1.45066	31.0125	5.60521e-05	0.000795334		ENSMUSG00000059436	Max	0.548292	5.27538	15.1023	0.00149154	0.0198717
ENSMUSG00000079550	Mpp4	2.28945	-1.25672	9.55606	0.00760172	0.0751624		ENSMUSG00000057058	Skap1	1.7319	2.70778	31.2113	5.61214e-05	0.0007958		ENSMUSG00000053897	Slc39a8	-0.94121	6.46599	15.1412	0.00150007	0.0199731
ENSMUSG00000022237	Ankrd33b	0.38795	4.07129	9.52654	0.00760735	0.0751624		ENSMUSG00000066684	Pilrb1	2.05652	2.83702	31.2027	5.62006e-05	0.000796406		ENSMUSG00000029641	Rasl11a	1.14826	4.25083	15.1202	0.00150827	0.0200701
ENSMUSG00000037892	Pcdh18	0.974647	2.41181	9.55346	0.0076082	0.0751624		ENSMUSG00000025958	Creb1	-1.28122	3.09435	31.1909	5.63104e-05	0.000796974		ENSMUSG00000023021	Cers5	-0.53395	4.8588	15.0552	0.00151002	0.0200811
ENSMUSG00000040086	Tnni3k	1.90543	-0.877406	9.55126	0.00761369	0.0751826		ENSMUSG00000070605	Zfp992	2.17666	0.0927712	31.1905	5.63137e-05	0.000796974		ENSMUSG00000021484	Lman2	0.646805	5.44068	15.0479	0.00151289	0.0201071
ENSMUSG00000062861	Zfp28	0.6596	0.508917	9.5129	0.0076416	0.07539		ENSMUSG00000019814	Ltv1	0.860628	3.9906	30.9788	5.63662e-05	0.0007972		ENSMUSG00000020904	Cfap52	-1.41686	3.51014	15.1057	0.00151397	0.0201092
ENSMUSG00000028673	Fuca1	0.464895	6.606	9.50864	0.00765234	0.0754618		ENSMUSG00000018796	Acsl1	-1.49437	4.12412	31.1707	5.64974e-05	0.000798538		ENSMUSG00000009863	Sdhb	0.568652	6.79387	15.0372	0.00151714	0.020139
ENSMUSG00000005354	Txn2	0.358378	6.75029	9.5029	0.00766684	0.0755366		ENSMUSG00000021732	Fgf10	-1.31632	1.46044	31.0103	5.66733e-05	0.000800506		ENSMUSG00000045679	Pqlc3	-0.495156	4.16272	15.0197	0.00152409	0.0202139
ENSMUSG00000085236	2610206C17Rik	2.67228	-2.27731	9.52416	0.00768164	0.0756188		ENSMUSG00000019873	Reep3	-1.14117	3.6903	31.0746	5.68966e-05	0.000802621		ENSMUSG00000050359	Sprr1a	3.39498	3.78849	15.0787	0.00152464	0.0202139
ENSMUSG00000027886	1700013F07Rik	-0.734499	3.14762	9.52397	0.00768212	0.0756188		ENSMUSG00000020399	Havcr2	1.21715	1.8613	30.9564	5.70299e-05	0.000803956		ENSMUSG00000073664	Nbeal1	-0.681162	1.50907	15.0094	0.00152823	0.020237
ENSMUSG00000052406	Rexo4	-0.392044	3.73348	9.49549	0.00768559	0.0756188		ENSMUSG00000024803	Ankrd1	2.1839	5.12205	31.11	5.70649e-05	0.000803956		ENSMUSG00000027611	Procr	1.03701	3.2582	15.0647	0.00153016	0.0202503
ENSMUSG00000032584	Mst1r	-0.765775	0.292556	9.49233	0.0076936	0.0756635		ENSMUSG00000032014	Oaf	1.26597	3.15181	31.1049	5.7113e-05	0.000804114		ENSMUSG00000022105	Rb1	0.862585	2.53072	15.0149	0.00153653	0.0203222
ENSMUSG00000021280	Exoc3l4	0.488031	1.80009	9.47954	0.00772613	0.075915		ENSMUSG00000015165	Hnrnpl	0.663728	6.90323	30.8872	5.72321e-05	0.00080492		ENSMUSG00000044199	S1pr4	0.7207	3.27921	14.9791	0.00154037	0.0203607
ENSMUSG00000000223	Drp2	2.83036	-3.0092	9.49105	0.00774543	0.0760362		ENSMUSG00000033931	Rbm34	0.952579	2.38449	30.8828	5.72741e-05	0.00080492		ENSMUSG00000037736	Limch1	-1.53875	6.63847	15.0361	0.00154159	0.0203645
ENSMUSG00000029993	Nfu1	-0.376422	5.45078	9.46387	0.0077662	0.0761716		ENSMUSG00000047036	Zfp445	-0.868074	2.08974	30.8798	5.73024e-05	0.00080492		ENSMUSG00000068744	Psrc1	1.19608	1.21902	15.0201	0.00154805	0.0204374
ENSMUSG00000060550	H2-Q7	0.81665	8.54316	9.48341	0.00778511	0.0763079		ENSMUSG00000060538	Tmem219	1.71007	6.15341	31.0831	5.73178e-05	0.00080492		ENSMUSG00000063445	Nmral1	0.906883	2.77728	15.0075	0.00155025	0.0204542
ENSMUSG00000031104	Rab33a	1.49055	-1.17492	9.472	0.00779576	0.0763242		ENSMUSG00000063785	Utp14a	0.700275	3.40253	30.8688	5.74076e-05	0.000805663		ENSMUSG00000072109	A530040E14Rik	3.38014	3.53732	15.0062	0.00155366	0.0204744
ENSMUSG00000073077	Cfap47	-1.44299	-2.26631	9.44733	0.00780875	0.0764172		ENSMUSG00000069049	Eif2s3y	1.24263	4.25995	31.0348	5.77768e-05	0.000809803		ENSMUSG00000033430	Terf2ip	-0.571619	2.94958	14.9434	0.00155489	0.0204782
ENSMUSG00000033985	Tesk2	-0.504267	0.502506	9.44471	0.00781551	0.0764479		ENSMUSG00000061436	Hipk2	-1.65937	2.93182	31.0227	5.78919e-05	0.000810895		ENSMUSG00000022574	Naprt	0.534376	2.57898	14.9352	0.00155823	0.0204975
ENSMUSG00000072721	Klra14-ps	1.53487	-0.608904	9.47024	0.00781889	0.0764479		ENSMUSG00000030059	Tmf1	1.1929	3.24428	30.9529	5.83745e-05	0.000816084		ENSMUSG00000045502	Hcar2	1.47076	3.54368	14.977	0.00156554	0.0205718
ENSMUSG00000063651	Cnfn	12.3904	4.64931	11.1506	0.0078311	0.0765108		ENSMUSG00000027427	Polr3f	-0.775134	2.06324	30.7461	5.85956e-05	0.000818178		ENSMUSG00000027852	Nras	0.552069	4.68245	14.9168	0.00156576	0.0205718
ENSMUSG00000062785	Kcnc3	-0.724529	1.78857	9.46321	0.00783234	0.0765108		ENSMUSG00000031889	Phaf1	-1.18815	4.61973	30.9492	5.85993e-05	0.000818178		ENSMUSG00000041343	Ankrd42	-0.820167	1.80841	14.9085	0.0015696	0.0206098
ENSMUSG00000022523	Fgf12	2.00608	-0.977142	9.44951	0.00787242	0.0767992		ENSMUSG00000054676	1600014C10Rik	1.20118	4.25768	30.943	5.86591e-05	0.000818489		ENSMUSG00000100017	2410022M11Rik	-0.573182	1.19647	14.9035	0.00157128	0.0206193
ENSMUSG00000029148	Nrbp1	0.337368	5.83494	9.41484	0.00789311	0.0769666		ENSMUSG00000021707	Dhfr	2.0269	1.28898	30.9356	5.8731e-05	0.000818969		ENSMUSG00000056708	Ier5	0.95327	5.53835	14.9372	0.00158188	0.0207336
ENSMUSG00000025915	Sgk3	-0.547169	2.84369	9.4059	0.00792561	0.0772146		ENSMUSG00000027652	Ralgapb	-1.19098	3.10788	30.8725	5.90844e-05	0.000823371		ENSMUSG00000024539	Ptpn2	0.64896	4.35985	14.8677	0.00158611	0.0207766
ENSMUSG00000099891	Gm5575	0.798912	1.5008	9.41509	0.00796223	0.0774675		ENSMUSG00000029366	Dck	1.40487	2.93506	30.863	5.94406e-05	0.000827806		ENSMUSG00000032382	Snx1	0.792765	5.88902	14.8954	0.00159084	0.0208135
ENSMUSG00000056973	Ces1d	0.831927	8.57361	9.41182	0.00797082	0.0774819		ENSMUSG00000053965	Pde5a	-2.36045	3.54917	30.8519	5.95503e-05	0.000828523		ENSMUSG00000020936	Nmt1	0.982784	4.77575	14.9023	0.0015964	0.0208494
ENSMUSG00000097652	Mhrt	1.86722	-0.699184	9.41047	0.00797436	0.0774819		ENSMUSG00000043284	Tmem11	0.869816	5.05903	30.6477	5.9568e-05	0.000828523		ENSMUSG00000031443	F7	0.981782	3.4644	14.896	0.00159904	0.0208707
ENSMUSG00000032816	Igdcc4	3.13402	-1.11169	9.40695	0.00798363	0.0774874		ENSMUSG00000028494	Plin2	1.04892	7.02253	30.6982	5.96939e-05	0.000829745		ENSMUSG00000022120	Obi1	-0.686377	1.26414	14.8346	0.00160002	0.020871
ENSMUSG00000048332	Lhfp	0.464468	6.75008	9.37959	0.00798583	0.0774874		ENSMUSG00000039737	Prkrip1	1.59206	5.54105	30.8334	5.97328e-05	0.000829757		ENSMUSG00000021032	Ngb	-2.38123	1.22327	14.8723	0.001609	0.0209381
ENSMUSG00000045316	Fahd1	0.519956	2.64248	9.37619	0.00799485	0.0774874		ENSMUSG00000033578	Tmem35a	-1.48795	0.690325	30.6243	6.00051e-05	0.000833009		ENSMUSG00000030737	Slco2b1	-0.821492	1.91565	14.804	0.00161526	0.0209945
ENSMUSG00000031150	Ccdc120	-0.786174	2.49329	9.40191	0.00799691	0.0774874		ENSMUSG00000020914	Top2a	1.74378	2.75504	30.7665	6.03991e-05	0.000837413		ENSMUSG00000041939	Mvk	0.641644	4.11785	14.7932	0.0016176	0.0210094
ENSMUSG00000024833	Pola2	0.451409	2.80006	9.37214	0.00800559	0.0774874		ENSMUSG00000045098	Kmt5b	-0.853157	3.1478	30.5345	6.07095e-05	0.000841183		ENSMUSG00000068893	Sprr2a2	11.6343	4.36605	14.8502	0.00161833	0.0210094
ENSMUSG00000058076	Sdhc	0.371482	6.92339	9.37032	0.00801043	0.0774874		ENSMUSG00000023030	Slc11a2	-1.07458	3.48686	30.6072	6.08246e-05	0.000842243		ENSMUSG00000035561	Aldh1b1	2.06871	1.57732	14.8222	0.00163025	0.0211265
ENSMUSG00000042873	Lhfpl4	-0.925815	-1.2202	9.3624	0.00803151	0.0776569		ENSMUSG00000043673	Kcns3	-1.09607	1.75367	30.5167	6.08915e-05	0.000842635		ENSMUSG00000038279	Nop2	0.912043	3.10124	14.819	0.00163163	0.0211317
ENSMUSG00000078616	Trim30c	-1.73847	0.811942	9.38536	0.00804074	0.0777117		ENSMUSG00000033916	Chmp2a	1.2746	8.00948	30.6871	6.12018e-05	0.000845856		ENSMUSG00000053030	Spink2	-2.81338	2.1761	14.8158	0.00163301	0.0211372
ENSMUSG00000063767	S100a7a	3.09692	-0.0048794	9.38096	0.00805244	0.0777904		ENSMUSG00000074578	Zfas1	3.4129	7.61839	30.6172	6.19173e-05	0.000855061		ENSMUSG00000072949	Acot1	-0.553964	4.56623	14.7393	0.00164077	0.0212124
ENSMUSG00000020230	Prmt2	-0.358843	4.69496	9.33455	0.00810611	0.0781111		ENSMUSG00000081984	Dnajb3	1.62546	0.742002	30.5295	6.19462e-05	0.000855061		ENSMUSG00000059824	Dbp	-1.39619	6.66643	14.7836	0.00164688	0.0212644
ENSMUSG00000028822	Tmem50a	0.717381	7.6055	9.36048	0.00810712	0.0781111		ENSMUSG00000002222	Rmnd5a	-1.76215	3.7275	30.5895	6.22038e-05	0.000858075		ENSMUSG00000021013	Ttc8	-0.842395	2.12007	14.7465	0.00164691	0.0212644
ENSMUSG00000050978	Gm5215	7.38803	-2.92631	11.6238	0.00816877	0.0785664		ENSMUSG00000100599	1700120C14Rik	2.60336	0.622063	30.5722	6.23834e-05	0.000860008		ENSMUSG00000018583	G3bp1	0.605594	4.16122	14.7234	0.00164771	0.0212644
ENSMUSG00000079037	Prnp	-0.552591	6.60682	9.32223	0.0081741	0.0785684		ENSMUSG00000028367	Txn1	1.0889	8.57455	30.41	6.26353e-05	0.000862867		ENSMUSG00000029469	Ift81	-0.644268	3.11502	14.7194	0.00164946	0.0212743
ENSMUSG00000039086	Ss18l1	-0.653005	0.0823215	9.2927	0.00821976	0.0788136		ENSMUSG00000000056	Narf	-1.11321	2.00793	30.3457	6.26699e-05	0.000862867		ENSMUSG00000019082	Slc25a22	1.35651	3.71094	14.7648	0.00165502	0.0213334
ENSMUSG00000020022	Ndufa12	0.356882	7.34268	9.29133	0.00822352	0.0788151		ENSMUSG00000030056	Isy1	0.789951	4.51379	30.3289	6.28472e-05	0.000864698		ENSMUSG00000072946	Ptgr2	-0.660446	4.66856	14.7072	0.00165615	0.0213354
ENSMUSG00000039253	Fn3krp	-0.484457	1.83084	9.28362	0.00824467	0.0789137		ENSMUSG00000055980	Irs1	-2.25592	0.449958	30.5245	6.28821e-05	0.000864698		ENSMUSG00000073702	Rpl31	-0.84796	10.7816	14.7268	0.00165752	0.0213405
ENSMUSG00000027890	Gstm4	0.426818	2.98427	9.28174	0.00824983	0.0789286		ENSMUSG00000042363	Lgalsl	-1.11799	3.46139	30.42	6.31598e-05	0.000867356		ENSMUSG00000071415	Rpl23	-0.497695	9.74423	14.6978	0.00165892	0.0213459
ENSMUSG00000036835	Psenen	0.332468	7.54327	9.27943	0.00825618	0.0789466		ENSMUSG00000090136	Gm10177	2.50745	3.16833	30.4974	6.31675e-05	0.000867356		ENSMUSG00000027341	Tmem230	-0.380449	4.06635	14.6898	0.00166241	0.0213782
ENSMUSG00000030854	Ptpn5	1.40881	-2.24903	9.27842	0.00825896	0.0789466		ENSMUSG00000005233	Spc25	1.61229	1.43956	30.4785	6.33669e-05	0.000869174		ENSMUSG00000074637	Sox2	-1.12955	2.97093	14.7319	0.00166944	0.0214433
ENSMUSG00000057719	Sh3rf2	-0.679843	2.25304	9.29899	0.00827356	0.0790262		ENSMUSG00000042306	S100a14	4.45668	6.44102	30.4732	6.34228e-05	0.000869394		ENSMUSG00000015950	Ncf1	0.894349	4.10425	14.7118	0.00167827	0.021544
ENSMUSG00000060798	Intu	-0.582188	0.612376	9.26814	0.00828732	0.0790827		ENSMUSG00000046096	Mosmo	-0.7277	1.95046	30.2674	6.35036e-05	0.000869956		ENSMUSG00000032047	Acat1	-0.77385	5.58542	14.6855	0.00168709	0.0216355
ENSMUSG00000043020	Dnai3	-0.692273	2.51835	9.29395	0.00828775	0.0790827		ENSMUSG00000033768	Nrxn2	-1.7005	1.03812	30.4279	6.39058e-05	0.000873819		ENSMUSG00000017210	Med24	1.11963	3.29355	14.6817	0.00169167	0.0216778
ENSMUSG00000022615	Tymp	-0.901729	0.0663792	9.27017	0.00829131	0.0790827		ENSMUSG00000010025	Aldh3a2	-0.769963	5.03286	30.2168	6.40495e-05	0.000874689		ENSMUSG00000038304	Cd160	2.65992	0.254896	14.6709	0.00169649	0.0217268
ENSMUSG00000032192	Gnb5	0.42009	1.98249	9.26334	0.00830057	0.0791019		ENSMUSG00000023966	Rsph9	0.779304	4.72544	30.2068	6.41575e-05	0.000875615		ENSMUSG00000035279	Ssc5d	1.80694	1.47075	14.6541	0.00170401	0.0218103
ENSMUSG00000050440	Hamp	1.59203	4.63362	9.28507	0.00831221	0.0791782		ENSMUSG00000078193	Gm2000	1.7567	6.48531	30.3982	6.42241e-05	0.000875977		ENSMUSG00000038034	Igsf8	0.863677	4.6169	14.6395	0.00171059	0.0218689
ENSMUSG00000070904	Ifna4	-3.28146	-1.76626	10.8994	0.00833814	0.079356		ENSMUSG00000022897	Dyrk1a	-1.03103	3.36191	30.2424	6.42721e-05	0.000876084		ENSMUSG00000041949	Tango6	-0.752753	1.14035	14.5796	0.00171178	0.0218713
ENSMUSG00000046546	Fam43a	0.478853	3.92283	9.24498	0.00835159	0.0794493		ENSMUSG00000015671	Psma2	1.28481	7.87815	30.3796	6.44243e-05	0.000877253		ENSMUSG00000003549	Ercc1	0.540593	4.40873	14.5753	0.00171373	0.0218726
ENSMUSG00000005413	Hmox1	-0.605736	5.22373	9.26139	0.00837785	0.0796295		ENSMUSG00000056749	Nfil3	1.33321	2.47368	30.3779	6.44424e-05	0.000877253		ENSMUSG00000074676	Foxs1	0.850252	1.2822	14.575	0.00171389	0.0218726
ENSMUSG00000073198	Bnip3l-ps	0.935936	-0.743998	9.22926	0.00839553	0.079659		ENSMUSG00000022706	Mrpl40	1.27246	5.69034	30.374	6.44843e-05	0.000877253		ENSMUSG00000091955	Gm9844	1.2883	3.82944	14.6241	0.0017176	0.0219029
ENSMUSG00000050463	Krt78	4.37542	-1.88908	9.2472	0.00841745	0.0798323		ENSMUSG00000021959	Lats2	-1.42991	3.96977	30.3708	6.45187e-05	0.000877253		ENSMUSG00000029752	Asns	0.741676	3.88682	14.5816	0.00171827	0.0219029
ENSMUSG00000021476	Habp4	-0.448039	4.42852	9.21677	0.00843064	0.0798879		ENSMUSG00000020262	Adarb1	-1.73086	3.11236	30.3473	6.47737e-05	0.000880172		ENSMUSG00000051346	Spryd4	0.607995	2.80415	14.5612	0.00172017	0.0219143
ENSMUSG00000027882	Stxbp3	-0.383185	4.4048	9.2131	0.00844099	0.0799464		ENSMUSG00000071497	Nutf2-ps1	0.905654	5.388	30.1417	6.48682e-05	0.000880908		ENSMUSG00000026229	Psmd1	0.686233	5.18303	14.5584	0.00172382	0.0219352
ENSMUSG00000048078	Tenm4	2.09604	-3.09421	9.21068	0.00844783	0.0799464		ENSMUSG00000021645	Smn1	0.604264	4.42441	30.1167	6.5144e-05	0.000884102		ENSMUSG00000041632	Mrps27	0.516102	3.51131	14.5277	0.00173558	0.0220463
ENSMUSG00000105235	Hcfc1r1-ps1	6.12857	-4.03225	11.4764	0.00844843	0.0799464		ENSMUSG00000033751	Gadd45gip1	1.04927	3.77637	30.1824	6.52439e-05	0.000884909		ENSMUSG00000074677	Sirpb1c	1.82099	5.68184	14.5793	0.00173807	0.0220651
ENSMUSG00000004264	Phb2	0.381142	6.46222	9.20902	0.00845251	0.0799464		ENSMUSG00000022236	Ropn1l	0.978072	2.27577	30.1036	6.52885e-05	0.000884963		ENSMUSG00000002103	Acp2	0.801232	3.57774	14.5323	0.00174778	0.0221625
ENSMUSG00000019951	Uhrf1bp1l	-0.529122	2.81168	9.20881	0.00845513	0.0799464		ENSMUSG00000027665	Pik3ca	-1.5798	3.6658	30.2908	6.53902e-05	0.000885791		ENSMUSG00000056832	Ttc26	-0.944299	1.48313	14.5124	0.00175565	0.0222494
ENSMUSG00000050157	Gm867	-0.989949	3.85317	9.22915	0.00846813	0.08		ENSMUSG00000020476	Dbnl	0.842897	6.34255	30.0864	6.54793e-05	0.000886449		ENSMUSG00000031232	Magt1	0.571076	3.81618	14.4712	0.00176197	0.0223165
ENSMUSG00000089857	Zfp882	0.872684	0.342748	9.20583	0.00848064	0.0800678		ENSMUSG00000024953	Prdx5	1.89457	8.69723	30.2493	6.58469e-05	0.000890873		ENSMUSG00000006476	Nsmf	-0.596287	3.82069	14.4525	0.00177081	0.0223953
ENSMUSG00000031862	Atp13a1	-0.438738	3.389	9.19838	0.00848265	0.0800678		ENSMUSG00000069237	Fam8a1	-0.736855	4.07223	30.0396	6.60017e-05	0.0008921		ENSMUSG00000039183	Nubp2	0.931867	4.84729	14.5079	0.00177127	0.0223953
ENSMUSG00000067001	Serpinb7	4.95289	-1.06403	9.21873	0.00849756	0.0801739		ENSMUSG00000029923	Rab19	1.35889	3.48839	30.2289	6.60732e-05	0.0008921		ENSMUSG00000041423	Paqr6	-1.22461	2.38228	14.4844	0.00178239	0.022523
ENSMUSG00000050087	Cby3	4.5146	-3.38371	9.21182	0.00851714	0.0802892		ENSMUSG00000009378	Slc16a12	-1.5865	0.945574	30.1788	6.61015e-05	0.0008921		ENSMUSG00000018362	Kpna2	0.469951	4.76913	14.387	0.00180212	0.0227591
ENSMUSG00000024512	Dynap	8.36121	-2.38233	11.439	0.0085214	0.0802947		ENSMUSG00000021932	Rnaseh2b	1.155	4.03293	30.224	6.61175e-05	0.0008921		ENSMUSG00000039456	Morc3	0.722477	3.3428	14.3637	0.00181526	0.0229117
ENSMUSG00000056966	Gjc3	5.61587	-4.1275	9.95122	0.00855386	0.0805414		ENSMUSG00000024526	Cidea	1.41032	1.13273	30.0973	6.61559e-05	0.0008921		ENSMUSG00000031938	4931406C07Rik	-0.58716	3.89793	14.357	0.00181667	0.0229162
ENSMUSG00000061259	Tmprss11d	6.30447	-2.37811	9.64191	0.00857875	0.0807305		ENSMUSG00000044309	Apol7c	-1.45946	0.112675	30.0235	6.6183e-05	0.0008921		ENSMUSG00000027550	Lrrcc1	-0.673291	1.22495	14.3436	0.00182322	0.0229594
ENSMUSG00000001508	Sgca	3.45345	1.06085	9.18034	0.00860699	0.0808566		ENSMUSG00000074930	Gm13981	1.65339	2.16617	30.2116	6.6266e-05	0.000892669		ENSMUSG00000047867	Gimap6	0.818513	6.55889	14.3895	0.00182324	0.0229594
ENSMUSG00000000435	Myf5	4.40012	-2.92983	9.17971	0.00860881	0.0808566		ENSMUSG00000030850	Ate1	-0.893996	3.00393	30.0101	6.63332e-05	0.000893023		ENSMUSG00000060860	Ube2s	0.479217	7.00605	14.3153	0.00183715	0.0230945
ENSMUSG00000042745	Id1	0.492354	6.97248	9.14952	0.00862261	0.0809338		ENSMUSG00000082976	Gm15056	12.6699	4.7435	36.3493	6.64258e-05	0.000893623		ENSMUSG00000034435	Tmem30b	-0.699728	2.82081	14.2989	0.00184522	0.0231638
ENSMUSG00000015994	Fnta	0.526216	5.74844	9.1524	0.00863981	0.0810256		ENSMUSG00000046727	Cystm1	1.02986	8.10796	30.0198	6.64597e-05	0.000893623		ENSMUSG00000081319	Gm12936	-1.6085	1.0273	14.3531	0.00184584	0.0231638
ENSMUSG00000024789	Jak2	-0.549476	3.46682	9.1505	0.00864974	0.0810839		ENSMUSG00000027208	Fgf7	-0.86962	3.00856	29.9836	6.66331e-05	0.000895403		ENSMUSG00000010307	Tmem86a	0.560115	4.09276	14.2906	0.00184935	0.0231777
ENSMUSG00000041841	Rpl37	0.405429	8.84289	9.13699	0.00865891	0.081135		ENSMUSG00000027579	Srms	-1.73588	0.260932	30.0422	6.67081e-05	0.00089586		ENSMUSG00000041035	Dpcd	-0.534588	4.63792	14.2906	0.00184936	0.0231777
ENSMUSG00000097080	1700086O06Rik	0.574018	0.794415	9.13127	0.00867557	0.0812562		ENSMUSG00000055296	Tmem245	-1.47636	1.95011	30.1663	6.67725e-05	0.000896173		ENSMUSG00000032418	Me1	-0.463593	5.03768	14.289	0.00185013	0.0231777
ENSMUSG00000050503	Fbxl22	1.31854	-0.521646	9.15361	0.00868416	0.08128		ENSMUSG00000024451	Arap3	-1.21819	4.92122	30.1423	6.70428e-05	0.000898725		ENSMUSG00000037062	Sh3glb1	0.725232	6.77845	14.2861	0.00185619	0.0232402
ENSMUSG00000022724	Riox2	-0.361004	3.20729	9.12784	0.00868556	0.08128		ENSMUSG00000025532	Crcp	0.723289	4.30999	29.9474	6.70451e-05	0.000898725		ENSMUSG00000024190	Dusp1	1.75028	6.58335	14.3161	0.00186418	0.0233269
ENSMUSG00000027793	Ccna1	1.22124	0.0843635	9.14871	0.00869837	0.081365		ENSMUSG00000001138	Cnnm3	-1.82247	2.37531	30.1295	6.71882e-05	0.000900091		ENSMUSG00000003421	Nosip	0.78253	5.62407	14.2938	0.00186856	0.0233683
ENSMUSG00000020411	Nipal4	2.86756	-2.21643	9.13692	0.00873273	0.0815815		ENSMUSG00000079509	Zfx	-0.83128	2.29688	29.9276	6.72713e-05	0.000900652		ENSMUSG00000026989	Dapl1	2.22142	3.68478	14.3043	0.00187005	0.0233735
ENSMUSG00000023307	Marchf5	-0.402293	5.54107	9.10618	0.00874897	0.0816887		ENSMUSG00000051065	Mb21d2	-1.01839	1.93651	29.896	6.76339e-05	0.000904228		ENSMUSG00000024691	Fam111a	0.748982	3.18833	14.2561	0.00187143	0.0233773
ENSMUSG00000058812	0610039K10Rik	1.3746	-1.52593	9.10271	0.00875918	0.0816887		ENSMUSG00000106847	Peg13	-1.91385	4.46818	30.0892	6.76453e-05	0.000904228		ENSMUSG00000033107	Rnf125	1.08994	1.96068	14.2776	0.00188349	0.0235145
ENSMUSG00000043932	Klri2	0.858551	-0.17283	9.09867	0.00877109	0.0817648		ENSMUSG00000024168	Tmem204	-1.44184	6.33681	30.0877	6.76627e-05	0.000904228		ENSMUSG00000034854	Mfsd12	0.859817	2.91991	14.2601	0.00188667	0.0235327
ENSMUSG00000034151	Zbbx	-1.26541	0.156092	9.11526	0.00879624	0.0819643		ENSMUSG00000036931	Nfkbid	2.12603	1.23944	30.0782	6.77714e-05	0.000905126		ENSMUSG00000089727	Klra8	1.94184	2.01945	14.2696	0.00188753	0.0235327
ENSMUSG00000032503	Arpp21	3.74189	-2.5155	9.11376	0.00880066	0.0819705		ENSMUSG00000031161	Hdac6	1.0823	1.63172	29.8674	6.79653e-05	0.000906791		ENSMUSG00000024767	Otub1	0.392564	5.46804	14.1843	0.0019031	0.0236965
ENSMUSG00000032288	Imp3	0.377665	6.24131	9.07942	0.00882807	0.0821557		ENSMUSG00000062148	Ear6	5.84847	0.696733	30.06	6.79792e-05	0.000906791		ENSMUSG00000030498	Gas2	-0.863867	0.713488	14.1835	0.0019035	0.0236965
ENSMUSG00000031757	Mt4	12.3984	7.00512	10.6624	0.0088537	0.0823019		ENSMUSG00000075705	Msrb1	0.94024	7.57205	29.8415	6.82656e-05	0.000910055		ENSMUSG00000022220	Adcy4	1.13876	4.5926	14.229	0.00190817	0.0237412
ENSMUSG00000037101	Ttc29	-1.15957	2.70647	9.09534	0.00885511	0.0823019		ENSMUSG00000087598	Zfp111	-0.833426	1.18936	29.7974	6.87822e-05	0.000915589		ENSMUSG00000024597	Slc12a2	-0.614683	3.81497	14.1682	0.00191142	0.0237605
ENSMUSG00000036188	Ankmy2	0.33837	3.3379	9.06592	0.00886828	0.0823893		ENSMUSG00000064090	Vrk2	1.40753	3.36274	29.9892	6.87966e-05	0.000915589		ENSMUSG00000071202	Ccdc78	-0.907841	2.78494	14.2217	0.0019119	0.0237605
ENSMUSG00000022808	Snx4	-0.559111	4.97724	9.08061	0.00888655	0.0824569		ENSMUSG00000014243	Zswim7	1.79101	3.5624	29.9884	6.88065e-05	0.000915589		ENSMUSG00000074971	Fibin	-0.84744	4.60776	14.1944	0.00192598	0.0239219
ENSMUSG00000051279	Gdf6	-2.52454	-3.64329	9.0597	0.00888686	0.0824569		ENSMUSG00000018415	Gid4	-1.4227	3.80535	29.9585	6.91552e-05	0.000919107		ENSMUSG00000083011	Gm12816	-0.899228	1.45502	14.1457	0.00193207	0.0239702
ENSMUSG00000036931	Nfkbid	-1.06089	1.23944	9.08465	0.0088869	0.0824569		ENSMUSG00000043668	Tox3	-1.92744	1.34727	29.9385	6.93894e-05	0.000921659		ENSMUSG00000097162	2310010J17Rik	-0.929983	1.97266	14.178	0.00193435	0.0239713
ENSMUSG00000020592	Sdc1	-0.578145	6.82944	9.07452	0.00889981	0.0825417		ENSMUSG00000007041	Clic1	1.13525	7.84828	29.8411	6.97004e-05	0.000924663		ENSMUSG00000020785	Camkk1	-0.806032	2.0426	14.1262	0.00193907	0.0240161
ENSMUSG00000022119	Rbm26	-0.403994	2.58566	9.05273	0.00890775	0.0825802		ENSMUSG00000032649	Colgalt2	-1.53941	2.06302	29.885	7.0021e-05	0.000928352		ENSMUSG00000026584	Scyl3	0.609986	1.94202	14.0794	0.00195791	0.0242219
ENSMUSG00000053137	Mapk11	-0.476676	2.66602	9.05102	0.0089129	0.0825813		ENSMUSG00000029322	Plac8	3.55665	9.63372	29.874	7.01518e-05	0.000929522		ENSMUSG00000090112	Shprh	-0.729252	1.48251	14.0766	0.00195939	0.0242266
ENSMUSG00000047977	Synb	-4.689	-3.7158	9.07302	0.00892161	0.0826034		ENSMUSG00000027108	Ola1	0.646722	4.4024	29.6625	7.03877e-05	0.000932082		ENSMUSG00000018381	Abi3	1.25509	4.87839	14.122	0.00196385	0.0242679
ENSMUSG00000028256	Odf2l	-0.711357	2.59984	9.07128	0.00892683	0.0826168		ENSMUSG00000028322	Exosc3	1.0119	4.88127	29.7285	7.0623e-05	0.000934631		ENSMUSG00000047810	Ccdc88b	1.06146	1.69974	14.1159	0.0019671	0.0242943
ENSMUSG00000000399	Ndufa9	0.405857	6.12921	9.03576	0.00895888	0.0827789		ENSMUSG00000025577	Cbx2	-1.79296	0.309379	29.7137	7.11243e-05	0.000940125		ENSMUSG00000037610	Kcnmb2	-1.65929	1.75708	14.1106	0.00196994	0.0243156
ENSMUSG00000052374	Actn2	3.18918	3.36904	9.05938	0.00896254	0.0827789		ENSMUSG00000034729	Mrps10	1.36188	5.2794	29.7858	7.12089e-05	0.000940673		ENSMUSG00000054814	Usp46	-0.727312	3.78544	14.0763	0.00197128	0.0243184
ENSMUSG00000090799	Klhl33	4.07945	-1.10274	9.05619	0.00897213	0.0828252		ENSMUSG00000025508	Rplp2	0.963265	10.7845	29.5807	7.13813e-05	0.00094238		ENSMUSG00000034757	Tmub2	0.489944	4.69674	14.0497	0.00197375	0.0243351
ENSMUSG00000047884	Klk9	4.50208	-1.81861	9.04954	0.00899219	0.0829753		ENSMUSG00000025785	Exosc7	0.668516	5.38055	29.5682	7.15347e-05	0.000942718		ENSMUSG00000027763	Mbnl1	-0.668496	5.60002	14.0571	0.00197567	0.024345
ENSMUSG00000043461	Sptssb	3.49596	2.95532	9.04566	0.00900391	0.0830483		ENSMUSG00000029335	Bmp3	-1.70863	2.49249	29.7564	7.15646e-05	0.000942718		ENSMUSG00000037868	Egr2	1.50938	1.28533	14.0933	0.00197912	0.0243737
ENSMUSG00000046480	Scn4b	2.73745	-0.92907	9.04358	0.00901021	0.0830713		ENSMUSG00000026377	Nifk	0.668763	4.27503	29.5652	7.15722e-05	0.000942718		ENSMUSG00000029622	Arpc1b	0.749842	7.83951	14.045	0.0019822	0.024398
ENSMUSG00000005625	Psmd4	0.386637	7.04092	9.01479	0.00902248	0.0831493		ENSMUSG00000039230	Tbcd	0.828855	4.39204	29.5646	7.15797e-05	0.000942718		ENSMUSG00000062822	4833420G17Rik	-0.566523	2.94297	14.0254	0.00198677	0.0244404
ENSMUSG00000105077	Gm4859	0.818275	0.517979	9.0121	0.00904844	0.0833182		ENSMUSG00000066682	Pilrb2	1.79979	3.04892	29.751	7.16305e-05	0.000942818		ENSMUSG00000025163	Cd7	1.46941	3.05581	14.075	0.00198895	0.0244535
ENSMUSG00000039601	Rcan2	-0.743389	3.41415	9.02661	0.00906174	0.0833729		ENSMUSG00000058586	Serhl	1.5422	4.96938	29.7269	7.19253e-05	0.000946128		ENSMUSG00000066456	Hmgn3	-0.799438	4.14181	14.0547	0.00199987	0.0245492
ENSMUSG00000053054	Adh6a	3.45835	-3.86377	9.72028	0.00907276	0.0833729		ENSMUSG00000022186	Oxct1	-0.708208	4.93966	29.527	7.20434e-05	0.00094711		ENSMUSG00000061313	Ddhd2	-0.669458	1.67977	14.0008	0.00200012	0.0245492
ENSMUSG00000022032	Scara5	0.780888	1.01624	9.01126	0.00907348	0.0833729		ENSMUSG00000042694	Stn1	0.751948	3.80315	29.5199	7.21309e-05	0.000947594		ENSMUSG00000038292	Kash5	-1.13869	0.33867	14.0097	0.00200439	0.0245879
ENSMUSG00000010057	Nprl2	0.553709	3.67483	8.98992	0.00913411	0.0838594		ENSMUSG00000048878	Hexim1	-0.93007	3.89532	29.517	7.21671e-05	0.000947594		ENSMUSG00000020159	Gabrp	-1.08717	4.86813	14.0147	0.00202159	0.0247571
ENSMUSG00000056268	Dennd1b	-0.452435	1.21239	8.97424	0.00914697	0.0839421		ENSMUSG00000034108	Ccs	0.717042	5.1533	29.505	7.23164e-05	0.000948985		ENSMUSG00000023110	Prmt5	0.519879	3.79625	13.9572	0.002024	0.0247727
ENSMUSG00000100410	2310020H05Rik	8.24079	-2.41731	10.5235	0.00917393	0.0841541		ENSMUSG00000033938	Ndufb7	1.16143	8.30387	29.6264	7.25037e-05	0.00095087		ENSMUSG00000042385	Gzmk	2.61218	0.343024	14.0069	0.00202587	0.0247791
ENSMUSG00000033282	Rpgrip1l	-0.768593	0.76459	8.96459	0.00920116	0.0842158		ENSMUSG00000030970	Ctbp2	-0.832741	4.36482	29.4847	7.25697e-05	0.000951164		ENSMUSG00000010095	Slc3a2	0.992046	6.58472	14.0052	0.00202679	0.0247791
ENSMUSG00000020142	Slc1a4	0.483955	3.16427	8.95499	0.00920675	0.0842158		ENSMUSG00000008763	Man1a2	-1.45923	2.61318	29.6515	7.28538e-05	0.000954315		ENSMUSG00000020464	Pnpt1	1.33387	3.75039	13.9921	0.00203399	0.0248392
ENSMUSG00000098016	Gm9211	-4.96232	-4.19807	11.0528	0.00920773	0.0842158		ENSMUSG00000053460	Ggcx	-1.09372	3.63778	29.5505	7.31916e-05	0.000958165		ENSMUSG00000017969	Ptgis	-0.796499	5.98871	13.9889	0.00203579	0.0248451
ENSMUSG00000079450	Cldn34c1	1.08947	1.52267	8.97879	0.00920878	0.0842158		ENSMUSG00000053475	Tnfaip6	1.70302	0.572427	29.5284	7.37736e-05	0.000965113		ENSMUSG00000021133	Susd6	1.1942	4.9539	13.9871	0.00203674	0.0248451
ENSMUSG00000085348	Myhas	8.72849	-1.92409	9.69814	0.00921153	0.0842158		ENSMUSG00000042729	Wdr74	0.751264	4.31556	29.3645	7.40874e-05	0.00096815		ENSMUSG00000029185	Fam114a1	-0.569188	3.85226	13.9231	0.00204288	0.0248973
ENSMUSG00000015652	Steap1	-0.663277	1.31078	8.95596	0.00921893	0.0842226		ENSMUSG00000033021	Gmppa	0.632188	5.11277	29.3328	7.44942e-05	0.0009723		ENSMUSG00000020894	Vamp2	-0.537931	5.80473	13.9183	0.0020456	0.0249113
ENSMUSG00000022652	Morc1	-1.24638	-1.49533	8.94006	0.00925344	0.0843868		ENSMUSG00000020462	Cfap36	1.13584	4.92133	29.5129	7.45967e-05	0.000973057		ENSMUSG00000052305	Hbb-b1	3.54688	15.5836	13.9498	0.00205744	0.0250276
ENSMUSG00000072501	Phf20l1	-0.520815	2.02937	8.93524	0.00926855	0.0844852		ENSMUSG00000021728	Emb	-1.23872	6.07773	29.5027	7.4727e-05	0.000974174		ENSMUSG00000016409	Nkap	-0.533432	2.32838	13.8948	0.00205875	0.0250296
ENSMUSG00000040963	Asgr2	-1.12189	-1.46248	8.93186	0.00927917	0.0844852		ENSMUSG00000039356	Exosc2	0.689654	3.46317	29.3109	7.47761e-05	0.000974232		ENSMUSG00000029416	Slc15a4	0.577179	3.90823	13.8852	0.00206417	0.0250814
ENSMUSG00000040740	Slc25a34	2.00192	0.177111	8.95319	0.00928861	0.0844852		ENSMUSG00000066026	Dhrs3	-1.03086	6.20394	29.3737	7.51122e-05	0.000978027		ENSMUSG00000043017	Ptgir	1.04366	1.69432	13.9227	0.00207266	0.0251707
ENSMUSG00000033268	Duox1	6.16987	-2.99487	9.38225	0.00929488	0.0844852		ENSMUSG00000005696	Sh2d1a	3.12088	2.5217	29.4656	7.52032e-05	0.000978628		ENSMUSG00000080316	Spaca6	-1.48852	2.85988	13.9162	0.00207629	0.0252007
ENSMUSG00000072419	Dppa2	1.76091	-2.91894	8.91358	0.00933689	0.0846879		ENSMUSG00000045071	E130308A19Rik	-1.45336	0.0421936	29.263	7.5399e-05	0.000980063		ENSMUSG00000021775	Nr1d2	-0.86912	4.75829	13.9086	0.00208059	0.0252148
ENSMUSG00000037025	Foxa2	-0.383337	4.79762	8.90943	0.00935005	0.0847368		ENSMUSG00000068479	Mfap1a	-0.786193	3.66364	29.2592	7.54482e-05	0.000980063		ENSMUSG00000025747	Tyms	1.08179	4.30403	13.908	0.00208092	0.0252148
ENSMUSG00000001334	Fndc5	1.89536	1.51931	8.92857	0.00936614	0.0848121		ENSMUSG00000028865	Cd164l2	1.50434	0.37525	29.2436	7.56523e-05	0.000981562		ENSMUSG00000037443	Cep85	0.786851	2.19847	13.8405	0.0020907	0.0253049
ENSMUSG00000030109	Slc6a12	-2.72059	-3.55944	8.90085	0.00938367	0.0848497		ENSMUSG00000071230	Npw	-0.847606	4.64748	29.2087	7.61108e-05	0.000986908		ENSMUSG00000032698	Lmo2	0.584718	5.55063	13.8383	0.00209075	0.0253049
ENSMUSG00000079110	Capn3	2.76102	0.201883	8.92275	0.0093846	0.0848497		ENSMUSG00000042834	Nrep	-1.84463	4.67018	29.3915	7.61627e-05	0.000986994		ENSMUSG00000021118	Plek2	1.27288	0.896076	13.8888	0.00209183	0.0253049
ENSMUSG00000083282	Ctsf	0.784252	3.27074	8.92195	0.00938712	0.0848497		ENSMUSG00000028096	Gpr89	-0.941797	2.2107	29.175	7.65561e-05	0.000990916		ENSMUSG00000031517	Gpm6a	-1.77431	3.97954	13.8825	0.00209541	0.0253201
ENSMUSG00000040856	Dlk1	4.79323	-3.97797	8.92046	0.00939184	0.0848497		ENSMUSG00000035164	Zc3h12c	-0.928014	0.708674	29.1617	7.67321e-05	0.000992605		ENSMUSG00000032000	Birc3	0.657748	4.44655	13.822	0.00210013	0.0253631
ENSMUSG00000053560	Ier2	1.19085	6.65	8.9199	0.00939362	0.0848497		ENSMUSG00000030200	Bcl2l14	1.04115	2.43437	29.1465	7.69707e-05	0.000995102		ENSMUSG00000026504	Sdccag8	-0.698248	2.54949	13.8103	0.00210685	0.0253993
ENSMUSG00000020515	Cnot8	0.433925	5.14845	8.88837	0.00941716	0.0849114		ENSMUSG00000020812	Snhg16	3.44865	3.59361	29.3139	7.71838e-05	0.000996675		ENSMUSG00000031781	Ciapin1	0.544387	5.57767	13.8087	0.00210779	0.0253993
ENSMUSG00000028964	Park7	0.354215	7.37611	8.88576	0.00942551	0.0849114		ENSMUSG00000029178	Klf3	-1.42029	4.44379	29.2938	7.74501e-05	0.000998932		ENSMUSG00000066258	Trim12a	-3.59549	5.00577	13.8511	0.00211341	0.025453
ENSMUSG00000020669	Sh3yl1	-0.516662	2.53852	8.88559	0.00942605	0.0849114		ENSMUSG00000019877	Serinc1	-1.01477	5.80835	29.1816	7.76406e-05	0.00100052		ENSMUSG00000045193	Cirbp	-0.556897	5.84441	13.792	0.00211748	0.025488
ENSMUSG00000024290	Rock1	-0.527013	3.43538	8.89144	0.00943008	0.0849114		ENSMUSG00000021895	Arhgef3	-0.718721	5.26743	29.0677	7.79947e-05	0.00100418		ENSMUSG00000005547	Cyp2a5	-1.5052	6.02748	13.8338	0.00212338	0.0255029
ENSMUSG00000020152	Actr2	-0.395342	5.90879	8.88144	0.00943936	0.0849114		ENSMUSG00000097577	6230400D17Rik	1.49827	0.903109	29.1343	7.82332e-05	0.00100665		ENSMUSG00000022538	Lsg1	0.830259	3.62994	13.8286	0.00212437	0.0255029
ENSMUSG00000039706	Ldb2	0.704296	4.75095	8.88496	0.00950533	0.085329		ENSMUSG00000040312	Cchcr1	1.25417	1.72289	29.117	7.83139e-05	0.0010071		ENSMUSG00000025270	Alas2	4.86895	7.74118	13.8318	0.00212456	0.0255029
ENSMUSG00000026208	Des	2.45247	6.40936	8.88235	0.00951373	0.0853693		ENSMUSG00000057132	Rpgrip1	1.58571	0.225303	29.0286	7.85274e-05	0.00100925		ENSMUSG00000028796	Phc2	0.547244	6.29754	13.7716	0.00212933	0.0255461
ENSMUSG00000032221	Mns1	-0.686917	2.10804	8.87239	0.00954589	0.0856203		ENSMUSG00000004849	Ap1s1	0.647877	5.94471	29.0069	7.88237e-05	0.00101108		ENSMUSG00000028923	Necap2	0.509368	5.80313	13.7576	0.00213751	0.0256263
ENSMUSG00000080316	Spaca6	-1.11253	2.85988	8.87125	0.00954955	0.0856203		ENSMUSG00000024208	Uqcc2	2.01416	8.53262	29.1908	7.88346e-05	0.00101108		ENSMUSG00000033417	Cacul1	0.561344	2.86361	13.7562	0.00213836	0.0256263
ENSMUSG00000002459	Rgs20	-1.80708	-2.50803	8.84449	0.00955873	0.0856322		ENSMUSG00000045251	Zfp688	0.833405	3.53633	29.0039	7.88643e-05	0.00101108		ENSMUSG00000019996	Map7	-0.657962	2.74158	13.7479	0.00214326	0.0256709
ENSMUSG00000066516	Klk1b21	4.24599	-3.83152	8.86469	0.00957081	0.0856717		ENSMUSG00000051998	Lax1	1.68637	0.995331	29.1862	7.88976e-05	0.00101108		ENSMUSG00000045538	Ddx28	0.669281	2.38202	13.7316	0.00215284	0.0257698
ENSMUSG00000031723	Txnl4b	0.310653	2.80771	8.83461	0.00959095	0.0858152		ENSMUSG00000036814	Slc6a20a	1.60323	1.22593	29.1859	7.89015e-05	0.00101108		ENSMUSG00000040818	Dennd6a	-0.618827	2.76909	13.7299	0.00215388	0.0257698
ENSMUSG00000031799	Tpm4	-0.460159	8.23864	8.83311	0.00959585	0.0858239		ENSMUSG00000045636	Mtus1	-1.37996	5.55291	29.1755	7.90424e-05	0.00101229		ENSMUSG00000021714	Cenpk	1.77214	0.270737	13.7703	0.00216045	0.0258322
ENSMUSG00000097251	5033417F24Rik	1.44062	-1.76663	8.8295	0.00960766	0.0858943		ENSMUSG00000025888	Casp1	2.0171	4.09687	29.1681	7.91426e-05	0.00101298		ENSMUSG00000032375	Aph1b	-0.53833	1.88652	13.7171	0.00216146	0.0258322
ENSMUSG00000089235	Gm23119	9.0687	-1.01063	10.922	0.00961288	0.0859058		ENSMUSG00000086763	Plxna4os1	2.34775	2.41896	29.1334	7.96183e-05	0.00101816		ENSMUSG00000034842	Art3	1.50669	4.90355	13.7562	0.00216884	0.0259061
ENSMUSG00000031881	Cdh16	1.17349	1.62255	8.84072	0.00964895	0.086117		ENSMUSG00000026623	Lpgat1	-0.838428	3.47797	28.9454	7.96723e-05	0.00101816		ENSMUSG00000039431	Mtmr7	0.950451	0.88439	13.6994	0.00217201	0.0259298
ENSMUSG00000081357	Xlr4e-ps	-5.76106	-4.2773	10.8939	0.00967702	0.0863022		ENSMUSG00000059743	Fdps	0.930598	6.17057	28.9539	7.96875e-05	0.00101816		ENSMUSG00000025058	Tasl	1.69066	0.92819	13.7345	0.00218173	0.0260316
ENSMUSG00000059763	Taar2	-3.62701	-3.90627	8.81362	0.00968333	0.0863232		ENSMUSG00000020684	Rasl10b	3.11853	1.3716	29.1039	8.00243e-05	0.00102187		ENSMUSG00000045312	Lhfpl2	0.883193	1.37962	13.6724	0.00218889	0.0261028
ENSMUSG00000026638	Irf6	-0.443514	2.63738	8.7978	0.00971208	0.0864948		ENSMUSG00000034462	Pkd2	-1.70418	3.75124	29.0491	8.07842e-05	0.00102976		ENSMUSG00000074093	Svip	-0.826233	2.52788	13.695	0.00219795	0.0261966
ENSMUSG00000024939	Fam89b	0.336042	5.54132	8.79708	0.00971446	0.0864948		ENSMUSG00000027803	Wwtr1	-1.13639	5.03443	29.0457	8.08325e-05	0.00102978		ENSMUSG00000044041	Krt13	11.5544	7.4494	13.6742	0.00221806	0.0264218
ENSMUSG00000029158	Yipf7	2.80457	-0.294067	8.81813	0.00972324	0.0865376		ENSMUSG00000076498	Trbc2	1.69001	5.43967	29.0286	8.10711e-05	0.00103221		ENSMUSG00000046722	Cdc42se1	0.51428	6.04129	13.5881	0.0022397	0.0265925
ENSMUSG00000036890	Gtdc1	0.524394	2.84545	8.78969	0.00974312	0.0866459		ENSMUSG00000047603	Zfp235	-1.00875	0.403056	28.8304	8.12868e-05	0.00103436		ENSMUSG00000016256	Ctsz	1.06522	7.33193	13.6315	0.00224417	0.026612
ENSMUSG00000035385	Ccl2	-1.23837	6.65564	8.81205	0.00974335	0.0866459		ENSMUSG00000037003	Tns2	-1.59002	5.74634	28.9922	8.15842e-05	0.00103693		ENSMUSG00000007029	Vars	1.18352	4.36191	13.6286	0.00224597	0.026612
ENSMUSG00000027238	Frmd5	1.42139	-0.0203	8.80719	0.00975944	0.0867514		ENSMUSG00000024074	Crim1	-1.74776	4.18532	28.9687	8.19154e-05	0.00103988		ENSMUSG00000063200	Nol7	-0.486895	5.3548	13.5777	0.00224611	0.026612
ENSMUSG00000032231	Anxa2	-0.520931	9.33467	8.78227	0.00976373	0.0867514		ENSMUSG00000021559	Dapk1	-1.53276	3.85019	28.9657	8.1959e-05	0.00103988		ENSMUSG00000046223	Plaur	1.08895	5.39197	13.6276	0.00224659	0.026612
ENSMUSG00000041287	Sox15	4.0912	-0.185585	8.79972	0.00978427	0.0868683		ENSMUSG00000032965	Ift57	0.807795	4.52217	28.7781	8.20346e-05	0.00104023		ENSMUSG00000034917	Tjp3	1.01782	3.40867	13.6239	0.00224888	0.026612
ENSMUSG00000029597	Sds	3.12032	-1.78481	8.79105	0.00981316	0.0869885		ENSMUSG00000004994	Ccdc130	0.727859	3.07852	28.7412	8.25663e-05	0.00104554		ENSMUSG00000031004	Mki67	1.95357	0.496828	13.6207	0.00225084	0.026612
ENSMUSG00000048480	Cxcr1	1.48888	0.132539	8.78821	0.00982263	0.0869964		ENSMUSG00000037138	Aff3	-2.02671	2.48692	28.9213	8.25911e-05	0.00104554		ENSMUSG00000092192	Dnaaf4	-1.07334	1.37249	13.6204	0.00225102	0.026612
ENSMUSG00000043157	Arl11	0.666696	3.0855	8.78503	0.00983329	0.0870302		ENSMUSG00000037738	Nek5	1.03549	2.16784	28.739	8.25972e-05	0.00104554		ENSMUSG00000012117	Dhdds	0.600479	4.10058	13.5564	0.00225939	0.0266812
ENSMUSG00000022553	Maf1	0.427549	6.05385	8.76116	0.00983442	0.0870302		ENSMUSG00000027076	Timm10	1.64663	5.16212	28.8929	8.29985e-05	0.0010488		ENSMUSG00000001739	Cldn15	-1.74254	3.20849	13.6069	0.0022594	0.0266812
ENSMUSG00000075590	Nrbp2	-0.659109	4.45778	8.78198	0.00984348	0.0870751		ENSMUSG00000096606	Tpbgl	-1.33541	0.697698	28.6834	8.34067e-05	0.00105335		ENSMUSG00000020029	Nudt4	-0.495128	5.43727	13.5458	0.00226606	0.0267454
ENSMUSG00000095253	Zfp799	0.584694	0.733816	8.75517	0.00985458	0.087138		ENSMUSG00000079215	Zfp664	-1.04141	4.32674	28.781	8.35317e-05	0.00105432		ENSMUSG00000023274	Cd4	1.46456	1.19215	13.5876	0.00227143	0.026789
ENSMUSG00000026239	Pde6d	0.446632	5.25104	8.75302	0.00986184	0.0871668		ENSMUSG00000022750	Klhl22	-0.722554	3.57371	28.6676	8.36371e-05	0.00105504		ENSMUSG00000041920	Slc16a6	1.43458	0.501926	13.5863	0.00227221	0.026789
ENSMUSG00000044252	Osbpl1a	0.630082	2.87519	8.76657	0.00989527	0.0874269		ENSMUSG00000032076	Cadm1	-1.77986	5.22909	28.8383	8.37894e-05	0.00105635		ENSMUSG00000000881	Dlg3	-0.519371	3.01397	13.5284	0.00227699	0.0268308
ENSMUSG00000092517	Art2a	2.77949	-1.24639	8.76441	0.00990256	0.087456		ENSMUSG00000028807	Zbtb8a	-0.780029	2.57143	28.6404	8.40381e-05	0.00105887		ENSMUSG00000087107	AI662270	1.41367	4.56334	13.5576	0.00229023	0.0269578
ENSMUSG00000027940	Tpm3	-0.407982	8.34306	8.73534	0.00992168	0.0875894		ENSMUSG00000029440	Psmd9	0.998486	5.07394	28.7092	8.43192e-05	0.00106119		ENSMUSG00000060675	Plaat3	1.08239	5.65954	13.5552	0.00229177	0.0269614
ENSMUSG00000004035	Gstm7	0.822146	2.07075	8.75534	0.0099332	0.0876556		ENSMUSG00000021403	Serpinb9b	2.67727	0.531788	28.7883	8.45205e-05	0.00106311		ENSMUSG00000001918	Slc1a5	-0.491344	5.59245	13.4975	0.00229654	0.0269883
ENSMUSG00000056342	Usp34	-0.593878	2.85443	8.74664	0.00994194	0.0876972		ENSMUSG00000002767	Mrpl2	0.866297	5.90929	28.5596	8.52393e-05	0.0010703		ENSMUSG00000028341	Nr4a3	1.64683	1.0328	13.5399	0.00230147	0.0270317
ENSMUSG00000008658	Rbfox1	3.60837	-1.05727	8.74635	0.00996371	0.0877712		ENSMUSG00000039046	Usp6nl	-1.10501	2.55507	28.6148	8.55149e-05	0.00107314		ENSMUSG00000039478	Micu3	-0.780073	1.25296	13.4862	0.00230376	0.0270441
ENSMUSG00000031548	Sfrp1	-0.494715	3.06484	8.7222	0.00996642	0.0877712		ENSMUSG00000029455	Aldh2	-1.12754	9.13509	28.6216	8.56485e-05	0.00107364		ENSMUSG00000010110	Stx5a	0.479261	5.28841	13.4561	0.00232312	0.0272243
ENSMUSG00000047139	Cd24a	-0.644671	7.64833	8.74103	0.00998179	0.0878357		ENSMUSG00000052087	Rgs14	1.4391	2.73039	28.7118	8.56532e-05	0.00107364		ENSMUSG00000030017	Reg3g	3.11607	9.59795	13.5044	0.0023241	0.0272243
ENSMUSG00000096146	Kcnj11	2.24735	-0.201408	8.71548	0.0100692	0.0884979		ENSMUSG00000006058	Snf8	0.853257	6.08441	28.5163	8.58914e-05	0.00107541		ENSMUSG00000020153	Ndufs7	0.487176	6.84425	13.4511	0.0023263	0.0272354
ENSMUSG00000049598	Vsig8	3.7491	-0.289859	8.70842	0.0100935	0.0885989		ENSMUSG00000031712	Il15	2.49905	2.89808	28.6957	8.58925e-05	0.00107541		ENSMUSG00000055541	Lair1	2.19088	4.34461	13.487	0.00233528	0.0273113
ENSMUSG00000036964	Trim17	-1.03564	-1.9791	8.68426	0.0100969	0.0885989		ENSMUSG00000026028	Trak2	-1.48123	4.30437	28.691	8.59633e-05	0.00107567		ENSMUSG00000079477	Rab7	0.500239	7.43485	13.4348	0.00233689	0.0273155
ENSMUSG00000036323	Srp72	-0.39742	4.49638	8.67221	0.0101388	0.0888233		ENSMUSG00000007589	Tinf2	1.0017	3.82454	28.5626	8.60551e-05	0.0010758		ENSMUSG00000005947	Itgae	-1.25338	0.210802	13.4494	0.00234845	0.0274359
ENSMUSG00000040026	Saa3	-1.52594	10.8324	8.68902	0.0101607	0.0889791		ENSMUSG00000032179	Bmp5	-0.811929	3.72233	28.5044	8.60722e-05	0.0010758		ENSMUSG00000022471	Xrcc6	0.431636	3.22176	13.3921	0.00236478	0.0275971
ENSMUSG00000037989	Wnk2	3.21336	-0.360097	8.68611	0.0101708	0.0889966		ENSMUSG00000049382	Krt8	1.31786	7.55953	28.6686	8.63004e-05	0.00107804		ENSMUSG00000024989	Cep55	1.27438	0.0922174	13.4011	0.00236858	0.0276266
ENSMUSG00000026748	Plxdc2	0.885202	5.658	8.68442	0.0101767	0.0890123		ENSMUSG00000036199	Ndufa13	0.758461	6.98328	28.4857	8.63561e-05	0.00107807		ENSMUSG00000048720	Tbc1d12	-0.643154	1.32	13.3756	0.00237566	0.0276911
ENSMUSG00000044719	E230025N22Rik	-1.69293	-1.43495	8.68283	0.0101822	0.0890161		ENSMUSG00000037369	Kdm6a	-0.750247	1.94266	28.4827	8.64014e-05	0.00107807		ENSMUSG00000031165	Was	1.12559	2.97663	13.4229	0.00237701	0.0276911
ENSMUSG00000007034	Slc44a4	-0.564249	3.00404	8.66992	0.0101897	0.0890191		ENSMUSG00000044442	N6amt1	1.3573	3.26661	28.6499	8.6581e-05	0.00107907		ENSMUSG00000070923	Klhl9	-0.837268	5.0008	13.4197	0.00237914	0.0276911
ENSMUSG00000032172	Olfm2	1.60205	3.13731	8.66267	0.0102527	0.0894263		ENSMUSG00000042826	Fgf11	-1.20724	0.968417	28.462	8.67178e-05	0.00108016		ENSMUSG00000036731	Cysrt1	5.41364	2.026	13.4196	0.00237918	0.0276911
ENSMUSG00000030074	Gxylt2	1.04861	-1.31378	8.63661	0.0102636	0.0894861		ENSMUSG00000050148	Ubqln2	-1.63814	3.42976	28.6089	8.72035e-05	0.00108497		ENSMUSG00000028555	Ttc39a	-0.818668	3.33443	13.4064	0.00238793	0.0277782
ENSMUSG00000019437	Tlcd1	0.601899	2.80902	8.63061	0.0103463	0.0901299		ENSMUSG00000031266	Gla	1.52487	3.17288	28.6005	8.73308e-05	0.00108594		ENSMUSG00000000739	Sult5a1	-0.911896	2.83572	13.3957	0.00239498	0.0278453
ENSMUSG00000025393	Atp5b	0.399749	9.25645	8.6118	0.0103517	0.0901299		ENSMUSG00000026643	Nmt2	-0.542402	2.76988	28.4177	8.73971e-05	0.00108596		ENSMUSG00000022180	Slc7a8	2.07121	1.01946	13.3884	0.00239986	0.0278841
ENSMUSG00000026824	Kcnj3	2.48215	-0.289384	8.6262	0.0103817	0.0902626		ENSMUSG00000090035	Galnt4	-1.58585	1.9911	28.5932	8.74434e-05	0.00108596		ENSMUSG00000035451	Foxa1	-0.639728	3.51809	13.3378	0.00240087	0.0278841
ENSMUSG00000085438	Oip5os1	0.489083	5.26093	8.60643	0.0103876	0.0902784		ENSMUSG00000035898	Uba6	-1.27108	0.852426	28.4122	8.7482e-05	0.00108596		ENSMUSG00000022965	Ifngr2	-0.418928	5.1593	13.3317	0.00240497	0.0279168
ENSMUSG00000066842	Hmcn1	0.735501	2.32938	8.62238	0.0103953	0.0903091		ENSMUSG00000042385	Gzmk	3.49503	0.343024	28.5797	8.76497e-05	0.00108742		ENSMUSG00000007603	Dus3l	0.626318	3.22032	13.3266	0.00240839	0.0279336
ENSMUSG00000052221	Ppp1r36	-0.820092	3.29578	8.62001	0.0104037	0.0903341		ENSMUSG00000025058	Tasl	2.28781	0.92819	28.5764	8.76998e-05	0.00108743		ENSMUSG00000054855	Rnd1	1.00142	3.31413	13.3738	0.00240958	0.0279336
ENSMUSG00000039478	Micu3	-0.577575	1.25296	8.59517	0.0104112	0.0903341		ENSMUSG00000054074	Skida1	-1.48738	0.281772	28.3862	8.7885e-05	0.00108911		ENSMUSG00000044772	Sntn	-1.65209	4.09916	13.3716	0.00241104	0.0279336
ENSMUSG00000020150	Gamt	1.38658	3.23839	8.61771	0.010412	0.0903341		ENSMUSG00000042743	Sgtb	-1.56641	0.932809	28.5211	8.81888e-05	0.00109225		ENSMUSG00000036352	Ubac1	0.879756	4.0343	13.3709	0.00241153	0.0279336
ENSMUSG00000072621	Slfn10-ps	-1.04688	-1.53943	8.58361	0.0104528	0.0906282		ENSMUSG00000039431	Mtmr7	1.24428	0.88439	28.3387	8.86253e-05	0.00109641		ENSMUSG00000079553	Kifc1	1.3614	0.566918	13.369	0.00241282	0.0279337
ENSMUSG00000047085	Lrrc4b	2.63611	-1.81674	8.60098	0.0104719	0.0907582		ENSMUSG00000061959	Ces1e	-1.79488	2.72805	28.5114	8.87027e-05	0.00109671		ENSMUSG00000051184	Zfp524	-0.454067	4.35827	13.3141	0.00241682	0.0279375
ENSMUSG00000038564	Ift172	-0.373685	5.44759	8.56689	0.0105133	0.0909944		ENSMUSG00000031129	Slc9a9	-0.732025	1.3798	28.3299	8.87634e-05	0.00109671		ENSMUSG00000101892	9130401M01Rik	0.486501	3.99831	13.313	0.00241756	0.0279375
ENSMUSG00000027296	Itpka	-0.683528	2.46231	8.58927	0.0105142	0.0909944		ENSMUSG00000038146	Notch3	-2.49449	2.96883	28.4768	8.92411e-05	0.00110083		ENSMUSG00000022701	Ccdc191	-0.822826	1.52838	13.3171	0.0024178	0.0279375
ENSMUSG00000056598	Drc3	-0.856359	4.13459	8.5888	0.0105159	0.0909944		ENSMUSG00000034761	Map4k5	-0.82474	2.80877	28.298	8.92665e-05	0.00110083		ENSMUSG00000053398	Phgdh	1.00848	4.08401	13.3608	0.00241827	0.0279375
ENSMUSG00000072845	Tmprss11a	7.7377	-2.88549	9.994	0.0105308	0.0910514		ENSMUSG00000002799	Jag2	-1.9703	2.59623	28.474	8.92852e-05	0.00110083		ENSMUSG00000024696	Lpxn	1.54156	3.45845	13.3579	0.00242026	0.0279456
[truncated: 6,318 more rows]

## Sheet: Supplementary Table 5
Related to Fig. 2, Significantly altered pathways in lungs from Fga–/– vs WT mice infected with SARS-CoV-2 Beta by unbiased GSEA pathway analysis.
[truncated: 533 more rows]

[truncated: 10 more sheets: Supplementary Table 6, Supplementary Table 7, Supplementary Table 8, Supplementary Table 9, Supplementary Table 10, Supplementary Table 11, Supplementary Table 12, Supplementary Table 13, Supplementary Table 14, Supplementary Table 15]
