# Supplementary material for: Fibrin drives thromboinflammation and neuropathology in COVID-19
Source: Nature. 2024 Aug 28;633(8031):905–13. doi: 10.1038/s41586-024-07873-4 (PMC11424477; doi:10.1038/s41586-024-07873-4)
Supplement: Supplementary file 4 — Source Data Fig. 1 [file 41586_2024_7873_MOESM4_ESM.xlsx]

## Sheet: Fig 1a,b
	Source data related to Fig. 1a				Source data related to Fig. 1b
	Fibrinogen Binding				Fibrin Binding
	[Spike Glycoprotein] / µM	1-OD 450	2-OD 450		[Spike Glycoprotein] / µM	1-OD 450	2-OD 450
	29.927	0.706	0.6418		29.927	2.4705	1.9278
	9.70803	0.3604	0.3653		9.70803	1.7449	1.292
	13.7226	0.4524	0.5375		13.7226	1.664	1.3978
	6.86131	0.3742	0.3548		6.86131	1.5075	1.0633
	3.43066	0.3049	0.2424		3.43066	1.4599	1.0503
	1.67883	0.2049	0.1808		1.67883	1.3445	1.1558
	0.854015	0.159	0.1411		0.854015	1.0264	0.9761
	0.430657	0.1228	0.1159		0.430657	0.6232	0.8577
	0.211679	0.098	0.0964		0.211679	0.3846	0.6931
	0.10219	0.0832	0.0825		0.10219	0.3282	0.4535
	0.0510949	0.075	0.0773		0.0510949	0.1832	0.2429
	Spike binding to Fibrinogen				Spike binding to Fibrin
	One site -- Specific binding				One site -- Specific binding
	Best-fit values				Best-fit values
	Bmax	0.7365			Bmax	1.485
	Kd	5.313			Kd	0.3865
	Std. Error				Std. Error
	Bmax	0.06169			Bmax	0.06953
	Kd	1.247			Kd	0.0847
	95% CI (asymptotic)				95% CI (asymptotic)
	Bmax	0.6069 to 0.8661			Bmax	1.339 to 1.631
	Kd	2.694 to 7.933			Kd	0.2086 to 0.5645
	Goodness of Fit				Goodness of Fit
	Degrees of Freedom	18			Degrees of Freedom	18
	R squared	0.9153			R squared	0.8845
	Sum of Squares	0.06255			Sum of Squares	0.5161
	Sy.x	0.05895			Sy.x	0.1693
	Number of points				Number of points
	# of X values	20			# of X values	20
	# Y values analyzed	20			# Y values analyzed	20

## Sheet:  Fig 1f
	Source data related to Fig. 1f
		Fibrin fiber radius	HUMAN PLASMA																										HUMAN PLASMA+ 0.9 uM SPIKE
			14a-1	14a-2	14a-3	14b-1	14b-2	14b-3	14c-1	14c-2	14c-3	15b-1	15c-1	15a-2	15a-3	15c-2	15d-1	15e-1	15e-2	28a-1	28a-2	28b-1	28b-2	28c-1	28c-2	28d-1	28d-2		16a-2	16a-3	16a-4	16b-1	16b-2	16b-3	16c-1	16c-2	16d-1	17a-1	17b-1	17c-1	17a-2	17c-2	17d-1	17d-2	17e-1	17e-2	29a-1	29a-2	29a-3
		0.004505	139	155	142	121	128	103	90	135	46	107	67	110	129	143	84	81	100	189	192	129	121	144	152	131	143		96	96	142	210	74	72	85	96	109	153	97	175	287	682	286	182	381	112	55	62	86
		0.009009	197	116	148	114	102	135	168	139	108	82	78	103	96	134	101	123	120	150	137	145	128	123	163	114	90		110	136	166	139	81	123	184	147	96	222	131	262	229	585	214	144	338	176	109	221	174
		0.013514	409	165	273	240	184	215	200	196	128	130	172	154	137	266	137	177	146	247	318	251	220	175	277	256	268		195	301	266	198	162	217	294	201	280	409	240	307	351	548	350	230	539	479	236	358	305
		0.018018	545	322	401	284	348	560	279	411	199	236	459	231	254	476	339	316	330	560	561	497	615	734	599	766	626		325	490	677	323	544	647	469	443	452	718	454	603	848	1202	838	460	846	810	554	821	590
		0.022523	658	318	390	293	305	570	355	402	253	242	275	195	392	580	416	354	306	980	732	792	703	977	786	1167	847		433	582	818	459	463	722	496	251	712	789	526	497	915	972	1273	561	896	790	1087	1102	788
		0.027027	858	597	811	447	363	629	592	868	298	383	492	446	657	733	697	667	458	1669	1222	1349	936	1408	1169	2278	1958		558	846	1191	661	1005	936	674	462	1062	932	702	940	1320	1390	1808	1166	1171	1408	2249	2152	1747
		0.031532	928	448	939	532	515	844	463	1068	449	534	751	692	613	816	662	835	422	2553	1993	2215	1708	1772	1766	2692	2484		752	1535	1700	828	1151	1330	685	634	1184	1049	870	1765	1569	1615	2054	1666	1655	1876	3200	2860	2630
		0.036036	1063	723	1063	695	671	1043	767	937	518	849	947	1122	698	1260	832	989	658	3091	3070	2882	2927	2005	2371	3060	2993		1742	2115	2090	1452	1631	1589	1183	1327	1877	1502	1744	2487	2099	2499	3123	1941	2855	2856	3400	3374	3337
		0.040541	1521	1275	1189	1218	928	1694	970	1163	866	1207	1553	1563	1265	1779	1001	1323	1395	4031	3164	2720	2932	2725	2731	3551	3201		2773	3147	2779	2548	2414	2354	2227	2235	2614	3094	2306	3372	2564	3394	4426	3243	3858	4144	3941	4154	4269
		0.045045	1723	1360	1091	1162	827	1444	703	868	1004	1202	1412	1113	1573	1786	1178	1690	1463	3158	2185	2369	2210	2216	2268	3209	2298		2997	2900	2700	2436	2495	2611	2532	2510	2261	3054	2084	2712	1948	2807	3592	2319	3297	3326	3369	3238	3686
	0.05	0.04955	2055	1919	1542	1456	1219	1852	1252	1437	1184	1767	1945	1523	2284	2465	2044	1999	1929	3336	2301	2557	2456	2343	2037	3400	2130		2918	2861	2819	2459	2938	2789	2519	2767	2789	2836	2442	3084	2484	2648	3672	2590	3646	2843	2974	3253	3318
		0.054054	1734	1723	1969	1537	1470	1522	1483	1585	1696	1694	2053	1854	1966	2314	1758	1855	2192	2732	2209	2252	2145	2079	1906	2833	2004		2021	2710	2443	2556	2338	2451	2082	2419	2747	2472	1997	2613	2533	2251	3483	2189	2800	2580	2504	2932	2844
		0.058559	2239	2370	2799	1675	1971	2046	1888	2159	1888	2007	1986	2286	1869	2102	2041	1935	2487	2624	2199	2069	2322	1848	1975	2665	2324		1980	2584	2504	2617	2220	2875	2341	3397	2813	2722	2386	2341	2913	2654	3239	2538	2691	2659	2327	2770	2681
		0.063063	2125	1767	2264	1919	1764	1883	1756	1470	1760	1681	1714	2012	1765	1615	1487	1632	1952	2215	1861	1577	2084	1562	1648	1889	1873		1895	1874	2091	2245	2157	2438	2013	2623	2215	2168	1694	1577	2062	1862	2349	2257	2073	2000	1933	1872	2011
		0.067568	1985	1597	1904	1568	1599	1491	1656	1221	1772	1541	1747	1717	1831	1692	1370	1404	1900	1886	1582	1075	1624	1407	1488	1509	1611		1759	1897	2102	1690	1842	1830	1677	2000	1775	1780	1477	1319	2043	1745	1692	1828	1750	1959	1824	1562	1584
		0.072072	2187	1923	2040	1660	1781	1723	1671	1396	2040	1456	1953	1771	1986	1973	2007	1216	1780	1929	1803	1268	1431	1369	1501	1616	1996		1985	2027	2261	2027	1719	1852	1679	1648	1932	1785	1711	1646	1972	1773	1672	1924	1978	1642	1820	1571	1353
		0.076577	1774	1579	1624	1477	1537	1324	1337	1225	1574	1404	1578	1282	1772	1718	1405	1254	1375	1526	1442	1322	1199	1086	1405	1562	1490		1516	1602	1721	1604	1595	1400	1632	1265	1407	1263	1340	1424	1512	1519	1449	1261	1545	1365	1388	1135	1036
		0.081081	1163	1090	1084	1210	1337	1188	1213	950	1317	1615	1227	1445	1313	1508	1102	1340	1003	970	1082	985	958	957	1140	1076	936		1328	1238	1121	1174	1266	1125	1499	1225	1210	1184	1344	1094	1365	1125	1114	851	1031	1020	878	937	798
		0.085586	921	868	731	1259	1312	874	1071	731	1224	1597	1075	1361	1205	1262	1106	1080	1121	867	882	788	790	831	1098	745	819		1050	1234	904	938	1062	985	1389	1138	795	1024	1309	998	1211	1096	795	931	892	981	653	769	620
		0.09009	790	851	715	1049	976	832	1029	727	997	1274	813	1067	1197	805	960	919	1107	749	881	708	622	701	890	527	701		921	1108	639	792	876	824	1067	895	815	805	983	812	692	811	723	767	572	1071	567	606	664
		0.094595	622	757	857	1373	1027	1058	942	854	997	1204	904	1055	1090	892	968	984	1282	614	899	888	593	759	771	488	887		819	766	510	723	796	693	1107	809	649	676	1009	726	789	755	658	674	657	1063	490	414	529
	0.1	0.099099	661	527	794	843	911	849	775	902	704	802	809	772	842	757	847	1176	1086	461	686	675	466	572	617	568	650		778	292	543	564	826	513	823	636	665	533	779	761	798	483	658	608	512	787	288	266	360
		0.103604	534	526	636	550	739	650	702	574	495	869	724	837	871	735	940	843	867	341	391	510	401	457	514	427	411		514	249	462	499	515	406	626	431	384	397	625	631	648	366	376	588	496	608	250	188	218
		0.108108	515	610	578	600	625	483	616	497	425	659	473	818	607	637	634	689	777	241	418	520	404	318	428	332	437		360	235	354	476	286	268	415	419	358	339	484	696	442	343	317	457	305	338	173	141	161
		0.112613	569	764	536	599	895	518	753	528	402	620	591	812	454	518	477	886	752	275	439	471	456	329	371	209	465		326	355	355	314	232	360	358	389	332	338	508	576	411	235	187	314	286	431	121	94	215
		0.117117	224	609	458	449	728	509	523	381	338	440	516	534	443	389	467	673	484	190	284	432	319	224	289	170	238		377	243	210	206	280	257	205	314	328	257	359	269	274	234	109	288	219	183	90	52	145
		0.121622	276	508	469	319	372	359	453	406	487	345	362	434	486	342	315	514	389	116	251	330	245	221	331	160	174		390	180	215	175	200	133	158	176	146	157	431	299	177	262	119	218	135	179	46	45	74
		0.126126	203	245	329	277	415	401	499	571	355	277	270	405	397	251	307	453	341	101	193	379	216	269	264	125	183		270	99	242	185	323	183	114	180	97	167	264	210	111	270	86	148	147	124	26	52	33
		0.130631	205	313	216	334	318	253	372	353	373	310	333	298	299	230	255	527	200	89	176	253	132	255	193	118	124		187	105	131	122	155	193	63	176	72	127	164	119	77	159	65	182	126	106	39	30	37
		0.135135	213	329	168	378	349	247	391	350	270	384	193	391	318	143	284	306	196	119	236	250	140	348	243	71	148		141	46	94	131	130	165	98	117	37	136	201	98	85	107	38	182	122	95	15	38	56
		0.13964	231	225	132	274	332	142	255	326	225	207	188	338	277	101	213	287	151	116	94	152	196	297	197	58	132		99	54	75	154	132	94	126	53	44	147	221	94	44	79	27	122	122	62	13	50	32
		0.144144	137	149	97	126	258	87	237	303	105	164	168	189	139	116	199	182	67	83	84	90	211	243	161	35	101		63	46	31	86	123	64	104	31	24	119	119	117	30	82	39	87	126	7	11	20	57
	0.15	0.148649	90	111	64	77	302	170	286	198	138	142	231	171	176	114	262	96	81	55	57	111	213	117	96	46	58		41	22	40	49	102	41	65	42	47	53	87	46	20	95	22	88	78	7	2	4	13
		0.153153	30	175	105	101	299	108	282	254	333	163	147	292	106	87	188	94	97	36	68	95	120	171	64	34	104		40	28	48	61	102	40	40	42	21	56	97	29	13	81	17	108	62	7	1	14	12
		0.157658	35	178	124	186	197	81	208	153	227	195	143	130	113	55	175	40	130	31	44	69	82	161	72	37	54		37	116	27	73	26	28	21	9	15	63	77	9	36	60	13	72	48	3	1	4	3
		0.162162	19	93	106	249	151	68	111	216	155	130	89	68	69	82	161	75	122	20	49	83	49	106	67	24	20		47	46	14	60	15	26	4	5	14	41	95	8	20	63	5	47	10	15	4	1	1
		0.166667	15	81	62	110	161	67	38	171	86	103	33	38	81	108	62	51	53	21	67	61	73	54	56	15	25		33	25	11	23	11	20	0	5	14	45	69	7	6	35	6	52	5	11	7	10	0
		0.171171	26	37	59	66	77	27	37	107	94	110	42	34	50	53	69	88	30	9	46	38	89	70	33	20	24		6	22	2	23	23	10	7	0	32	64	65	6	8	65	6	32	10	6	0	10	0
		0.175676	30	21	53	51	34	13	53	57	61	153	27	29	50	30	70	59	22	10	26	34	38	49	23	17	32		0	18	0	5	4	0	7	0	34	41	40	11	7	24	0	25	8	2	0	4	8
		0.18018	19	87	29	15	6	34	94	85	109	93	38	15	50	26	116	53	68	25	8	22	35	41	26	11	19		0	0	1	0	0	0	13	0	21	64	4	29	0	6	0	27	7	0	0	0	2
		0.184685	22	73	19	7	4	17	17	55	62	54	65	23	58	48	96	23	18	11	29	27	16	23	33	13	23		0	1	6	0	0	8	7	0	21	25	8	25	0	3	0	38	2	0	0	0	0
		0.189189	43	40	35	6	42	37	9	44	39	40	23	8	39	42	84	39	46	10	40	26	39	30	13	17	16		0	0	0	0	0	6	3	0	22	21	4	17	0	0	0	47	2	0	0	0	0
		0.193694	51	43	28	18	19	37	19	80	30	5	39	5	81	65	67	24	80	13	14	13	44	13	15	19	12		0	19	0	3	0	0	3	0	21	5	5	3	0	0	0	45	2	0	0	0	0
	0.2	0.198198	7	3	25	1	4	23	29	65	13	2	32	0	64	48	40	5	20	9	18	7	17	15	68	32	13		0	5	0	17	0	0	0	0	15	4	3	3	0	0	0	23	2	0	0	0	0
		0.202703	5	13	40	0	3	37	31	89	85	1	19	1	35	32	13	11	8	10	21	6	8	59	30	3	1		0	0	0	1	0	0	0	0	7	4	0	2	0	0	0	4	14	0	0	0	0
		0.207207	6	14	36	0	45	49	33	28	39	3	22	0	14	18	27	1	27	6	30	2	21	26	24	0	2		0	0	0	7	0	0	0	0	7	3	3	0	0	0	0	16	6	0	0	0	0
		0.211712	4	7	12	0	30	15	36	18	29	4	3	0	10	6	34	10	5	4	10	3	8	5	41	0	3		0	0	0	9	0	0	0	0	3	0	3	0	0	0	0	6	8	0	0	0	0
		0.216216	11	7	14	0	17	1	22	56	22	2	2	0	1	4	10	22	0	0	0	10	4	5	9	0	1		0	0	0	1	0	0	0	0	0	0	3	0	0	0	0	7	4	0	0	0	0
		0.220721	25	9	14	0	6	0	24	47	98	1	1	0	11	2	19	17	3	0	9	3	13	7	8	0	1		0	0	0	0	0	0	0	0	0	0	2	0	0	0	0	0	1	0	0	0	0
		0.225225	1	3	9	3	8	0	27	0	22	2	0	0	20	3	28	7	4	0	0	0	4	8	3	0	2		0	0	0	0	0	0	0	0	0	0	0	0	0	0	0	0	3	0	0	0	0
		0.22973	0	0	4	0	12	0	23	0	5	17	0	0	34	2	16	12	5	0	0	0	10	5	5	0	2		0	0	0	0	0	0	0	0	0	0	0	0	0	0	0	0	1	0	0	0	0
		0.234234	0	0	0	0	1	0	14	0	4	9	0	0	12	2	2	4	12	0	0	1	20	0	3	0	2		0	0	0	0	0	0	0	0	0	0	0	0	0	0	0	0	4	0	0	0	0
		0.238739	0	2	0	0	0	0	0	0	5	15	0	0	1	2	1	6	9	0	2	5	27	1	0	0	3		0	0	0	0	0	0	0	0	0	0	0	0	0	0	0	0	3	0	0	0	0
		0.243243	0	24	0	0	0	0	0	0	5	8	0	0	0	2	0	4	6	0	4	5	0	14	3	0	1		0	0	0	0	0	0	0	0	0	0	0	0	0	0	0	0	2	0	0	0	0
	0.25	0.247748	0	6	0	0	0	0	0	0	0	2	2	0	0	3	0	0	0	0	0	6	3	11	10	0	0		0	0	0	0	0	0	0	0	0	0	0	0	0	0	0	0	5	0	0	0	0
		0.252252	0	4	0	0	0	0	0	0	0	0	12	0	0	28	15	0	0	0	0	6	0	7	12	0	0		0	0	0	0	0	0	0	0	0	0	0	0	0	0	0	0	13	0	0	0	0
		0.256757	0	9	0	0	0	0	0	0	0	0	8	0	0	12	8	0	0	0	0	13	0	3	14	0	0		0	0	0	0	0	0	0	0	0	0	0	0	0	0	0	0	4	0	0	0	0
		0.261261	0	3	0	0	0	0	0	0	0	0	0	0	0	9	6	0	0	8	0	17	0	5	3	0	0		0	0	0	0	0	0	0	0	0	0	0	0	0	0	0	0	0	0	0	0	0
		0.265766	0	13	0	0	0	0	0	0	0	0	0	0	0	8	13	0	0	17	0	1	0	7	0	0	0		0	0	0	0	0	0	0	0	0	0	0	0	0	0	0	0	0	0	0	0	0
		0.27027	0	30	0	0	0	0	0	0	0	0	0	0	0	5	16	0	0	8	0	0	0	9	0	0	0		0	0	0	0	0	0	0	0	0	0	0	0	0	0	0	0	0	0	0	0	0
		0.274775	0	26	0	0	0	0	0	0	0	0	0	0	0	5	9	0	0	3	0	0	0	1	0	0	0		0	0	0	0	0	0	0	0	0	0	0	0	0	0	0	0	0	0	0	0	0
		0.279279	0	36	0	0	0	0	0	0	0	0	0	0	0	4	5	0	0	2	0	0	0	0	0	0	0		0	0	0	0	0	0	0	0	0	0	0	0	0	0	0	0	0	0	0	0	0
		0.283784	0	0	0	0	0	0	0	0	0	0	0	0	0	4	10	0	0	0	0	0	0	0	0	0	0		0	0	0	0	0	0	0	0	0	0	0	0	0	0	0	0	0	0	0	0	0
		0.288288	0	0	0	0	0	0	0	0	0	0	0	0	0	0	39	0	0	0	0	0	0	16	0	0	0		0	0	0	0	0	0	0	0	0	0	0	0	0	0	0	0	0	0	0	0	0
		0.292793	0	0	0	0	0	0	0	0	0	0	0	0	0	0	6	0	0	0	0	0	0	7	0	0	0		0	0	0	0	0	0	0	0	0	0	0	0	0	0	0	0	0	0	0	0	0
	0.3	0.297297	0	0	0	0	0	0	0	0	0	0	0	0	0	0	0	0	0	0	0	0	0	6	0	0	0		0	0	0	0	0	0	0	0	0	0	0	0	0	0	0	0	0	0	0	0	0
		0.301802	0	0	0	0	0	0	0	0	0	0	0	0	0	0	0	0	0	0	0	0	0	1	0	0	0		0	0	0	0	0	0	0	0	0	0	0	0	0	0	0	0	0	0	0	0	0
		0.306306	0	0	0	0	0	0	0	0	0	0	0	0	0	0	4	0	0	0	0	0	0	5	0	0	0		0	0	0	0	0	0	0	0	0	0	0	0	0	0	0	0	0	0	0	0	0
		0.310811	0	0	0	0	0	0	0	0	0	0	0	0	0	0	6	0	0	0	0	0	0	1	0	0	0		0	0	0	0	0	0	0	0	0	0	0	0	0	0	0	0	0	0	0	0	0
		0.315315	0	0	0	0	0	0	0	0	0	0	0	0	0	0	0	0	0	0	0	0	0	4	0	0	0		0	0	0	0	0	0	0	0	0	0	0	0	0	0	0	0	0	0	0	0	0
		0.31982	0	0	0	0	0	0	0	0	0	0	0	0	0	0	0	0	0	0	0	0	0	1	0	0	0		0	0	0	0	0	0	0	0	0	0	0	0	0	0	0	0	0	0	0	0	0
		0.324324	0	0	0	0	0	0	0	0	0	0	0	0	0	0	0	0	0	0	0	0	0	3	0	0	0		0	0	0	0	0	0	0	0	0	0	0	0	0	0	0	0	0	0	0	0	0
		0.328829	0	0	0	0	0	0	0	0	0	0	0	0	0	0	0	0	0	0	0	0	0	0	0	0	0		0	0	0	0	0	0	0	0	0	0	0	0	0	0	0	0	0	0	0	0	0
		0.333333	0	0	0	0	0	0	0	0	0	0	0	0	0	0	0	0	0	0	0	0	0	0	0	0	0		0	0	0	0	0	0	0	0	0	0	0	0	0	0	0	0	0	0	0	0	0
		0.337838	0	0	0	0	0	0	0	0	0	0	0	0	0	0	0	0	0	0	0	0	0	0	0	0	0		0	0	0	0	0	0	0	0	0	0	0	0	0	0	0	0	0	0	0	0	0
		0.342342	0	0	0	0	0	0	0	0	0	0	0	0	0	0	0	0	0	0	0	0	0	0	0	0	0		0	0	0	0	0	0	0	0	0	0	0	0	0	0	0	0	0	0	0	0	0
		0.346847	0	0	0	0	0	0	0	0	0	0	0	0	0	0	0	0	0	0	0	0	0	0	0	0	0		0	0	0	0	0	0	0	0	0	0	0	0	0	0	0	0	0	0	0	0	0
	0.35	0.351351	0	0	0	0	0	0	0	0	0	0	0	0	0	0	0	0	0	0	0	0	0	0	0	0	0		0	0	0	0	0	0	0	0	0	0	0	0	0	0	0	0	0	0	0	0	0
		0.355856	0	0	0	0	0	0	0	0	0	0	0	0	0	0	0	0	0	0	0	0	0	0	0	0	0		0	0	0	0	0	0	0	0	0	0	0	0	0	0	0	0	0	0	0	0	0
		0.36036	0	0	0	0	0	0	0	0	0	0	0	0	0	0	0	0	0	0	0	0	0	0	0	0	0		0	0	0	0	0	0	0	0	0	0	0	0	0	0	0	0	0	0	0	0	0
		0.364865	0	0	0	0	0	0	0	0	0	0	0	0	0	0	0	0	0	0	0	0	0	0	0	0	0		0	0	0	0	0	0	0	0	0	0	0	0	0	0	0	0	0	0	0	0	0
		0.369369	0	0	0	0	0	0	0	0	0	0	0	0	0	0	0	0	0	0	0	0	0	0	0	0	0		0	0	0	0	0	0	0	0	0	0	0	0	0	0	0	0	0	0	0	0	0
		0.373874	0	0	0	0	0	0	0	0	0	0	0	0	0	0	0	0	0	0	0	0	0	0	0	0	0		0	0	0	0	0	0	0	0	0	0	0	0	0	0	0	0	0	0	0	0	0
		0.378378	0	0	0	0	0	0	0	0	0	0	0	0	0	0	0	0	0	0	0	0	0	0	0	0	0		0	0	0	0	0	0	0	0	0	0	0	0	0	0	0	0	0	0	0	0	0
		0.382883	0	0	0	0	0	0	0	0	0	0	0	0	0	0	0	0	0	0	0	0	0	0	0	0	0		0	0	0	0	0	0	0	0	0	0	0	0	0	0	0	0	0	0	0	0	0
		0.387387	0	0	0	0	0	0	0	0	0	0	0	0	0	0	0	0	0	0	0	0	0	0	0	0	0		0	0	0	0	0	0	0	0	0	0	0	0	0	0	0	0	0	0	0	0	0
		0.391892	0	0	0	0	0	0	0	0	0	0	0	0	0	0	0	0	0	0	0	0	0	0	0	0	0		0	0	0	0	0	0	0	0	0	0	0	0	0	0	0	0	0	0	0	0	0
		0.396396	0	0	0	0	0	0	0	0	0	0	0	0	0	0	0	0	0	0	0	0	0	0	0	0	0		0	0	0	0	0	0	0	0	0	0	0	0	0	0	0	0	0	0	0	0	0
	0.4	0.400901	0	0	0	0	0	0	0	0	0	0	0	0	0	0	0	0	0	0	0	0	0	0	0	0	0		0	0	0	0	0	0	0	0	0	0	0	0	0	0	0	0	0	0	0	0	0
		0.405405	0	0	0	0	0	0	0	0	0	0	0	0	0	0	0	0	0	0	0	0	0	0	0	0	0		0	0	0	0	0	0	0	0	0	0	0	0	0	0	0	0	0	0	0	0	0
		0.40991	0	0	0	0	0	0	0	0	0	0	0	0	0	0	0	0	0	0	0	0	0	0	0	0	0		0	0	0	0	0	0	0	0	0	0	0	0	0	0	0	0	0	0	0	0	0
		0.414414	0	0	0	0	0	0	0	0	0	0	0	0	0	0	0	0	0	0	0	0	0	0	0	0	0		0	0	0	0	0	0	0	0	0	0	0	0	0	0	0	0	0	0	0	0	0
		0.418919	0	0	0	0	0	0	0	0	0	0	0	0	0	0	0	0	0	0	0	0	0	0	0	0	0		0	0	0	0	0	0	0	0	0	0	0	0	0	0	0	0	0	0	0	0	0
		0.423423	0	0	0	0	0	0	0	0	0	0	0	0	0	0	0	0	0	0	0	0	0	0	0	0	0		0	0	0	0	0	0	0	0	0	0	0	0	0	0	0	0	0	0	0	0	0
		0.427928	0	0	0	0	0	0	0	0	0	0	0	0	0	0	0	0	0	0	0	0	0	0	0	0	0		0	0	0	0	0	0	0	0	0	0	0	0	0	0	0	0	0	0	0	0	0
		0.432432	0	0	0	0	0	0	0	0	0	0	0	0	0	0	0	0	0	0	0	0	0	0	0	0	0		0	0	0	0	0	0	0	0	0	0	0	0	0	0	0	0	0	0	0	0	0
		0.436937	0	0	0	0	0	0	0	0	0	0	0	0	0	0	0	0	0	0	0	0	0	0	0	0	0		0	0	0	0	0	0	0	0	0	0	0	0	0	0	0	0	0	0	0	0	0
		0.441441	0	0	0	0	0	0	0	0	0	0	0	0	0	0	0	0	0	0	0	0	0	0	0	0	0		0	0	0	0	0	0	0	0	0	0	0	0	0	0	0	0	0	0	0	0	0
		Proportion fiber radius less than 0.05 mm
		Human Plasma	Human Plasma + Spike
		0.259764	0.400111
		0.270497	0.460647
		0.479246	0.59313
		Paired t test
		P value	0.022
		P value summary	*
		Significantly different (P < 0.05)?	Yes
		One- or two-tailed P value?	Two-tailed
		t, df	t=6.625, df=2
		Number of pairs	3
		How big is the difference?
		Mean of differences (B - A)	0.1481
		SD of differences	0.03872
		SEM of differences	0.02236
		95% confidence interval	0.05193 to 0.2443
		R squared (partial eta squared)	0.9564
[truncated: 13 more columns]

## Sheet:  Fig 1g
	Source data related to Fig. 1g
	Fibrin polymerization
	Time(min)	Human Plasma+Spike	Human Plasma
	0	0.444425	0.412325
	0.25	0.45135	0.4245
	0.5	0.468675	0.437775
	0.75	0.478775	0.445925
	1	0.4854	0.452525
	1.25	0.49205	0.4581
	1.5	0.49635	0.4618
	1.75	0.499325	0.464125
	2	0.50255	0.4664
	2.25	0.504225	0.4679
	2.5	0.5049	0.470375
	2.75	0.506575	0.473025
	3	0.5076	0.4746
	3.25	0.508075	0.47495
	3.5	0.509625	0.4757
	3.75	0.511025	0.476575
	4	0.512475	0.4775
	4.25	0.512925	0.478325
	4.5	0.514	0.47895
	4.75	0.515325	0.48015
	5	0.5158	0.48075
	5.25	0.516325	0.481525
	5.5	0.5176	0.48195
	5.75	0.517925	0.482725
	6	0.5181	0.483225
	6.25	0.518825	0.48355
	6.5	0.5194	0.484375
	6.75	0.51945	0.484925
	7	0.519825	0.484975
	7.25	0.5202	0.48535
	7.5	0.520525	0.485575
	7.75	0.52065	0.486125
	8	0.520925	0.485625
	8.25	0.5212	0.4864
	8.5	0.5211	0.4866
	8.75	0.521525	0.48645
	9	0.52185	0.486575
	9.25	0.5216	0.48655
	9.5	0.521825	0.486825
	9.75	0.521625	0.487175
	10	0.522225	0.486975
	10.25	0.522225	0.487225
	10.5	0.523125	0.48725
	10.75	0.5223	0.4874
	11	0.5226	0.487825
	11.25	0.5229	0.4877
	11.5	0.522675	0.48775
	11.75	0.52305	0.4874
	12	0.522875	0.487975
	12.25	0.522775	0.487525
	12.5	0.52335	0.48795
	12.75	0.523325	0.4874
	13	0.523325	0.4877
	13.25	0.522575	0.487775
	13.5	0.52355	0.487525
	13.75	0.523375	0.487675
	14	0.52365	0.488125
	14.25	0.52355	0.488
	14.5	0.523475	0.48825
	14.75	0.5233	0.487625
	15	0.52395	0.4878
	15.25	0.523425	0.487875
	15.5	0.5238	0.487825
	15.75	0.5233	0.487725
	16	0.5237	0.487625
	16.25	0.523525	0.4877
	16.5	0.523525	0.488125
	16.75	0.5237	0.488
	17	0.5237	0.487875
	17.25	0.5243	0.48765
	17.5	0.524	0.48765
	17.75	0.524325	0.487825
	18	0.523875	0.4876
	18.25	0.523775	0.48795
	18.5	0.52365	0.48755
	18.75	0.52385	0.487875
	19	0.524075	0.4875
	19.25	0.523925	0.48755
	19.5	0.52385	0.487275
	19.75	0.523975	0.48775
	20	0.523875	0.48755
	20.25	0.52385	0.487325
	20.5	0.523925	0.487375
	20.75	0.524075	0.487675
	21	0.52375	0.48775
	21.25	0.5237	0.487025
	21.5	0.5238	0.487325
	21.75	0.5241	0.487275
	22	0.523725	0.48655
	22.25	0.5238	0.4868
	22.5	0.52425	0.487425

## Sheet: Fig 1h
	Source data related to Fig. 1h
Δ β chain	Time/h	Spike					Control
		Exp 1	Exp 2	Exp 3	Exp 4	Exp 5	Exp 1	Exp 2	Exp 3	Exp 4	Exp 5
	0	1	1	1	1	1	1	1	1	1	1
	1			0.678538	0.83887	0.680058			0.597885	0.442489	0.562226
	2	0.515749	0.181817	0.239542	0.653181	0.571067	0.0947411	0	0.159042	0.279366	0.362764
	4	0.0259452	0	0	0.0386907	0.0234827	0	0	0	0	0
	6	0	0		0		0	0		0
Δ ү-ү chain	Time/h	Spike					Control
		Exp 1	Exp 2	Exp 3	Exp 4	Exp 5	Exp 1	Exp 2	Exp 3	Exp 4	Exp 5
	0	1	1	1	1	1	1	1	1	1	1
	1			0.413966	0.503438	0.780863			0.214356	0.0830084	0.27734
	2	0.102248	0.0180519	0.0770177	0.225893	0.164274	0	0	0.0249365	0.138465	0.100006
	4	0	0	0	0.0144206	0.0292163	0	0		0	0
	6	0	0		0	0	0	0		0	0

## Sheet:  Fig 1i
	Source data related to Fig. 1i
									One-way ANOVA
		Unstimulated	SP alone (0.92 mg/ml)	Fibrin	Fibrin + SP 0.046 mg/ml	Fibrin + SP 0.46 mg/ml	Fibrin + SP 0.92 mg/ml		Tukey's multiple comparisons test	Mean Diff.	95.00% CI of diff.	Below threshold?	Summary	Adjusted P Value
	Exp 1	0.277	0.595	0.869	1.142	1.333	1.622		Unstimulated vs. SP 0.92 mg/ml	-0.1512	-0.4856 to 0.1833	No	ns	0.7058
	Exp 2	0.347	0.508	0.937	1.242	1.634	1.936		Unstimulated vs. F+ Vehicle	-0.7263	-1.136 to -0.3167	Yes	***	0.0003
	Exp 3	0.251	0.571	0.947	1.167	1.466	1.447		Unstimulated vs. F+ SP 0.046 mg/ml	-0.9923	-1.402 to -0.5827	Yes	****	<0.0001
	Exp 4	0.019	0.096						Unstimulated vs. F+ SP 0.46 mg/ml	-1.286	-1.696 to -0.8767	Yes	****	<0.0001
	Exp 5	0.245	0.276						Unstimulated vs. F+ SP 0.92 mg/ml	-1.477	-1.887 to -1.067	Yes	****	<0.0001
	Exp 6	0.009	0.009						SP 0.92 mg/ml vs. F+ Vehicle	-0.5752	-0.9848 to -0.1656	Yes	**	0.0035
									SP 0.92 mg/ml vs. F+ SP 0.046 mg/ml	-0.8412	-1.251 to -0.4316	Yes	****	<0.0001
									SP 0.92 mg/ml vs. F+ SP 0.46 mg/ml	-1.135	-1.545 to -0.7256	Yes	****	<0.0001
									SP 0.92 mg/ml vs. F+ SP 0.92 mg/ml	-1.326	-1.735 to -0.9162	Yes	****	<0.0001
									F+ Vehicle vs. F+ SP 0.046 mg/ml	-0.266	-0.7390 to 0.2070	No	ns	0.4972
									F+ Vehicle vs. F+ SP 0.46 mg/ml	-0.56	-1.033 to -0.08703	Yes	*	0.0152
									F+ Vehicle vs. F+ SP 0.92 mg/ml	-0.7507	-1.224 to -0.2777	Yes	**	0.001
									F+ SP 0.046 mg/ml vs. F+ SP 0.46 mg/ml	-0.294	-0.7670 to 0.1790	No	ns	0.3926
									F+ SP 0.046 mg/ml vs. F+ SP 0.92 mg/ml	-0.4847	-0.9576 to -0.01169	Yes	*	0.0428
									F+ SP 0.46 mg/ml vs. F+ SP 0.92 mg/ml	-0.1907	-0.6636 to 0.2823	No	ns	0.7911

## Sheet: Fig 1j
	Source data related to Fig. 1j
	Sequence	Control	Spike
	YSMKKTTMKIIPFNRLTIG	214.667	1878
	ASMKKTTMKIIPFNRLTIG	177	288
	YAMKKTTMKIIPFNRLTIG	198.667	1386
	YSAKKTTMKIIPFNRLTIG	275.667	3365.33
	YSMAKTTMKIIPFNRLTIG	160	3058.67
	YSMKATTMKIIPFNRLTIG	147	2553.33
	YSMKKATMKIIPFNRLTIG	220.667	891.333
	YSMKKTAMKIIPFNRLTIG	236.667	822.333
	YSMKKTTAKIIPFNRLTIG	334.333	3279.33
	YSMKKTTMAIIPFNRLTIG	253.333	5258
	YSMKKTTMKAIPFNRLTIG	204	284
	YSMKKTTMKIAPFNRLTIG	220.333	250.333
	YSMKKTTMKIIAFNRLTIG	105	294.333
	YSMKKTTMKIIPANRLTIG	156.667	153.667
	YSMKKTTMKIIPFARLTIG	196.667	1216.33
	YSMKKTTMKIIPFNALTIG	125.667	251.333
	YSMKKTTMKIIPFNRATIG	143.333	233.333
	YSMKKTTMKIIPFNRLAIG	196	1231
	YSMKKTTMKIIPFNRLTAG	149	278.333
	YSMKKTTMKIIPFNRLTIA	222	1683.67

## Sheet: Fig 1k
	Source data related to Fig. 1k
	Antibody concentration (uM)	5B8-hIgG1 Fc			hIgG1
Spike binding inhibition (%)	15	13.35	12.65	12.5	75.62	102.21	81
	5	28.8	27.43	32	81.61	98.01	75.93
	1.66667	51.49	60.33	58.23	80.7	96.73	82.57
	0.555556	80.79	84.78	70.33	93.68	103.16	82.13
	0.185185	80.08	100.55	71.4	74.59	94.26	85
	0.0617284	88.51	103.53	77.27	70.62	103.01	88.3
	0.0205761	92.69	111.1	72.73	71.2	102.28	92.43
	0.00685871	86.61	80.29	63.4	73.39	93.46	89.9
	0.00228624	77.07	101.58	75.9	79.3	96.1	83.6
	0.000762079	77.23	99.3	76.73	79.26	101.03	76.93
	0.000254026	72.48	100	75.63	76.28	93.82	75.53
	0	100	100	100	99.17	100	100

## Sheet: Fig 1l
	Source data related to Fig. 1l
													Two-way ANOVA
					IgG2b			5B8					Tukey's multiple comparisons test	Mean Diff.	95.00% CI of diff.	Below threshold?	Summary	Adjusted P Value
		Exp 1	Exp 2	Exp 3	Exp 1	Exp 2	Exp 3	Exp 1	Exp 2	Exp 3
	untimulated	0.019	0.245	0.009									Fibrin vs. Fibrin+SP	-0.5917	-0.8137 to -0.3696	Yes	****	<0.0001
	SP	0.096	0.276	0.009									Fibrin vs. 5B8:Fibrin	0.3303	0.1083 to 0.5524	Yes	**	0.0033
	Fibrin	0.643	0.637	0.641	0.572	0.669	0.545	0.207	0.416	0.307			Fibrin vs. 5B8:Fibrin+SP	0.395	0.1729 to 0.6171	Yes	***	0.0007
	Fibrin+SP	1.161	1.375	1.16	1.302	1.313	1.208	0.173	0.321	0.242			Fibrin vs. IgG2b:Fibrin	0.045	-0.1771 to 0.2671	No	ns	0.9809
													Fibrin vs. IgG2b:Fibrin+SP	-0.634	-0.8561 to -0.4119	Yes	****	<0.0001
													Fibrin+SP vs. 5B8:Fibrin	0.922	0.6999 to 1.144	Yes	****	<0.0001
													Fibrin+SP vs. 5B8:Fibrin+SP	0.9867	0.7646 to 1.209	Yes	****	<0.0001
													Fibrin+SP vs. IgG2b:Fibrin	0.6367	0.4146 to 0.8587	Yes	****	<0.0001
													Fibrin+SP vs. IgG2b:Fibrin+SP	-0.04233	-0.2644 to 0.1797	No	ns	0.9853
													5B8:Fibrin vs. 5B8:Fibrin+SP	0.06467	-0.1574 to 0.2867	No	ns	0.9164
													5B8:Fibrin vs. IgG2b:Fibrin	-0.2853	-0.5074 to -0.06326	Yes	**	0.01
													5B8:Fibrin vs. IgG2b:Fibrin+SP	-0.9643	-1.186 to -0.7423	Yes	****	<0.0001
													5B8:Fibrin+SP vs. IgG2b:Fibrin	-0.35	-0.5721 to -0.1279	Yes	**	0.002
													5B8:Fibrin+SP vs. IgG2b:Fibrin+SP	-1.029	-1.251 to -0.8069	Yes	****	<0.0001
													IgG2b:Fibrin vs. IgG2b:Fibrin+SP	-0.679	-0.9011 to -0.4569	Yes	****	<0.0001
