# Supplementary material for: Fibrin drives thromboinflammation and neuropathology in COVID-19
Source: Nature. 2024 Aug 28;633(8031):905–13. doi: 10.1038/s41586-024-07873-4 (PMC11424477; doi:10.1038/s41586-024-07873-4)
Supplement: Supplementary file 5 — Source Data Fig. 2 [file 41586_2024_7873_MOESM5_ESM.xlsx]

## Sheet:  Fig 2b
	Source data related to Fig. 2b
	Mac-2+ macrophages					gp91-phox+ cells					Fibrinogen (% area)					Trichrome (Collagen; % area)						Macrophages (Mac2)	Tukey's multiple comparisons test	Mean Diff.	95.00% CI of diff.	Below threshold?	Summary	Adjusted P Value
	UI	WT	Fgα-/-	Fgg390-396A		UI	WT	Fgα-/-	Fgg390-396A		UI	WT	Fgα-/-	Fgg390-396A		UI	WT	Fgα-/-	Fgg390-396A				UI vs. WT	-536.4	-754.7 to -318.1	Yes	****	<0.0001
	124.5	456.6	231.4	190.2		28.6667	309.8	34.4	120.6		0.10225	3.3104	0.0162	0.327		0	1.2219	0.7245	0.4502				UI vs. Fgα-/-	-83.78	-302.1 to 134.5	No	ns	0.7245
	122	457.4	248.4	266		23.2	226.4	263.4	133.4		0.113857	3.6944	0.104	0.5656		0	2.0515	0.7772	0.6031				UI vs. Fggү390-396A	-85.2	-306.9 to 136.6	No	ns	0.7238
	92.5	495	193.4	265.2		25	387.4	151.25	233.2		0.116	3.9044	0.0146	1.0628		0	1.3175	0.6342	0.3924				WT vs. Fgα-/-	452.6	287.6 to 617.7	Yes	****	<0.0001
	143.5	617.4	167.4	284.2			477.8	128.8	105.8		0.066167	2.6966	0.0088	2.0892		0	1.7401	0.7924	0.6235				WT vs. Fggү390-396A	451.2	281.6 to 620.8	Yes	****	<0.0001
		457.6	175	224.2			319.4	110.4	209			2.2956	0.2278	0.251			1.2047	0.6819					Fgα-/- vs. Fggү390-396A	-1.422	-171.0 to 168.1	No	ns	>0.9999
		531.8	210.6	124.4			722.8	103.6	227.6			1.727	0.066	0.566
		820.8	219.2	122.8			647.8	50	392.6			1.507	0.078	0.891
		1074.8	188.8	155.4			695.8	69.6	387.6			1.022	0.03	1.121								Gp91-phox	Tukey's multiple comparisons test	Mean Diff.	95.00% CI of diff.	Below threshold?	Summary	Adjusted P Value
		1017.6	197.8	220			798.2	212.6	281			1.603	0.031	1.348									UI vs. WT	-527.6	-805.6 to -249.6	Yes	****	<0.0001
		641.2	212				946.6	37.2				2.553	0.028										UI vs. Fgα-/-	-90.5	-368.5 to 187.5	No	ns	0.8106
																							UI vs. Fggү390-396A	-206.7	-488.2 to 74.83	No	ns	0.2104
																							WT vs. Fgα-/-	437.1	248.2 to 625.9	Yes	****	<0.0001
																							WT vs. Fggү390-396A	320.9	126.9 to 514.9	Yes	***	0.0006
																							Fgα-/- vs. Fggү390-396A	-116.2	-310.2 to 77.84	No	ns	0.3762
																						Fibrinogen	Tukey's multiple comparisons test	Mean Diff.	95.00% CI of diff.	Below threshold?	Summary	Adjusted P Value
																							UI vs. WT	-2.332	-3.341 to -1.323	Yes	****	<0.0001
																							UI vs. Fgα-/-	0.03913	-0.9700 to 1.048	No	ns	0.9996
																							UI vs. Fggү390-396A	-0.8139	-1.839 to 0.2111	No	ns	0.1576
																							WT vs. Fgα-/-	2.371	1.608 to 3.134	Yes	****	<0.0001
																							WT vs. Fggү390-396A	1.518	0.7341 to 2.302	Yes	****	<0.0001
																							Fgα-/- vs. Fggү390-396A	-0.8531	-1.637 to -0.06932	Yes	*	0.0289
																						Trichrome (Collagen)	Tukey's multiple comparisons test	Mean Diff.	95.00% CI of diff.	Below threshold?	Summary	Adjusted P Value
																							UI vs. WT	-1.507	-1.916 to -1.098	Yes	****	<0.0001
																							UI vs. Fgα-/-	-0.722	-1.131 to -0.3132	Yes	***	0.0008
																							UI vs. Fggү390-396A	-0.5173	-0.9482 to -0.08637	Yes	*	0.0168
																							WT vs. Fgα-/-	0.7851	0.3997 to 1.171	Yes	***	0.0002
																							WT vs. Fggү390-396A	0.9898	0.5810 to 1.399	Yes	****	<0.0001
																							Fgα-/- vs. Fggү390-396A	0.2047	-0.2041 to 0.6136	No	ns	0.4879

## Sheet:  Fig 2e
	Source data related to Fig. 2e
	NKp46+ cells					Granzyme+ cells					Spike (% area)						NKp46	Tukey's multiple comparisons test	Mean Diff.	95.00% CI of diff.	Below threshold?	Summary	Adjusted P Value
	UI	WT	Fgα-/-	Fggү390-396A		UI	WT	Fgα-/-	Fggү390-396A		UI	WT	Fgα-/-	Fggү390-396A				UI vs. WT	-247.2	-445.4 to -48.95	Yes	**	0.0098
	35.2	188.8	700.4	373.8		58.4	129	1070.8	776.4		0.014375	1.8258	0.0294	1.0234				UI vs. Fgα-/-	-790.1	-988.3 to -591.9	Yes	****	<0.0001
	134.8	218.6	1033.4	341.4		43.8	111	940.4	852.8		0.013571	2.3374	1.161	0.3152				UI vs. Fggү390-396A	-481.3	-684.4 to -278.2	Yes	****	<0.0001
	168	345.4	1040.8	382.4		48.8	204.6	821	769.8		0.016	2.8016	0.215	0.3936				WT vs. Fgα-/-	-542.9	-729.8 to -356.0	Yes	****	<0.0001
	77.8	276.2	1206.2	649.4		59.8	436.8	1040.2	676.8		0.007667	3.2848	0.6376	0.4352				WT vs. Fggү390-396A	-234.1	-426.1 to -42.09	Yes	*	0.0119
	38.67	242	726.6	442			318.6	971.8	773.2			2.5758	0.3198	0.0682				Fgα-/- vs. Fggү390-396A	308.8	116.8 to 500.8	Yes	***	0.0007
	59.17	395	536.33	504								1.714	0.661	0.377
	40.83	395.5	688.17	730.17								2.519	1.209	1.011
	30.5	403	707	725.33								2.519	0.165	0.435			Granzyme	Tukey's multiple comparisons test	Mean Diff.	95.00% CI of diff.	Below threshold?	Summary	Adjusted P Value
		391.5	1080.5	841.17								2.093	0.259	1.228				UI vs. WT	-187.3	-366.6 to -7.964	Yes	*	0.0393
		347	912.83									2.495	0.351					UI vs. Fgα-/-	-916.1	-1095 to -736.8	Yes	****	<0.0001
																		UI vs. Fggү390-396A	-717.1	-896.4 to -537.8	Yes	****	<0.0001
																		WT vs. Fgα-/-	-728.8	-897.9 to -559.8	Yes	****	<0.0001
																		WT vs. Fggү390-396A	-529.8	-698.9 to -360.7	Yes	****	<0.0001
																		Fgα-/- vs. Fggү390-396A	199	29.96 to 368.1	Yes	*	0.0188
																	Spike	Tukey's multiple comparisons test	Mean Diff.	95.00% CI of diff.	Below threshold?	Summary	Adjusted P Value
																		UI vs. WT	-2.404	-3.051 to -1.757	Yes	****	<0.0001
																		UI vs. Fgα-/-	-0.4879	-1.135 to 0.1591	No	ns	0.192
																		UI vs. Fggү390-396A	-0.5745	-1.232 to 0.08265	No	ns	0.1032
																		WT vs. Fgα-/-	1.916	1.427 to 2.405	Yes	****	<0.0001
																		WT vs. Fggү390-396A	1.829	1.327 to 2.332	Yes	****	<0.0001
																		Fgα-/- vs. Fggү390-396A	-0.08662	-0.5891 to 0.4158	No	ns	0.9651
