# Supplementary material for: Fibrin drives thromboinflammation and neuropathology in COVID-19
Source: Nature. 2024 Aug 28;633(8031):905–13. doi: 10.1038/s41586-024-07873-4 (PMC11424477; doi:10.1038/s41586-024-07873-4)
Supplement: Supplementary file 6 — Source Data Fig. 3 [file 41586_2024_7873_MOESM6_ESM.xlsx]

## Sheet:  Fig 3d
	Source data related to Fig. 3d
	NAME	NES-NK	NES-Mac
	GOMF_CYTOKINE_ACTIVITY	-2.28655	1.21107
	GOBP_CELLULAR_RESPONSE_TO_TYPE_II_INTERFERON	-2.18658	1.32276
	GOBP_INFLAMMATORY_RESPONSE	-2.01994	1.09075
	GOBP_POSITIVE_REGULATION_OF_LEUKOCYTE_CELL_CELL_ADHESION	-1.91287	1.07887
	GOBP_POSITIVE_REGULATION_OF_MAPK_CASCADE	-1.88667	1.36817
	GOBP_LEUKOCYTE_PROLIFERATION	-1.69786	1.08329
	GOBP_RESPONSE_TO_LIPID	-1.49074	1.126
	GOBP_VIRAL_PROCESS	-1.26195	1.42238
	GOBP_I_KAPPAB_KINASE_NF_KAPPAB_SIGNALING	-1.11135	1.19277

## Sheet:  Fig 3e
	Source data related to Fig. 3e
										2way ANOVE
Macrophages (Mac2)	UI	WT + IgG2a	WT + anti-NK1.1	Fgα-/- + IgG2a	Fgα-/- + anti-NK1.1	Fggү390-396A + IgG2a	Fggү390-396A + anti-NK1.1		Macrophages (Mac2)	Tukey's multiple comparisons test	Mean Diff.	95.00% CI of diff.	Below threshold?	Summary	Adjusted P Value
	32.8	1086	634.3	84.7	995.5	118.7	719			UI vs. WT+IgG2a	-732.2	-1023 to -441.7	Yes	****	<0.0001
	17.8	654.8	621.3	241.8	588	76.8	470.8			WT+IgG2a vs. WT+anti-NK1.1	144.4	-127.0 to 415.8	No	ns	0.6137
	16.5	371.8	705.3	93.7	972	78	418.7			Fgα-/-+IgG2a vs. Fgα-/-+anti-NK1.1	-691.4	-962.8 to -419.9	Yes	****	<0.0001
	13.5	855.8	535.5	100.3	757.5	50.8	349.5			Fgα-/-+IgG2a vs. Fggү390-396A+IgG2a	35.04	-236.4 to 306.5	No	ns	0.9995
		778.5	528.5	85.7	750	106.7	555.2			Fgα-/-+anti-NK1.1 vs. Fggү390-396A+anti-NK1.1	310	38.53 to 581.4	Yes	*	0.0182
										Fggү390-396A+IgG2a vs. Fggү390-396A+anti-NK1.1	-416.4	-687.9 to -145.0	Yes	***	0.0009
Spike	UI	WT + IgG2a	WT + anti-NK1.1	Fgα-/- + IgG2a	Fgα-/- + anti-NK1.1	Fggү390-396A + IgG2a	Fggү390-396A + anti-NK1.1		Spike	Tukey's multiple comparisons test	Mean Diff.	95.00% CI of diff.	Below threshold?	Summary	Adjusted P Value
	0.007	1.576	0.941667	0.385	0.714167	0.073833	0.4615			UI vs. WT+IgG2a	-1.547	-2.238 to -0.8568	Yes	****	<0.0001
	0.0345	1.48283	0.762333	0.273333	1.31517	0.016333	1.11917			WT+IgG2a vs. WT+anti-NK1.1	0.5877	-0.05736 to 1.233	No	ns	0.0905
	0.015167	1.84783	0.8635	0.444333	1.526	0.014	1.08567			Fgα-/-+IgG2a vs. Fgα-/-+anti-NK1.1	-1.041	-1.686 to -0.3959	Yes	***	0.0005
	0.043167	1.317	1.262	0.100333	2.24483	0.243833	1.61233			Fgα-/-+IgG2a vs. Fggү390-396A+IgG2a	0.1451	-0.5000 to 0.7901	No	ns	0.9895
		1.537	0.992833	0.0505	0.657833	0.180167	1.39983			Fgα-/-+anti-NK1.1 vs. Fggү390-396A+anti-NK1.1	0.1559	-0.4891 to 0.8009	No	ns	0.9848
										Fggү390-396A+IgG2a vs. Fggү390-396A+anti-NK1.1	-1.03	-1.675 to -0.3850	Yes	***	0.0006
