# Supplementary material for: Fibrin drives thromboinflammation and neuropathology in COVID-19
Source: Nature. 2024 Aug 28;633(8031):905–13. doi: 10.1038/s41586-024-07873-4 (PMC11424477; doi:10.1038/s41586-024-07873-4)
Supplement: Supplementary file 7 — Source Data Fig. 4 [file 41586_2024_7873_MOESM7_ESM.xlsx]

## Sheet:  Fig 4c
		Source data related to Fig. 4c
			Mac-2+ macrophages														diff_of_means_log10	p.value	group.1	group.2	adjust.p.value
			Bald PVs						Spike PVs							1	0.575314	6.3005e-05	WT, Bald PVs	WT, Spike PVs	0.00025202
		WT	139.8	206.8	93	155.2	238.8	247.4	440	750.6	435	762.6	770	827.2		2	0.17327	0.00561448	Fgα-/-, Bald PVs	Fgα-/-, Spike PVs	0.011229
		Fgα-/-	324	239	265	188.4	185.8	208.4	409	311	420	277.6	307	360.2		3	-0.0194926	0.571589	Fggγ390-396A, Bald PVs	Fggγ390-396A, Spike PVs	0.571589
		Fggү390-396A	115	94	101	126	150	122	128	117	103	111	108	104		4	0.271486	0.0021642	WT, Spike PVs	Fgα-/-, Spike PVs	0.0064926
																5	0.759956	1.2402e-05	WT, Spike PVs	Fggγ390-396A, Spike PVs	6.20099e-05
			Gp91-phox+ cells														diff_of_means_log10	p.value	group.1	group.2	adjust.p.value
			Bald PVs						Spike PVs							1	0.76403	6.01746e-06	WT, Bald PVs	WT, Spike PVs	3.00873e-05
		WT	127.2	206	82	126	166	228.2	570	850.2	668.4	1145.8	1090.6	972.6		2	0.202627	2.47009e-05	Fgα-/-, Bald PVs	Fgα-/-, Spike PVs	9.88035e-05
		Fgα-/-	209	172	202	178	168.8	173.6	254	267	291	322.6	280.8	348.2		3	0.116058	0.132326	Fggγ390-396A, Bald PVs	Fggγ390-396A, Spike PVs	0.132326
		Fggү390-396A	204.8	359.6	154	143.6	249	152.8	255.4	291.6	230	245.6	304	240.8		4	0.466835	6.49624e-05	WT, Spike PVs	Fgα-/-, Spike PVs	0.000129925
																5	0.517774	3.82469e-05	WT, Spike PVs	Fggγ390-396A, Spike PVs	0.000114741
