# Supplementary material for: Fibrin drives thromboinflammation and neuropathology in COVID-19
Source: Nature. 2024 Aug 28;633(8031):905–13. doi: 10.1038/s41586-024-07873-4 (PMC11424477; doi:10.1038/s41586-024-07873-4)
Supplement: Supplementary file 8 — Source Data Fig. 5 [file 41586_2024_7873_MOESM8_ESM.xlsx]

## Sheet: Fig 5b
	Source data related to Fig. 5b
	Mac-2+ macrophages			gp91-phox+ cells			Trichrome (Collagen; % area)			N protein (% area)			Spike (% area)			Granzyme
	IgG2b	5B8		IgG2b	5B8		IgG2b	5B8		IgG2b	5B8		IgG2b	5B8		UI	IgG2b	5B8
	611.4	127.4		461.6	237.2		0.77	0.2254		1.5265	0.2875		1.9928	0.6802		0.15	0.67	2.38
	608	218.4		328.4	193.6		0.5096	0.2948		1.16	0.301		1.7778	0.524		0.2	0.52	2.23
	494.8	163.6		692.2	155.2		0.8326	0.2602		0.7155	0.26		2.167	0.5514		0.23	0.52	4.16
	541.2	199.2		278.2	48.4		0.6609	0.4395		1.2135	0.239		2.0296	0.1944		0.14	1.06	0.85
	565.6	152.6		776.2	234.8		0.7878	0.5775		0.713	0.239		3.4422	0.7474			0.92	2.21
	531.8	160		677.6	110.8								1.222	1.346			2.6	1.4
	820.8	108		747.2	89.4								1.524	0.904			0.5	3.7
	1074.8	243.6		427.6	346.2								1.139	1.342			1	2.1
	1017.6	155.6		754.2	202.2								1.475	0.919			0.4	3.4
	641.2	206.2		478	238.6								3.224	0.193			0.6	2.6
	Macrophage (Mac2)			Gp91-phox			Trichrome (Collagen)			N protein			Spike			Granzyme
	Mann Whitney test			Mann Whitney test			Mann Whitney test			Mann Whitney test			Mann Whitney test			Welch two-sample t test, followed by multiple correction testing using the Holm procedure.
	P value	<0.0001		P value	<0.0001		P value	0.0159		P value	0.0079		P value	0.0001			diff_of_means_log10	p.value	group.1	group.2	adjust.p.value
	Exact or approximate P value?	Exact		Exact or approximate P value?	Exact		Exact or approximate P value?	Exact		Exact or approximate P value?	Exact		Exact or approximate P value?	Exact		1	-0.627889	1.80592e-05	UN	IgG2b	3.61184e-05
	P value summary	****		P value summary	****		P value summary	*		P value summary	**		P value summary	***		2	1.11383	3.55862e-08	UN	X5B8	1.06759e-07
	Significantly different (P < 0.05)?	Yes		Significantly different (P < 0.05)?	Yes		Significantly different (P < 0.05)?	Yes		Significantly different (P < 0.05)?	Yes		Significantly different (P < 0.05)?	Yes		3	0.485946	0.000119757	IgG2b	X5B8	0.000119757
	One- or two-tailed P value?	Two-tailed		One- or two-tailed P value?	Two-tailed		One- or two-tailed P value?	Two-tailed		One- or two-tailed P value?	Two-tailed		One- or two-tailed P value?	Two-tailed
	Sum of ranks in column A,B	155 , 55		Sum of ranks in column A,B	153 , 57		Sum of ranks in column A,B	39 , 16		Sum of ranks in column A,B	40 , 15		Sum of ranks in column A,B	151 , 59
	Mann-Whitney U	0		Mann-Whitney U	2		Mann-Whitney U	1		Mann-Whitney U	0		Mann-Whitney U	4
	Difference between medians			Difference between medians			Difference between medians			Difference between medians			Difference between medians
	Median of column A (IgG2b)	609.7, n=10		Median of column A (IgG2b)	577.8, n=10		Median of column A (IgG2b)	0.7700, n=5		Median of column A (IgG2b)	1.160, n=5		Median of column A (IgG2b)	1.885, n=10
	Median of column B (5B8)	161.8, n=10		Median of column B (5B8)	197.9, n=10		Median of column B (5B8)	0.2948, n=5		Median of column B (5B8)	0.2600, n=5		Median of column B (5B8)	0.7138, n=10
	Difference: Actual	-447.9		Difference: Actual	-379.9		Difference: Actual	-0.4752		Difference: Actual	-0.9		Difference: Actual	-1.172
	Difference: Hodges-Lehmann	-440.1		Difference: Hodges-Lehmann	-394.8		Difference: Hodges-Lehmann	-0.3661		Difference: Hodges-Lehmann	-0.9		Difference: Hodges-Lehmann	-1.104

## Sheet: Fig 5c
	Source data related to Fig. 5c
	Mac-2+ macrophages			gp91-phox+ cells
	IgG2b	5B8		IgG2b	5B8
	46.8	34.5		86.7	31.5
	50	26.2		233.8	23.3
	52.3	38		30.5	21.2
	46.3	30.7		30	20.5
	45	26.3		63.8	14
	52.8	23.2		34.3	46.3
	49.3	29.5		21.2	19.3
	56.5	36.7		116.5	34.8
	59.8	40.7		54.2	22.8
	42.1667	41.2		153.833	34.2
	65.8333	47.5		37.6667	29.8
	59.3333			32
	Macrophage (Mac2)			Gp91-phox
	Mann Whitney test			Mann Whitney test
	P value	<0.0001		P value	0.0046
	Exact or approximate P value?	Exact		Exact or approximate P value?	Exact
	P value summary	****		P value summary	**
	Significantly different (P < 0.05)?	Yes		Significantly different (P < 0.05)?	Yes
	One- or two-tailed P value?	Two-tailed		One- or two-tailed P value?	Two-tailed
	Sum of ranks in column A,B	206 , 70		Sum of ranks in column A,B	188.5 , 87.50
	Mann-Whitney U	4		Mann-Whitney U	21.5
	Difference between medians			Difference between medians
	Median of column A (IgG2b)	51.15, n=12		Median of column A (IgG2b)	45.93, n=12
	Median of column B (5B8)	34.50, n=11		Median of column B (5B8)	23.30, n=11
	Difference: Actual	-16.65		Difference: Actual	-22.63
	Difference: Hodges-Lehmann	-18.55		Difference: Hodges-Lehmann	-18.88

## Sheet:  Fig 5f
	Source data related to Fig. 5f
	Prophylactic antibody treatment								Therapeutic antibody treatment
	Iba-1+ cells								Iba-1+ cells
	UI	IgG2b	5B8						UI	IgG2b	5B8
	22.8889	50	43.3						22.8889	53.3	40
	28.4444	88.4	48.6						28.4444	53.6	50.4
	41.3333	83.1	24.3						41.3333	70.1	53.9
	37.7778	82.6	44.1						37.7778	59.3	37.8
	27.3333	115.8	47						27.3333	76.7	50.1
	29.7778	42.6	49.8						29.7778	60.6	52.9
		68.4	52							65.1	55.4
		80.6	42.1							71.9	59.1
		92.4	42.2							69.7	50.1
		87.3	44.7							54.4	47.2
										50.9	54.7
										61
		One-way ANOVA								One-way ANOVA
	Iba-1	Tukey's multiple comparisons test	Mean Diff.	95.00% CI of diff.	Below threshold?	Summary	Adjusted P Value		Iba-1	Tukey's multiple comparisons test	Mean Diff.	95.00% CI of diff.	Below threshold?	Summary	Adjusted P Value
		UI vs. IgG2b	-47.86	-66.47 to -29.25	Yes	****	<0.0001			UI vs. IgG2b	-30.96	-40.20 to -21.71	Yes	****	<0.0001
		UI vs. 5B8	-12.55	-31.16 to 6.062	No	ns	0.2309			UI vs. 5B8	-18.89	-28.27 to -9.503	Yes	****	<0.0001
		IgG2b vs. 5B8	35.31	19.19 to 51.43	Yes	****	<0.0001			IgG2b vs. 5B8	12.07	4.354 to 19.79	Yes	**	0.0018

## Sheet: Fig 5g
	Source data related to Fig. 5g
	Iba-1									Iba-1+CD68+
	UI	WT	Fga−/−	Fggү390-396A						UI	WT	Fga−/−	Fggү390-396A
	0.025333	0.539444	0.187667	0.571667						21.3	100.2	21.6	41.4
	0.067111	0.495889	0.265778	0.389778						43.7	113.7	29.9	51.4
	0.028333	0.577333	0.215444	0.165111						36.1	68.8	22.8	55.2
	0.038333	0.714444	0.187667	0.163556						21.1	65.8	28.7	58.9
	0.048111	1.26878	0.090667	0.425889						23.3	66.8	31.6	50.7
	0.046333	0.885667	0.278111							25.2	88.3	44.2
		One-way ANOVA									One-way ANOVA
	Iba-1	Tukey's multiple comparisons test	Mean Diff.	95.00% CI of diff.	Below threshold?	Summary	Adjusted P Value			Iba-1+CD68+	Tukey's multiple comparisons test	Mean Diff.	95.00% CI of diff.	Below threshold?	Summary	Adjusted P Value
		UI vs. WT	-0.7047	-0.9875 to -0.4218	Yes	****	<0.0001				UI vs. WT	-55.48	-75.72 to -35.24	Yes	****	<0.0001
		UI vs. Fga−/−	-0.162	-0.4448 to 0.1209	No	ns	0.3967				UI vs. Fga−/−	-1.35	-21.59 to 18.89	No	ns	0.9976
		UI vs. Fggү390-396A	-0.3009	-0.5976 to -0.004320	Yes	*	0.046				UI vs. Fggү390-396A	-23.07	-44.30 to -1.841	Yes	*	0.0303
		WT vs. Fga−/−	0.5427	0.2599 to 0.8255	Yes	***	0.0002				WT vs. Fga−/−	54.13	33.89 to 74.37	Yes	****	<0.0001
		WT vs. Fggү390-396A	0.4037	0.1071 to 0.7003	Yes	**	0.0057				WT vs. Fggү390-396A	32.41	11.18 to 53.64	Yes	**	0.002
		Fga−/− vs. Fggү390-396A	-0.139	-0.4356 to 0.1576	No	ns	0.5636				Fga−/− vs. Fggү390-396A	-21.72	-42.95 to -0.4912	Yes	*	0.0438

## Sheet:  Fig 5i
	Source data related to Fig. 5i
	Iba-1
	Corpus callosum		Hippocampus		striatum		Frontal Cortex
	UI	SARS-COV2	UI	SARS-COV2	UI	SARS-COV2	UI	SARS-COV2
	75.5	242.5	28.25	263.75	101.5	484.7	77.75	1754.5
	84	229.2	214.5	383.75	140	764.8	155.5	1166
	51.2	220.2	123	765.25	143.2	506.3	57.75	1197.5
	59.5	208.7	42.25	376.25	157.5	514.7	70.25	1397.5
	57	213		569.5	121.7	252	79.5
	Iba-1
	Welch two-sample t test, followed by multiple correction testing using the Holm procedure.	diff_of_means_log10	p.value	group.1	group.2	adjust.p.value
	1	-0.538752	7.75096e-05	CC_UI	CC_SARS.COV2	0.000232529
	2	-0.769458	0.0251589	Hippo_UI	Hippo_SARS.COV2	0.0251589
	3	-0.559055	0.000867778	Str_UI	Str_SARS.COV2	0.00173556
	4	-1.21542	5.61881e-06	FrCtx_UI	FrCtx_SARS.COV2	2.24753e-05

## Sheet: Fig 5j
	Source data related to Fig. 5j
	Iba-1+CD68+				One-way ANOVA
	UI	IgG2b	5B8		Iba-1+CD68+	Tukey's multiple comparisons test	Mean Diff.	95.00% CI of diff.	Below threshold?	Summary	Adjusted P Value
	21.2	195.8	15.5			UI vs. IgG2b	-195.8	-239.3 to -152.3	Yes	****	<0.0001
	9.8	214.2	81.8			UI vs. 5B8	-33.59	-79.73 to 12.56	No	ns	0.1669
	8.3	172.2	54.2			IgG2b vs. 5B8	162.3	116.1 to 208.4	Yes	****	<0.0001
	6.2	261.2	30.2
	13.7	195
	Calbindin
	UI	IgG2b	5B8		Calbindin	Tukey's multiple comparisons test	Mean Diff.	95.00% CI of diff.	Below threshold?	Summary	Adjusted P Value
	496.75	243	374.75			UI vs. IgG2b	408.7	312.3 to 505.1	Yes	****	<0.0001
	630.75	146.25	420.25			UI vs. 5B8	194.8	92.56 to 297.0	Yes	***	0.0009
	575	117.25	348.25			IgG2b vs. 5B8	-213.9	-316.1 to -111.7	Yes	***	0.0004
	564.25	151	427.5
	670.5	236.25
	NeuN
	UI	IgG2b	5B8		NeuN	Tukey's multiple comparisons test	Mean Diff.	95.00% CI of diff.	Below threshold?	Summary	Adjusted P Value
	610	570	597			UI vs. IgG2b	56	18.03 to 93.97	Yes	**	0.0056
	595	556	587			UI vs. 5B8	12.45	-27.82 to 52.72	No	ns	0.6901
	626	533	586			IgG2b vs. 5B8	-43.55	-83.82 to -3.280	Yes	*	0.0343
	604	563	581
	566	499

## Sheet: Fig 5k
	Source data related to Fig. 5k
	Iba-1
	UI	IgG2b	5B8			One-way ANOVA
	51.7	111	35.3		Iba-1	Tukey's multiple comparisons test	Mean Diff.	95.00% CI of diff.	Below threshold?	Summary	Adjusted P Value
	43.3	202.3	82.7			UI vs. IgG2b	-110.8	-147.8 to -73.73	Yes	****	<0.0001
	40.3	128	37.3			UI vs. 5B8	-10.57	-47.61 to 26.47	No	ns	0.7435
	52	183.3	43.7			IgG2b vs. 5B8	100.2	63.16 to 137.2	Yes	****	<0.0001
	30.7	158	52
	19.3	119.3	49.7
	NeuN
	UI	IgG2b	5B8
	462.333	182.667	419		NeuN	Tukey's multiple comparisons test	Mean Diff.	95.00% CI of diff.	Below threshold?	Summary	Adjusted P Value
	381.333	203.667	364.333			UI vs. IgG2b	161.4	52.79 to 270.0	Yes	**	0.0041
	456.333	235.667	361			UI vs. 5B8	12.61	-95.98 to 121.2	No	ns	0.9512
	355.333	293	596.333			IgG2b vs. 5B8	-148.8	-257.4 to -40.18	Yes	**	0.0076
	434	376.667	365
	457.667	287	365.667

## Sheet: Fig 5l
	Source data related to Fig. 5l
											% weight change
	Survival Curves				Comparison of Survival Curves						dpi	5B8												IgG2b													Table Analyzed	% weight change
	Time (Days)	5B8	IgG2b								0	100	100	100	100	100	100	100	100	100	100	100	100	100	100	100	100	100	100	100	100	100	100	100	100
	6	1			Log-rank (Mantel-Cox) test						3	96.7	96.9	103.6	100	103.2	100	100	104.5	95.8	100	95.8	104.5	100	100	100	100	100	100	100	100	100	105	100	100		Mixed-effects model (REML)	Matching: Across row
	6	1			Chi square	8.213					4	90	90.6	100	96.6	103.2	96.7	95.2	100	95.8	100	95.8	90.9	95	95.2	100	94.4	95.7	95.8	95.2	94.7	95.2	100	87	95		Assume sphericity?	Yes
	7	1			df	1					5	83.3	81.3	92.9	86.2	103.2	93.3	90.5	95.5	100	100	87.5	81.8	90	90.5	86.7	88.9	87	91.7	90.5	89.5	85.7	90	91.3	90		Alpha	0.05
	6	1			P value	0.0042					6	80	75	92.9	79.3	100	86.7	85.7	90.9	95.8	100	83.3	81.8	85	85.7	86.7	83.3	78.3	83.3	81	84.2	81	80	73.9	75
	9	0			P value summary	**					7			82.1		100	80	81	86.4	87.5	100	75	72.7	80	81		83.3	73.9			78.9						Fixed effects (type III)	P value	P value summary	Statistically significant (P < 0.05)?	F (DFn, DFd)
	8	1			Are the survival curves sig different?	Yes					8					100	76.7	76.2	81.8	87.5	96.2																Row Factor	<0.0001	****	Yes	F (6, 132) = 38.90
	8	1									9																										Time	0.0199	*	Yes	F (1, 132) = 5.551
	8	1			Gehan-Breslow-Wilcoxon test
	9	1			Chi square	6.909																															Random effects	SD	Variance
	9	0			df	1																															Subject	0	0
	7	1			P value	0.0086																															Residual	5.191	26.94
	7	1			P value summary	**
					Are the survival curves sig different?	Yes																															Was the matching effective?
	7		1																																		Chi-square, df
	7		1		Median survival																																P value
	6		1		5B8 (A)	7.5																															P value summary
	7		1		IgG2b (B)	6																															Is there significant matching (P < 0.05)?	No
	6		1		Ratio (and its reciprocal)	1.25	0.8
	6		1		95% CI of ratio	0.5401 to 2.893	0.3456 to 1.852																														Difference between column means
	6		1																																		Predicted mean of TJX	92.33
	7		1		Hazard Ratio (Mantel-Haenszel)	A/B	B/A																														Predicted mean of TJY	90.2
	6		1		Ratio (and its reciprocal)	0.1511	6.617																														Difference between predicted means	2.122
	6		1		95% CI of ratio	0.04150 to 0.5503	1.817 to 24.10																														SE of difference	0.9007
	6		1																																		95% CI of difference	0.3403 to 3.904
	6		1		Hazard Ratio (logrank)	A/B	B/A
					Ratio (and its reciprocal)	0.4446	2.249																														Data summary
					95% CI of ratio	0.1849 to 1.069	0.9354 to 5.408																														Number of columns (Time)	2
																																					Number of rows (Row Factor)	7
																																					Number of subjects (Subject)	78
																																					Number of missing values	16
