# Supplementary material for: Fibrin drives thromboinflammation and neuropathology in COVID-19
Source: Nature. 2024 Aug 28;633(8031):905–13. doi: 10.1038/s41586-024-07873-4 (PMC11424477; doi:10.1038/s41586-024-07873-4)
Supplement: Supplementary file 9 — Source Data Extended Data Fig. 1 [file 41586_2024_7873_MOESM9_ESM.xlsx]

## Sheet: ExtendedDataFig. 1a
	Source data related to Extended Data Fig. 1a
					One site -- Specific binding
	S1(N501Y) µM	Fibrin 25ug/mL			Best-fit values
	10	3.215	2.991		Bmax	3.356
	3.33333	2.877	3.063		Kd	0.09809
	1.11111	3.618	3.436		Std. Error
	0.37037	2.814	2.926		Bmax	0.09514
	0.123457	1.737	2.003		Kd	0.01393
	0.0411523	0.764	0.803		95% CI (asymptotic)
	0.0137174	0.324	0.223		Bmax	3.159 to 3.553
	0.00457247	0.125	0.144		Kd	0.06919 to 0.1270
	0.00152416	0.064	0.052		Goodness of Fit
	0.000508053	0.022	0.023		Degrees of Freedom	22
	0.000169351	0.008	0.013		R squared	0.9786
	8.468e-05	0	0.002		Sum of Squares	0.9847
					Sy.x	0.2116

## Sheet: ExtendedDataFig. 1b
	Source data related to Extended Data Fig. 1b
		X	Acquisition.Nb	Nb.of.Pixel.overlap	Nb.of.Pixel.ONLY.Spike	Nb.of.Pixel.ONLY.Fibrinogen	Total.of.Pixels.no.signal	observed from data	expected if random	or	p.value	difference_proportion.observed	difference_proportion.expected
	Image_1	mouse 1	1	200482	117787	79325	650982	0.629914	0.266845	13.9681	0	0.363069	0
	Image_2		2	137732	160484	107823	642537	0.461853	0.23418	5.11434	0	0.227674	0
	Image_3		3	117363	142623	71084	717506	0.451421	0.179717	8.30607	0	0.271703	0
	Image_4		4	100529	135725	40737	771585	0.425512	0.134722	14.029	0	0.290791	0
	Image_5		5	105473	124613	111065	707425	0.458407	0.206507	5.39115	0	0.2519	0
	Image_6		6	104461	146946	115385	681784	0.415506	0.209661	4.20043	0	0.205844	0
	Image_7		7	129924	126773	150101	641778	0.506138	0.267053	4.38191	0	0.239085	0
	Image_8		8	79172	136688	67894	764822	0.366775	0.140253	6.52485	0	0.226522	0
	Image_9		9	112041	133415	151713	651407	0.456461	0.251535	3.6058	0	0.204925	0
	Image_10		10	89227	116927	77837	764585	0.432817	0.159325	7.49585	0	0.273493	0
	Image_11		11	128982	122445	111940	685209	0.513	0.229761	6.44801	0	0.283239	0
	Image_12		12	98354	137918	83426	728878	0.416274	0.173359	6.23052	0	0.242916	0
	Image_13		13	155564	104191	130954	657867	0.598887	0.273245	7.50064	0	0.325643	0
	Image_14		14	157257	186467	40155	664697	0.45751	0.188267	13.9602	0	0.269243	0
	Image_15		15	189219	209561	40669	609127	0.474495	0.219238	13.5238	0	0.255256	0
	Image_16		16	68640	226050	15954	737932	0.232923	0.0806751	14.0449	0	0.152248	0
	Image_17	mouse 2	17	147976	135797	103119	661684	0.521459	0.239463	6.99219	0	0.281996	0
	Image_18		18	178542	151355	123182	595497	0.541205	0.287746	5.70264	0	0.253459	0
	Image_19		19	182886	162888	83848	618954	0.528918	0.254377	8.28814	0	0.27454	0
	Image_20		20	183908	139094	124714	600860	0.569371	0.294325	6.37016	0	0.275046	0
	Image_21		21	70342	114521	67051	796662	0.380509	0.131028	7.29791	0	0.249481	0
	Image_22		22	120927	133008	138584	656057	0.476212	0.247489	4.30402	0	0.228723	0
	Image_23		23	77546	148427	85520	737083	0.343165	0.155512	4.50293	0	0.187653	0
	Image_24		24	101644	130985	130380	685567	0.436936	0.221275	4.08037	0	0.215661	0
	Image_25		25	106319	127093	133356	681808	0.455499	0.228572	4.277	0	0.226927	0
	Image_26		26	87019	107047	105902	748608	0.448399	0.183984	5.74632	0	0.264415	0
	Image_27		27	125134	123083	127763	672596	0.504131	0.241181	5.35213	0	0.26295	0
	Image_28		28	76602	118499	86314	767161	0.392627	0.155369	5.74554	0	0.237259	0
	Image_29		29	119936	113138	112297	703205	0.514583	0.221475	6.63827	0	0.293109	0
	Image_30		30	172614	80577	112827	682558	0.681754	0.272218	12.9596	0	0.409536	0
	Image_31		31	128135	122664	99101	698676	0.510907	0.216709	7.36459	0	0.294198	0
	Image_32		32	68067	125318	63774	791417	0.351977	0.125733	6.74039	0	0.226243	0
	Image_33	mouse 3	33	190986	102725	126816	628049	0.650251	0.30308	9.20757	0	0.347172	0
	Image_34		34	120570	156076	88366	683564	0.435828	0.199257	5.97581	0	0.236571	0
	Image_35		35	131031	160346	101981	655218	0.449696	0.222218	5.25028	0	0.227478	0
	Image_36		36	161504	165377	108400	613295	0.494076	0.257401	5.5252	0	0.236675	0
	Image_37		37	190470	159482	93957	604667	0.544275	0.271251	7.68603	0	0.273024	0
	Image_38		38	204981	170774	96599	576222	0.545518	0.287609	7.15993	0	0.257909	0
	Image_39		39	172428	167677	85474	622997	0.506985	0.245955	7.49525	0	0.26103	0
	Image_40		40	181048	138761	140010	588757	0.566113	0.306185	5.4866	0	0.259928	0
	Image_41		41	158789	167257	84617	637913	0.487014	0.23213	7.15715	0	0.254884	0
	Image_42		42	170797	162831	69912	645036	0.511938	0.229558	9.67777	0	0.28238	0
	Image_43		43	181686	123903	115884	627103	0.594544	0.283785	7.93515	0	0.310759	0
	Image_44		44	117963	84275	139646	706692	0.583288	0.245675	7.08351	0	0.337613	0
	Image_45		45	108072	115642	113049	711813	0.483081	0.210877	5.88433	0	0.272204	0
	Image_46		46	123676	96939	99344	728617	0.560597	0.212688	9.35717	0	0.347908	0
	Image_47		47	110485	123457	132782	681852	0.472275	0.231997	4.59556	0	0.240278	0
	Image_48		48	95894	111977	90230	750475	0.461315	0.177502	7.12275	0	0.283813	0
	Image_49		49	166419	54725	221992	605440	0.752537	0.370418	8.29375	0	0.382119	0
	Image_50		50	121904	105359	136530	684783	0.536401	0.246462	5.80325	0	0.289939	0
	Image_51	mouse 4	51	130505	145988	113420	658663	0.472001	0.232625	5.19139	0	0.239376	0
	Image_52		52	179401	166535	58079	644561	0.518596	0.226479	11.9554	0	0.292117	0
	Image_53		53	114038	84164	115223	735151	0.575362	0.21864	8.64491	0	0.356722	0
	Image_54		54	156357	113280	101457	677482	0.57988	0.245871	9.21679	0	0.334009	0
	Image_55		55	180605	118501	95431	654039	0.603816	0.263248	10.4453	0	0.340568	0
	Image_56		56	156348	106388	164252	621588	0.595076	0.305748	5.5615	0	0.289328	0
	Image_57		57	89576	122818	111924	724258	0.421745	0.192165	4.71954	0	0.229579	0
	Image_58		58	124696	109081	149929	664870	0.533397	0.261903	5.06938	0	0.271494	0
	Image_59		59	149568	79019	199621	620368	0.654315	0.333013	5.88234	0	0.321303	0
	Image_60		60	141522	97040	182554	627460	0.593229	0.309063	5.01266	0	0.284166	0
	Image_61		61	105819	100604	133394	708759	0.512632	0.228131	5.5887	0	0.2845	0
	Image_62		62	119195	87309	113104	728968	0.577204	0.221538	8.79892	0	0.355667	0
	Image_63		63	148481	130527	112953	656615	0.532175	0.249323	6.61277	0	0.282852	0
	Image_64		64	107486	95961	93946	751183	0.528324	0.192101	8.95622	0	0.336224	0
	Image_65		65	111678	49175	195565	692158	0.694286	0.29301	8.0378	0	0.401276	0
	Image_66		66	109384	100255	146932	692005	0.521773	0.244442	5.13855	0	0.277331	0
	Image_67		67	170788	169938	43029	664821	0.501247	0.203912	15.5278	0	0.297336	0
	Image_68	mouse 5	68	144972	103503	168625	631476	0.583447	0.299069	5.24525	0	0.284378	0
	Image_69		69	163802	67138	129996	687640	0.709284	0.280188	12.9057	0	0.429096	0
	Image_70		70	110057	120914	121333	696272	0.476497	0.220671	5.22325	0	0.255826	0
	Image_71		71	116478	71172	130395	730531	0.620719	0.235436	9.1688	0	0.385283	0
	Image_72		72	98394	86641	92696	770845	0.531759	0.182238	9.4439	0	0.349521	0
	Image_73		73	103263	93177	99010	753126	0.525672	0.192903	8.42994	0	0.332769	0
	Image_74		74	152873	128438	119601	647664	0.543431	0.259851	6.44543	0	0.283579	0
	Image_75		75	113478	106831	84270	743997	0.515086	0.188587	9.37805	0	0.326498	0
	Image_76		76	184834	179966	37338	646438	0.506672	0.21188	17.7815	0	0.294792	0
	Image_77		77	138416	154699	74760	680701	0.472224	0.2033	8.14678	0	0.268924	0
	Image_78		78	169853	130396	72846	675481	0.565707	0.231456	12.0786	0	0.334251	0

## Sheet: ExtendedDataFig. 1c
	Source data related to Extended Data Fig. 1c
	Correlation of Spike IR and fibrinogen IR in SARS-CoV-2 infected lung tissues
	Fibrinogen IR	Spike IR
	9.699	7.144
	1.557	3.636
	1.906	1.671
	1.038	2.523
	1.855	2.172
	1.542	1.988
	2.042	1.46
	1.369	0.756
	3.146	5.413
	1.465	0.978
	3.845	0.993
	2.254	1.995
	2.947	1.222
	2.742	1.84
	2.886	1.038
	1.625	1.726
	2.277	4.177
	1.779	4.261
	0.657	4.837
	5.375	6.979
	3.026	1.794
	2.942	0.563
	3.26	0.774
	1.313	0.822
	1.861	0.429
	1.934	0.923
	1.632	2.324
	2.429	0.554
	7.258	1.674
	4.647	5.151
	2.369	0.714
	2.542	1.527
	0.917	3.094
	2.868	1.914
	2.675	1.454
	1.717	1.221
	1.067	1.917
	2.056	1.889
	1.999	1.828
	1.357	3.528
	1.231	3.201
	1.016	2.993
	0.968	3.739
	0.597	1.628
	2.34	0.461
	2.029	2.62
	2.185	1.181
	1.896	0.988
	3.288	2.12
	2.057	2.799
	2.155	3.43
	6.576	3.378
	0.519	3.129
	0.662	4.104
	0.934	2.023
	1.572	2.167
	1.66	0.679
	2.373	7.537
	0.495	2.231
	1.715	2.948
	2.328	2.264
	2.097	1.662
	2.127	0.756
	3.1	0.844
	2.993	3.569
	1.999	1.622
	2.608	0.651
	1.116	2.365
	9.39	9.708
	2.005	1.098
	4.704	5.406
	3.35	3.836
	4.327	2.682
	7.594	4.151
	2.319	2.376
	3.258	1.671
	3.953	1.788
	2.353	0.562
