# Supplementary material for: Fibrin drives thromboinflammation and neuropathology in COVID-19
Source: Nature. 2024 Aug 28;633(8031):905–13. doi: 10.1038/s41586-024-07873-4 (PMC11424477; doi:10.1038/s41586-024-07873-4)
Supplement: Supplementary file 10 — Source Data Extended Data Fig. 3 [file 41586_2024_7873_MOESM10_ESM.xlsx]

## Sheet: ExtendedDataFig. 3c
	Source data related to Extended Data Fig. 3c
	Proportion fiber radius less than 0.05 mm
	image ID	nobs	condition	BioRep	mean.radius	counts_05	prop_05		Linear mixed effect model with Holmes multiple correction
	14a-1	29843	control	14	0.0658265	10096	0.338304		radius (micon)	Log odds ratio	std.error	z.value	p value	p adjust
	14a-2	27876	control	14	0.0743088	7398	0.26539		0.0045	-0.1662	0.138	-1.2042	0.22852	0.45703
	14a-3	29227	control	14	0.0698759	7989	0.273343		0.009	0.1813	0.0709	2.5582	0.010521	0.036304
	14b-1	26928	control	14	0.0746589	6562	0.243687		0.0135	0.2579	0.0696	3.7054	0.00021107	0.0014775
	14b-2	27724	control	14	0.0790453	5590	0.20163		0.018	0.3171	0.0755	4.2011	2.66e-05	0.00021254
	14b-3	28312	control	14	0.0697548	9089	0.32103		0.0225	0.3524	0.0403	8.7328	2.48e-18	4.47e-17
	14c-1	26854	control	14	0.0783286	5839	0.217435		0.027	0.3723	0.0434	8.5837	9.19e-18	1.56e-16
	14c-2	26856	control	14	0.0761175	7624	0.283884		0.0315	0.4175	0.0568	7.3454	2.05e-13	3.08e-12
	14c-3	26158	control	14	0.07889	5053	0.193172		0.036	0.5107	0.0397	12.8689	6.73e-38	1.89e-36
	15b-1	28543	control	15	0.0765247	6739	0.2361		0.0405	0.5443	0.0252	21.5674	3.64e-103	1.56e-101
	15c-1	28806	control	15	0.0719346	8151	0.282962		0.045	0.5039	0.0302	16.6962	1.4e-62	5.31e-61
	15a-2	29744	control	15	0.074366	7252	0.243814		0.0496	0.291	0.0331	8.8039	1.32e-18	2.51e-17
	15a-3	30300	control	15	0.0740739	8098	0.267261		0.0541	0.148	0.0423	3.4988	0.00046739	0.0028044
	15c-2	31447	control	15	0.0686641	10438	0.331924		0.0586	0.064	0.0245	2.6092	0.0090761	0.036304
	15d-1	28310	control	15	0.0764964	7491	0.264606		0.0631	-0.029	0.0472	-0.615	0.53855	0.53855
	15e-1	29450	control	15	0.0740258	8554	0.290458
	15e-2	29682	control	15	0.0732387	7327	0.24685
	28a-1	38516	control	28	0.0557441	19964	0.51833
	28a-2	34509	control	28	0.0604492	15875	0.460025
	28b-1	33564	control	28	0.0617249	15906	0.473901
	28b-2	32843	control	28	0.0618965	14956	0.455379
	28c-1	31821	control	28	0.0635233	14622	0.459508
	28c-2	32480	control	28	0.0631003	14319	0.440856
	28d-1	38095	control	28	0.054391	20624	0.541383
	28d-2	35160	control	28	0.058404	17038	0.484585
	16a-2	31882	spike	16	0.0634885	12899	0.404586
	16a-3	34255	spike	16	0.0593383	15009	0.438155
	16a-4	34505	spike	16	0.0586018	15348	0.444805
	16b-1	31323	spike	16	0.0628434	11713	0.373942
	16b-2	32314	spike	16	0.062514	12958	0.401003
	16b-3	32678	spike	16	0.0603585	13390	0.409756
	16c-1	31094	spike	16	0.0638253	11348	0.364958
	16c-2	31517	spike	16	0.0629189	11073	0.351334
	16d-1	32575	spike	16	0.0600146	13436	0.412464
	17a-1	33843	spike	17	0.0603937	14758	0.436072
	17b-1	31566	spike	17	0.0663825	11596	0.367357
	17c-1	34819	spike	17	0.059997	16204	0.465378
	17a-2	34913	spike	17	0.0590536	14614	0.418583
	17c-2	36985	spike	17	0.0564787	18342	0.495931
	17d-1	40900	spike	17	0.0535462	21636	0.528998
	17d-2	33553	spike	17	0.0615401	14502	0.432212
	17e-1	38371	spike	17	0.0563106	19482	0.507727
	17e-2	38131	spike	17	0.0568956	18820	0.493562
	29a-1	36645	spike	29	0.0512988	21174	0.577814
	29a-2	37186	spike	29	0.0507824	21595	0.580729
	29a-3	36477	spike	29	0.0520518	20930	0.573786
	29b-1	37633	spike	29	0.0496625	22567	0.59966
	29b-2	37131	spike	29	0.0517518	20992	0.56535
	29c-1	38412	spike	29	0.0483265	24294	0.632459
	29c-2	39338	spike	29	0.0479019	26474	0.672988
	29d-1	39011	spike	29	0.048133	24759	0.634667
	29d-2	37042	spike	29	0.05126	21069	0.568787
	29e-1	34297	spike	29	0.0538785	18008	0.525061
	Intersection density
	HUMAN PLASMA																										HUMAN PLASMA + 0.9 uM SPIKE
	14a-1	14a-2	14a-3	14b-1	14b-2	14b-3	14c-1	14c-2	14c-3	15b-1	15c-1	15a-2	15a-3	15c-2	15d-1	15e-1	15e-2	28a-1	28a-2	28b-1	28b-2	28c-1	28c-2	28d-1	28d-2		16a-2	16a-3	16a-4	16b-1	16b-2	16b-3	16c-1	16c-2	16d-1	17a-1	17b-1	17c-1	17a-2	17c-2	17d-1	17d-2	17e-1	17e-2	29a-1	29a-2	29a-3	29b-1	29b-2
	8.48	6.95	8.64	6.56	7.13	8.66	7.5	6.58	6.02	7.38	8.53	8.89	10.5	11.7	8.14	9.7	9.27	13.4	13.1	12	11.5	11.2	12	12.2	12.3		9.45	10.9	10.3	10.6	9.63	9.48	10.72	9.36	9.67	11.9	11	11.2	12.7	13.3	16.7	12	15.9	14.4	12.4	12	12	13.6	12.4
	Unpaired t test with Welch's correction
	P value					<0.0001
	P value summary					****
	Significantly different (P < 0.05)?					Yes
	One- or two-tailed P value?					Two-tailed
	Welch-corrected t, df					t=4.373, df=47.77
	How big is the difference?
	Mean of column A					9.533
	Mean of column B					12.1
	Difference between means (B - A) ± SEM					2.567 ± 0.5870
	95% confidence interval					1.387 to 3.748
	R squared (eta squared)					0.2859
	Data analyzed
	Sample size, column A					25
	Sample size, column B					28
[truncated: 5 more columns]

## Sheet: ExtendedDataFig. 3d
	Source data related to Extended Data Fig. 3d
			Control	Spike
	Sequence	Name	Control_secAb_2_700	KH-AT-03_10µg/ml_700
	YSMKKTTMKIIPFNRLTIG	Peptide_023	214.667	1878
	AAMKKTTMKIIPFNRLTIG	Peptide_043	167	316.667
	YAAKKTTMKIIPFNRLTIG	Peptide_044	265.333	4854.67
	YSAAKTTMKIIPFNRLTIG	Peptide_045	211.333	7446.67
	YSMAATTMKIIPFNRLTIG	Peptide_046	108	1639.33
	YSMKAATMKIIPFNRLTIG	Peptide_047	156.333	2333.33
	YSMKKAAMKIIPFNRLTIG	Peptide_048	249	484.667
	YSMKKTAAKIIPFNRLTIG	Peptide_049	283	1253.33
	YSMKKTTAAIIPFNRLTIG	Peptide_050	306.667	8474.67
	YSMKKTTMAAIPFNRLTIG	Peptide_051	146.667	494
	YSMKKTTMKAAPFNRLTIG	Peptide_052	285.667	308.667
	YSMKKTTMKIAAFNRLTIG	Peptide_053	132.333	241
	YSMKKTTMKIIAANRLTIG	Peptide_054	113.333	259.667
	YSMKKTTMKIIPAARLTIG	Peptide_055	124	123.333
	YSMKKTTMKIIPFAALTIG	Peptide_056	148	1804.67
	YSMKKTTMKIIPFNAATIG	Peptide_057	122	134.333
	YSMKKTTMKIIPFNRAAIG	Peptide_058	154	235.667
	YSMKKTTMKIIPFNRLAAG	Peptide_059	157	206.333
	YSMKKTTMKIIPFNRLTAA	Peptide_060	144.667	236

## Sheet: ExtendedDataFig. 3e
	Source data related to Extended Data Fig. 3e
	Antbody (uM)	5B8-hIgG1 Fc			hIgG1					Nonlin fit of Spike binding	5B8-huFc	huIgG1
	15	5.39	7.42	8.97	90.79	85.16	87.64			log(inhibitor) vs. response (three parameters)
	5	15.12	21.29	24.83	95.39	96.77	90.17			Best-fit values
	1.66667	39.33	47.1	52.27	98.7	86.13	85.17			Bottom	14.9	91.62
	0.555556	72.01	66.13	73.84	102.52	97.74	91.28			Top	94.7	73.35
	0.185185	84.65	86.77	93.64	79.92	88.06	83.02			LogIC50	1.353	-0.4732
	0.0617284	91.97	91.29	91.16	83.5	85.48	81.65			IC50	22.56	0.3363
	0.0205761	97.64		97.4	80.98	81.94	80.17			Span	79.8	-18.27
	0.00685871	108.31		95.45	88.7	86.13	78.51			95% CI (profile likelihood)
	0.00228624	92.05	83.87	85.04	87.8	86.13	81.69			Bottom	8.083 to 21.91	87.09 to 96.34
	0.000762079	92.4	81.29	90.87	91.3	95.16	80.25			Top	90.28 to 102.3	??? to 90.07
	0.000254026	93.5	86.45	87.85	89.69	96.45	74.88			LogIC50	0.9158 to 1.637	???
	0	100.12	100	100	100.12	100	100			IC50	8.238 to 43.32	???
										Goodness of Fit
										Degrees of Freedom	31	33
										R squared	0.9408	0.07256
										Sum of Squares	1938	1695
										Sy.x	7.907	7.167
										Number of points
										# of X values	72	72
										# Y values analyzed	34	36

## Sheet: ExtendedDataFig. 3f
	Source data related to Extended Data Fig. 3f
	Iba-1 (% area)					One-way ANOVA
	PBS	SP	Fibrinogen+PBS	Fibrinogen+SP		Tukey's multiple comparisons test	Mean Diff.	95.00% CI of diff.	Below threshold?	Summary	Adjusted P Value
	0.288	0.219	0.6498	0.8152		PBS vs. Spike	-0.07717	-0.3119 to 0.1576	No	ns	0.7946
	0.097	0.385	0.5438	0.9184		PBS vs. Fibrinogen+PBS	-0.3554	-0.5901 to -0.1206	Yes	**	0.0021
	0.029	0.066	0.43	0.86775		PBS vs. Fibrinogen+Spike	-0.7258	-0.9605 to -0.4910	Yes	****	<0.0001
	0.089	0.089	0.244	0.4614		Spike vs. Fibrinogen+PBS	-0.2782	-0.5130 to -0.04341	Yes	*	0.0167
	0.078	0.2	0.3895	0.86		Spike vs. Fibrinogen+Spike	-0.6486	-0.8834 to -0.4138	Yes	****	<0.0001
	0.08	0.165	0.536	1.0928		Fibrinogen+PBS vs. Fibrinogen+Spike	-0.3704	-0.6052 to -0.1356	Yes	**	0.0014
