# Supplementary material for: Fibrin drives thromboinflammation and neuropathology in COVID-19
Source: Nature. 2024 Aug 28;633(8031):905–13. doi: 10.1038/s41586-024-07873-4 (PMC11424477; doi:10.1038/s41586-024-07873-4)
Supplement: Supplementary file 11 — Source Data Extended Data Fig. 4 [file 41586_2024_7873_MOESM11_ESM.xlsx]

## Sheet: ExtendedDataFig 4c
	Source data related to Extended Data Fig. 4c
	4-HNE (% area)						4-HNE	Tukey's multiple comparisons test	Mean Diff.	95.00% CI of diff.	Below threshold?	Summary	Adjusted P Value
	UI	WT	Fgα-/-	Fgg390-396A				UI vs. WT	-8.614	-10.52 to -6.713	Yes	****	<0.0001
	0.007	9.203	0.99	5.219				UI vs. Fgα-/-	-1.001	-2.902 to 0.9003	No	ns	0.4521
	0.095	7.138	2.049	3.883				UI vs. Fggү390-396A	-3.79	-5.806 to -1.773	Yes	***	0.0004
	0.451	9.896	0.657	2.853				WT vs. Fgα-/-	7.613	5.712 to 9.514	Yes	****	<0.0001
	0.573	11.084	0.929	4.452				WT vs. Fggү390-396A	4.825	2.808 to 6.841	Yes	****	<0.0001
	0.435	7.311	1.941					Fgα-/- vs. Fggү390-396A	-2.789	-4.805 to -0.7719	Yes	**	0.0059
