# Supplementary material for: Fibrin drives thromboinflammation and neuropathology in COVID-19
Source: Nature. 2024 Aug 28;633(8031):905–13. doi: 10.1038/s41586-024-07873-4 (PMC11424477; doi:10.1038/s41586-024-07873-4)
Supplement: Supplementary file 12 — Source Data Extended Data Fig. 6 [file 41586_2024_7873_MOESM12_ESM.xlsx]

## Sheet: ExtendDataFig. 6a,b
	Source data related to Extended Data Fig. 6a
	NK1.1+ cells						NK1.1	Tukey's multiple comparisons test	Mean Diff.	95.00% CI of diff.	Below threshold?	Summary	Adjusted P Value
	UI	WT	Fgα-/-	Fggү390-396A				UI vs. WT	-141.8	-224.3 to -59.29	Yes	***	0.0008
	152.86	216.29	693.14	497.29				UI vs. Fgα-/-	-490.9	-573.3 to -408.4	Yes	****	<0.0001
	104.43	277.43	507.57	452.14				UI vs. Fggү390-396A	-371.3	-453.8 to -288.8	Yes	****	<0.0001
	55.86	221.71	637.71	450.29				WT vs. Fgα-/-	-349.1	-431.6 to -266.6	Yes	****	<0.0001
	110.14	282.43	565.57	465.43				WT vs. Fggү390-396A	-229.5	-312.0 to -147.1	Yes	****	<0.0001
	83.71	218	557.29	498.43				Fgα-/- vs. Fggү390-396A	119.5	37.06 to 202.0	Yes	**	0.0038
	Source data related to Extended Data Fig. 6b
	N protein (% area)						N protein	Tukey's multiple comparisons test	Mean Diff.	95.00% CI of diff.	Below threshold?	Summary	Adjusted P Value
	UI	WT	Fgα-/-	Fggү390-396A				WT vs. Fgα-/-	2.358	1.749 to 2.967	Yes	****	<0.0001
	0.012125	2.5675	1.2835	0.279				WT vs. Fggү390-396A	2.78	2.134 to 3.426	Yes	****	<0.0001
	0.008167	3.0235	0.506	0.2855				Fgα-/- vs. Fggү390-396A	0.4226	-0.2233 to 1.068	No	ns	0.2621
		2.872	0.629	0.302
		3.7845	0.6725	0.2595
		3.061	0.4295

## Sheet: ExtendedDataFig. 6c
	Source data related to Extended Data Fig. 6c
	PFU_SARS-CoV-2 B. 1.135 Beta
	WT	Fgα-/-	Fggү390-396A
	1200000	80000	1000000
	130000	170000	1100000
	11000000	9000	10000
	130000	19000	1600
	30000000	1100	9000000
	1700000	16000	1700000
	1600000	170	120000
	1200000	3000	70
	270000	110000	200000
	2200000	2200
	Welch two-sample t-tests adjusted for multiple testing using the Holm test
		diff_of_means_log10	p.value	group.1	group.2	adjust.p.value
	1	2.14097	3.64e-05	WT	Fgα-/-	0.000109252
	2	1.14959	0.0814552	WT	Fggү390-396A	0.16291
	3	0.99138	0.138631	Fgα-/-	Fggү390-396A	0.16291
