# Supplementary material for: Fibrin drives thromboinflammation and neuropathology in COVID-19
Source: Nature. 2024 Aug 28;633(8031):905–13. doi: 10.1038/s41586-024-07873-4 (PMC11424477; doi:10.1038/s41586-024-07873-4)
Supplement: Supplementary file 13 — Source Data Extended Data Fig. 7 [file 41586_2024_7873_MOESM13_ESM.xlsx]

## Sheet: ExtendedDataFig. 7d-f
Source data related to Extended Data Fig. 7d						Source data related to Extended Data Fig. 7e															Source data related to Extended Data Fig. 7f
Ki-67			Ki-67 Statistics			NKG2D Values (MFI)					NKG2D Statistics										NKG2D Values (MFI)					NKG2D Statistics			Day1	Day2	Day4
Values (%)			Paired t test			IL-15	1495	1763	1675	1544	Repeated measures ANOVA summary		Was the matching effective?								IL-15					Test details		Discovery?	Yes	Yes	Yes
IL-15	IL-15 + Fibrin		P value	<0.0001		IL-15 + Fibrin 3 µg/ml	1466	1858	1561	1389	Assume sphericity?	No	F	13.61							Day1	949	1033	1066	1037	Test name	Paired t test	P value	0.00199	0.001464	0.00932
19.4	9.71		P value summary	****		IL-15 + Fibrin 6 µg/ml	1544	1975	1499	1309	F	20.82	P value	0.0011							Day2	1145	1266	1236	1191	Variance assumption	Individual variance for each group	Mean of IL-15	1021	1210	1382
20.1	9.67		Significantly different (P < 0.05)?	Yes		IL-15 + Fibrin 12 µg/ml	1097	1300	1210	1015	P value	0.0147	P value summary	**							Day4	1147	1539	1493	1348	Multiple comparisons	False Discovery Rate (FDR)	Mean of IL15 + Fibrin	812.3	1056	1069
22.9	12.65		One- or two-tailed P value?	Two-tailed							P value summary	*	Is there significant matching (P < 0.05)?	Yes							IL15 + Fibrin					Method	Original FDR method (Benjamini and Hochberg)	Difference	209	153.3	313.3
23.5	15.2667		t, df	t=10.34, df=7							Statistically significant (P < 0.05)?	Yes	R squared	0.3635							Day1	790	797	818	844	Desired FDR (Q)	0.05	SE of difference	20.42	13.49	52.3
19.2	13.7667		Number of pairs	8							Geisser-Greenhouse's epsilon	0.3749									Day2	1024	1092	1095	1014	Number of tests performed	3	t ratio	10.23	11.36	5.989
25	13.56										R squared	0.8741									Day4	870	1079	1191	1134	Number of rows omitted	0	df	3	3	3
22.6	9.105																									Number of rows with incomplete data	0	q value	0.002984	0.002984	0.00932
28.1	13.65										ANOVA table	SS	DF	MS	F (DFn, DFd)	P value
											Treatment (between columns)	571480	3	190493	F (1.125, 3.374) = 20.82	P=0.0147					CD54 Values (MFI)					CD54 Statistics			Day1	Day2	Day4
											Individual (between rows)	373449	3	124483	F (3, 9) = 13.61	P=0.0011					IL-15					Test details		Discovery?	No	No	Yes
Granzyme B			Granzyme B Statistics								Residual (random)	82341	9	9149							Day1	12875	13812	13841	13235	Test name	Paired t test	P value	0.984947	0.769531	0.014422
Values (MFI)			Paired t test								Total	1027269	15								Day2	10827	11789	11256	10957	Variance assumption	Individual variance for each group	Mean of IL-15	13441	11207	8386
IL-15	IL-15 + Fibrin		P value	0.0027																	Day4	7914	8506	8815	8310	Multiple comparisons	False Discovery Rate (FDR)	Mean of IL15 + Fibrin	13445	11156	6913
1482	931		P value summary	**							Data summary		Number of families	1							IL15 + Fibrin					Method	Original FDR method (Benjamini and Hochberg)	Difference	-4.5	51.5	1473
1423	1046		Significantly different (P < 0.05)?	Yes							Number of treatments (columns)	4	Number of comparisons per family	5							Day1	13067	13429	13513	13772	Desired FDR (Q)	0.05	SE of difference	219.7	160.6	287.7
2939	1031		One- or two-tailed P value?	Two-tailed							Number of subjects (rows)	4	Alpha	0.05							Day2	10691	11402	11189	11341	Number of tests performed	3	t ratio	0.02048	0.3206	5.12
2795	2443		t, df	t=4.540, df=7							Number of missing values	0									Day4	6684	6205	7436	7327	Number of rows omitted	0	df	3	3	3
3092	2413		Number of pairs	8																						Number of rows with incomplete data	0	q value	0.984947	0.984947	0.043266
3142	2184										Šídák's multiple comparisons test	Mean Diff.	95.00% CI of diff.	Below threshold?	Summary	Adjusted P Value
2958	2320										IL-15 vs. IL-15 Fibrin 12	463.8	308.7 to 618.8	Yes	**	0.0021	A-B				NKp46 Values (MFI)					NKp46 Statistics			Day1	Day2	Day4
3071	1880.5										IL-15 vs. IL-15 Fibrin 6	37.5	-561.2 to 636.2	No	ns	0.9988	A-D				IL-15					Test details		Discovery?	Yes	Yes	Yes
											IL-15 vs. IL-15 Fibrin 3	50.75	-269.4 to 370.9	No	ns	0.9376	A-E				Day1	179	186	184	191	Test name	Paired t test	P value	0.010738	0.002002	0.000615
IFN-γ			IFN-γ Statistics								IL-15 Fibrin 12 vs. IL-15 Fibrin 6	-426.3	-952.0 to 99.46	No	ns	0.0878	B-D				Day2	180	183	179	188	Variance assumption	Individual variance for each group	Mean of IL-15	185	182.5	337.5
Values (MFI)			Paired t test								IL-15 Fibrin 12 vs. IL-15 Fibrin 3	-413	-694.7 to -131.3	Yes	*	0.017	B-E				Day4	308	352	351	339	Multiple comparisons	False Discovery Rate (FDR)	Mean of IL15 + Fibrin	161.3	148	211.8
IL-15	IL-15 + Fibrin		P value	<0.0001																	IL15 + Fibrin					Method	Original FDR method (Benjamini and Hochberg)	Difference	23.75	34.5	125.8
9215	6400		P value summary	****							Test details	Mean 1	Mean 2	Mean Diff.	SE of diff.	n1	n2	t	DF		Day1	167	155	156	167	Desired FDR (Q)	5.00%	SE of difference	4.171	3.379	8.26
10547	5785		Significantly different (P < 0.05)?	Yes							IL-15 vs. IL-15 Fibrin 12	1619	1156	463.8	26.74	4	4	17.34	3		Day2	153	145	148	146	Number of tests performed	3	t ratio	5.694	10.21	15.22
8688	2901.33		One- or two-tailed P value?	Two-tailed							IL-15 vs. IL-15 Fibrin 6	1619	1582	37.5	103.2	4	4	0.3632	3		Day4	207	217	217	206	Number of rows omitted	0	df	3	3	3
7487	3768.67		t, df	t=11.76, df=7							IL-15 vs. IL-15 Fibrin 3	1619	1569	50.75	55.22	4	4	0.9191	3							Number of rows with incomplete data	0	q value	0.010738	0.003003	0.001846
8448	3894.33		Number of pairs	8							IL-15 Fibrin 12 vs. IL-15 Fibrin 6	1156	1582	-426.3	90.66	4	4	4.702	3
8255	3810										IL-15 Fibrin 12 vs. IL-15 Fibrin 3	1156	1569	-413	48.58	4	4	8.501	3		Granzyme B Values (MFI)					Granzyme B Statistics			Day1	Day2	Day4
12311	6780.5																					IL-15				Test details		Discovery?	Yes	Yes	Yes
13005	6678.5					NKp46 Values (MFI)					NKp46 Statistics										Day1	16	20.7	21.6	23.3	Test name	Paired t test	P value	0.00999	0.000517	0.001335
						IL-15	313	374	346	345	Repeated measures ANOVA summary		Was the matching effective?								Day2	68.4	75	64.5	73.9	Variance assumption	Individual variance for each group	Mean of IL-15	20.4	70.45	88.13
						IL-15 + Fibrin 3 µg/ml	298	360	303	303	Assume sphericity?	No	F	18.34							Day4	90.2	89.3	86	87	Multiple comparisons	False Discovery Rate (FDR)	Mean of IL15 + Fibrin	7.85	47.95	66.3
						IL-15 + Fibrin 6 µg/ml	313	351	299	283	F	31.88	P value	0.0004								IL15 + Fibrin				Method	Original FDR method (Benjamini and Hochberg)	Difference	12.55	22.5	21.83
						IL-15 + Fibrin 12 µg/ml	250	304	245	251	P value	0.0045	P value summary	***							Day1	8.59	10.1	5.56	7.15	Desired FDR (Q)	1.00%	SE of difference	2.148	1.393	1.863
											P value summary	**	Is there significant matching (P < 0.05)?	Yes							Day2	49.3	49.8	40.2	52.5	Number of tests performed	3	t ratio	5.843	16.15	11.72
											Statistically significant (P < 0.05)?	Yes	R squared	0.3446							Day4	70.5	61.9	65.7	67.1	Number of rows omitted	0	df	3	3	3
											Geisser-Greenhouse's epsilon	0.4362														Number of rows with incomplete data	0	q value	0.00999	0.00155	0.002003
											R squared	0.914
											ANOVA table	SS	DF	MS	F (DFn, DFd)	P value
											Treatment (between columns)	13909	3	4636	F (1.309, 3.926) = 31.88	P=0.0045
											Individual (between rows)	8002	3	2667	F (3, 9) = 18.34	P=0.0004
											Residual (random)	1309	9	145.4
											Total	23220	15
											Data summary			Number of families	1
											Number of treatments (columns)	4		Number of comparisons per family	5
											Number of subjects (rows)	4		Alpha	0.05
											Number of missing values	0
											Šídák's multiple comparisons test	Mean Diff.	95.00% CI of diff.	Below threshold?	Summary	Adjusted P Value
											IL-15 vs. IL-15 Fibrin 12	82	28.80 to 135.2	Yes	*	0.0147	A-B
											IL-15 vs. IL-15 Fibrin 6	33	-45.98 to 112.0	No	ns	0.3893	A-D
											IL-15 vs. IL-15 Fibrin 3	28.5	-18.40 to 75.40	No	ns	0.1796	A-E
											IL-15 Fibrin 12 vs. IL-15 Fibrin 6	-49	-86.95 to -11.05	Yes	*	0.0244	B-D
											IL-15 Fibrin 12 vs. IL-15 Fibrin 3	-53.5	-66.36 to -40.64	Yes	***	0.0008	B-E
											Test details	Mean 1	Mean 2	Mean Diff.	SE of diff.	n1	n2	t	DF
											IL-15 vs. IL-15 Fibrin 12	344.5	262.5	82	9.174	4	4	8.938	3
											IL-15 vs. IL-15 Fibrin 6	344.5	311.5	33	13.62	4	4	2.423	3
											IL-15 vs. IL-15 Fibrin 3	344.5	316	28.5	8.088	4	4	3.524	3
											IL-15 Fibrin 12 vs. IL-15 Fibrin 6	262.5	311.5	-49	6.545	4	4	7.487	3
											IL-15 Fibrin 12 vs. IL-15 Fibrin 3	262.5	316	-53.5	2.217	4	4	24.13	3
