# Supplementary material for: Fibrin drives thromboinflammation and neuropathology in COVID-19
Source: Nature. 2024 Aug 28;633(8031):905–13. doi: 10.1038/s41586-024-07873-4 (PMC11424477; doi:10.1038/s41586-024-07873-4)
Supplement: Supplementary file 14 — Source Data Extended Data Fig. 8 [file 41586_2024_7873_MOESM14_ESM.xlsx]

## Sheet: ExtendedDataFig. 8a-d
	Source data related to Extended Data Fig. 8a										Source data related to Extended Data Fig. 8b										Source data related to Extended Data Fig. 8c										Source data related to Extended Data Fig. 8d
Granzyme	UI	WT + IgG2a	WT + anti-NK1.1	Fgα-/- + IgG2a	Fgα-/- + anti-NK1.1	Fggү390-396A + IgG2a	Fggү390-396A + anti-NK1.1			4-HNE	UI	WT + IgG2a	WT + anti-NK1.1	Fgα-/- + IgG2a	Fgα-/- + anti-NK1.1	Fggү390-396A + IgG2a	Fggү390-396A + anti-NK1.1			N-protein	UI	WT + IgG2a	WT + anti-NK1.1	Fgα-/- + IgG2a	Fgα-/- + anti-NK1.1	Fggү390-396A + IgG2a	Fggү390-396A + anti-NK1.1			Gp91-phox	UI	WT + IgG2a	WT + anti-NK1.1	Fgα-/- + IgG2a	Fgα-/- + anti-NK1.1	Fggү390-396A + IgG2a	Fggү390-396A + anti-NK1.1
	58.4	242.3	255.7	493.7	190.7	321.5	130.8				0.5	6.717	5.716	0.795	6.407	1.03	5.786				0.008667	2.301	1.57667	0.173667	2.05383	0.145167	0.827				42.5	484.8	461.3	41.3	351.5	43.5	318.5
	43.8	257.2	252.5	617	220.2	361.7	165.8				0.649	8.4	7.178	0.687	5.035	0.675	2.398				0.009167	2.82933	2.2305	0.826167	2.27533	0.038167	0.954				9.5	532	372.7	58	287	44.2	221.7
	48.8	352	285.2	544.8	259.5	419.3	141.2				0.905	2.451	4.498	0.409	7.318	0.149	1.812				0.0055	4.007	2.66367	0.417667	2.4255	0.042167	0.717667				3.5	362.2	400.5	20.7	327.8	88.7	255.3
	59.8	283.8	254.7	520	226.7	551.3	222				0.775	4.493	4.007	1.124	7.786	1.967	2.1				0.008	2.62533	2.6805	0.6075	4.06267	0.081	2.03833				5.5	474.8	310.3	31.2	256.3	47.2	405.5
		200	297	495	183.6	498.3	162.2					5.901	8.039	0.999	5.246	0.453	3.526					3.463	2.21	0.060167	3.48567	0.263833	1.89067					365.3	323.7	42.3	262.2	47.5	249.8
																														Two-way ANOVA
Granzyme	Welch two-sample t-tests adjusted for multiple testing using the Holm test	diff_of_means_log10	p.value	group.1	group.2	adjust.p.value				4-HNE	Welch two-sample t-tests adjusted for multiple testing using the Holm test	diff_of_means_log10	p.value	group.1	group.2					N-protein	Welch two-sample t-tests adjusted for multiple testing using the Holm test	diff_of_means_log10	p.value	group.1	group.2	adjust.p.value				Gp91-phox	Tukey's multiple comparisons test	Mean Diff.	95.00% CI of diff.	Below threshold?	Summary	Adjusted P Value
	1	0.70079	2.94993e-06	UI	WT.IgG2a	1.76996e-05					1	0.873561	0.000142465	UI	WT.IgG2a						1	2.58912	6.59292e-09	UI	WT.IgG2a	2.63717e-08					UI vs. WT+IgG2a	-437.2	-543.4 to -331.0	Yes	****	<0.0001
	2	-0.00974352	0.829495	WT.IgG2a	WT.anti.NK1.1	0.829495					2	-0.0419753	0.711005	WT.IgG2a	WT.anti.NK1.1						2	0.126165	0.0686111	WT.IgG2a	WT.anti.NK1.1	0.0686111					WT+IgG2a vs. WT+anti-NK1.1	70.12	-29.11 to 169.3	No	ns	0.296
	3	0.394793	6.39546e-06	Fgα-/-.IgG2a	Fgα-/-.anti.NK1.1	3.19773e-05					3	-0.916962	4.6827e-05	Fgα-/-.IgG2a	Fgα-/-.anti.NK1.1						3	-0.972998	0.00747022	Fgα-/-.IgG2a	Fgα-/-.anti.NK1.1	0.0149404					Fgα-/-+IgG2a vs. Fgα-/-+anti-NK1.1	-258.3	-357.5 to -159.0	Yes	****	<0.0001
	4	0.100732	0.0797831	Fgα-/-.IgG2a	Fggү390-396A.IgG2a	0.159566					4	0.0868298	0.68511	Fgα-/-.IgG2a	Fggү390-396A.IgG2a						4	-1.1281	0.000667929	Fggү390-396A.IgG2a	Fggү390-396A.anti.NK1.1	0.00200379					Fgα-/-+IgG2a vs. Fggү390-396A+IgG2a	-15.52	-114.7 to 83.71	No	ns	0.9985
	5	0.12284	0.0366345	Fgα-/-.anti.NK1.1	Fggү390-396A.anti.NK1.1	0.109904					5	0.34286	0.0157627	Fgα-/-.anti.NK1.1	Fggү390-396A.anti.NK1.1																Fgα-/-+anti-NK1.1 vs. Fggү390-396A+anti-NK1.1	6.8	-92.43 to 106.0	No	ns	>0.9999
	6	0.4169	0.00010179	Fggү390-396A.IgG2a	Fggү390-396A.anti.NK1.1	0.00040716					6	-0.660932	0.0202849	Fggү390-396A.IgG2a	Fggү390-396A.anti.NK1.1																Fggү390-396A+IgG2a vs. Fggү390-396A+anti-NK1.1	-235.9	-335.2 to -136.7	Yes	****	<0.0001
