# Supplementary material for: Fibrin drives thromboinflammation and neuropathology in COVID-19
Source: Nature. 2024 Aug 28;633(8031):905–13. doi: 10.1038/s41586-024-07873-4 (PMC11424477; doi:10.1038/s41586-024-07873-4)
Supplement: Supplementary file 15 — Source Data Extended Data Fig. 9 [file 41586_2024_7873_MOESM15_ESM.xlsx]

## Sheet: ExtendedDataFig. 9d
	Source data related to Extended Data Fig. 9d
								one-way ANOVA
	untreated	Bald PVs	Spike PVs	Fibrin	Fibrin+Bald PVs	Fibrin+Spike PVs		Tukey's multiple comparisons test	Mean Diff.	95.00% CI of diff.	Below threshold?	Summary	Adjusted P Value
	0.1575	0.129	0.1	0.591333	1.072	1.484		Unstimulated vs. BALD virion	0.001167	-0.3356 to 0.3379	No	ns	>0.9999
	0.086	0.064	0.035	0.569333	0.616333	1.3925		Unstimulated vs. SARS-CoV2-Spike virion	0.03383	-0.3029 to 0.3706	No	ns	0.9993
	0.048	0.095	0.055	0.5905	0.5525	1.3485		Unstimulated vs. Fibrin	-0.4866	-0.8233 to -0.1498	Yes	**	0.0041
								Unstimulated vs. Fibrin+BALD virion	-0.6498	-0.9865 to -0.3130	Yes	***	0.0003
								Unstimulated vs. Fibrin+SARS-CoV2-Spike virion	-1.311	-1.648 to -0.9744	Yes	****	<0.0001
								BALD virion vs. SARS-CoV2-Spike virion	0.03267	-0.3041 to 0.3694	No	ns	0.9994
								BALD virion vs. Fibrin	-0.4877	-0.8245 to -0.1510	Yes	**	0.004
								BALD virion vs. Fibrin+BALD virion	-0.6509	-0.9877 to -0.3142	Yes	***	0.0003
								BALD virion vs. Fibrin+SARS-CoV2-Spike virion	-1.312	-1.649 to -0.9756	Yes	****	<0.0001
								SARS-CoV2-Spike virion vs. Fibrin	-0.5204	-0.8571 to -0.1836	Yes	**	0.0024
								SARS-CoV2-Spike virion vs. Fibrin+BALD virion	-0.6836	-1.020 to -0.3469	Yes	***	0.0002
								SARS-CoV2-Spike virion vs. Fibrin+SARS-CoV2-Spike virion	-1.345	-1.682 to -1.008	Yes	****	<0.0001
								Fibrin vs. Fibrin+BALD virion	-0.1632	-0.5000 to 0.1735	No	ns	0.5973
								Fibrin vs. Fibrin+SARS-CoV2-Spike virion	-0.8246	-1.161 to -0.4879	Yes	****	<0.0001
								Fibrin+BALD virion vs. Fibrin+SARS-CoV2-Spike virion	-0.6614	-0.9981 to -0.3246	Yes	***	0.0003

## Sheet: ExtendedDataFig, 9e
	Source data related to Fig. 9e
	BALD virion	SARS-CoV-2-Spike virion		Welch two-sample t test, followed by multiple correction testing using the Holm procedure.	diff_of_means_log10	p.value	group.1	group.2
	0.012	0.971		1	1.60441	1.18501e-08	BALD_virion	SARS.CoV.2.Spike_virion
	0.025	1.362
	0.037	0.796
	0.018	1.33
	0.022	0.593
	0.03	0.672

## Sheet: ExtendedDataFig. 9f
	Source data related to Extended Data Fig. 9f
	Fibrinogen-IR	Spike-IR		Best-fit values
	3.106	6.102		Slope	1.476
	3.245	4.911		Y (Spike)-intercept	1.497
	3.337	9.461		X (Fibrinogen)-intercept	-1.014
	1.25	4.597		1/slope	0.6777
	3.085	2.884
	5.211	8.349		Std. Error
	2.467	6.334		Slope	0.3169
	2.778	7.562		Y-intercept	1.087
	7.1	12.897
	3.662	9.748		95% Confidence Intervals
	1.677	4.79		Slope	0.8184 to 2.133
	2.644	5.321		Y-intercept	-0.7577 to 3.751
	2.229	3.769		X-intercept	-4.410 to 0.3692
	5.477	3.839
	4.918	8.59		Goodness of Fit
	2.206	7.906		R squared	0.4964
	2.159	6.936		Sy.x	2.43
	5.32	13.414
	1.948	5.716		Is slope significantly non-zero?
	2.401	3.419		F	21.68
	3.887	4.684		DFn, DFd	1, 22
	0.742	1.099		P value	0.0001
	1.627	0.749		Deviation from zero?	Significant
	0.781	0.935
				Equation	Y = 1.476*X + 1.497
				Data
				Number of X values	24
				Maximum number of Y replicates	1
				Total number of values	24
				Number of missing values	0

## Sheet: ExtendedDataFig. 9g
	Source data related to Extended Data Fig. 9g
	Gp91-phox+ cells							One-way ANOVA
	UI	BALD PVs	Spike PVs	HIV PVs			gp91-phox	Tukey's multiple comparisons test	Mean Diff.	95.00% CI of diff.	Below threshold?	Summary	Adjusted P Value
	111	127.2	570	220				UI vs. Bald PVs	0.7667	-270.8 to 272.4	No	ns	>0.9999
	112	206	850.2	348				UI vs. Spike PVs	-726.3	-997.9 to -454.7	Yes	****	<0.0001
	247	82	668.4	297				UI vs. HIV PVs	-149.5	-421.1 to 122.1	No	ns	0.4236
		126	1145.8	296				Bald PVs vs. Spike PVs	-727	-948.8 to -505.3	Yes	****	<0.0001
		166	1090.6	395				Bald PVs vs. HIV PVs	-150.3	-372.0 to 71.51	No	ns	0.2544
		228.2	972.6	281				Spike PVs vs. HIV PVs	576.8	355.0 to 798.5	Yes	****	<0.0001
	Mac2+ macrophage							One-way ANOVA
	UI	BALD virion	SARS-CoV2-Spike virion	HIV PVs			Macrophages (Mac2)	Tukey's multiple comparisons test	Mean Diff.	95.00% CI of diff.	Below threshold?	Summary	Adjusted P Value
	244	139.8	440	247				UI vs. Bald PVs	95.83	-136.6 to 328.2	No	ns	0.6517
	260	206.8	750.6	263				UI vs. Spike PVs	-388.2	-620.6 to -155.8	Yes	***	0.001
	324	93	435	403				UI vs. HIV-PVs	-89.33	-321.7 to 143.1	No	ns	0.6986
		155.2	762.6	344				Bald PVs vs. Spike PVs	-484.1	-673.8 to -294.3	Yes	****	<0.0001
		238.8	770	457				Bald PVs vs. HIV PVs	-185.2	-374.9 to 4.583	No	ns	0.0571
		247.4	827.2	478				Spike PVs vs. HIV PVs	298.9	109.1 to 488.7	Yes	**	0.0017

## Sheet: ExtendedDataFig. 9i
	Source data related to Extended Data Fig. 9i
	Iba-1 (% area)						One-way ANOVA
	control	Fibrinogen+PBS	Fibrinogen+BALD virion	Fibrinogen+SARS-CoV2-Spike virion			Tukey's multiple comparisons test	Mean Diff.	95.00% CI of diff.	Below threshold?	Summary	Adjusted P Value
	0.47425	2.98575	3.7745	3.449			control vs. Fibrinogen+PBS	-3.09	-5.777 to -0.4041	Yes	*	0.0206
	0.51225	3.996	4.861	10.2395			control vs. Fibrinogen+Bald PVs	-2.717	-5.404 to -0.03090	Yes	*	0.0468
	0.4875	2.86825	4.189	9.077			control vs. Fibrinogen+Spike PVs	-8.053	-10.74 to -5.366	Yes	****	<0.0001
	0.5385	3.34075	5.14825	11.9168			Fibrinogen+PBS vs. Fibrinogen+Bald PVs	0.3732	-2.313 to 3.060	No	ns	0.9795
	0.5665	4.257	2.08875	8.495			Fibrinogen+PBS vs. Fibrinogen+Spike PVs	-4.962	-7.648 to -2.276	Yes	***	0.0003
	0.4555	1.8905	1.51575	8.1725			Fibrinogen+Bald PVs vs. Fibrinogen+Spike PVs	-5.335	-8.022 to -2.649	Yes	***	0.0001
