# Supplementary material for: Fibrin drives thromboinflammation and neuropathology in COVID-19
Source: Nature. 2024 Aug 28;633(8031):905–13. doi: 10.1038/s41586-024-07873-4 (PMC11424477; doi:10.1038/s41586-024-07873-4)
Supplement: Supplementary file 16 — Source Data Extended Data Fig. 10 [file 41586_2024_7873_MOESM16_ESM.xlsx]

## Sheet: ExtendedDataFig. 10a
	Source data related to Extended Data Fig. 10a
	Fibrinogen (% area)			NK1.1 (% area)
	IgG2b	5B8		UI	IgG2b	5B8
	2.1144	0.3646		0.24	0.36	1.5
	3.0262	0.6524		0.21	0.6	1.55
	1.0606	0.4846		0.05	0.62	2.08
	1.9336	1.1498		0.13	0.61	0.88
	2.6414	0.5736			0.4	0.98
	0.863	1.638			1.5	2.3
	1.369	0.849			1.6	3.5
	1.08	0.924			2.1	5.6
	2.062	1.021			0.8	6
	2.786	0.905			0.7	3.6
				One-way ANOVA
	Mann Whitney test			Tukey's multiple comparisons test	Mean Diff.	95.00% CI of diff.	Below threshold?	Summary	Adjusted P Value
	P value	0.0015		UI vs. IgG2b	-0.7715	-2.651 to 1.108	No	ns	0.564
	Exact or approximate P value?	Exact		UI vs. 5B8	-2.642	-4.521 to -0.7615	Yes	**	0.0053
	P value summary	**		IgG2b vs. 5B8	-1.87	-3.291 to -0.4489	Yes	**	0.0088
	Significantly different (P < 0.05)?	Yes
	One- or two-tailed P value?	Two-tailed
	Sum of ranks in column A,B	145 , 65
	Mann-Whitney U	10
	Difference between medians
	Median of column A (IgG2b)	1.998, n=10
	Median of column B (5B8)	0.8770, n=10
	Difference: Actual	-1.121
	Difference: Hodges-Lehmann	-1.035

## Sheet: ExtendedDataFig. 10b
	Source data related to Extended Data Fig. 10b
	PFU_SARS-CoV-2 B. 1.135 Beta: IgG2b vs 5B8
	IgG2b	5B8
	25000000	24000000
	16000000	1900000
	14000000	1900000
	1900000	1400000
	1300000	1400000
	1200000	40
	100000	170000
	1700000	190000
	1600000	170000
	1000000	2000000
	Mann Whitney test
	P value	0.4688
	Exact or approximate P value?	Exact
	P value summary	ns
	Significantly different (P < 0.05)?	No
	One- or two-tailed P value?	Two-tailed
	Sum of ranks in column A,B	115 , 95
	Mann-Whitney U	40
	Difference between medians
	Median of column A (IgG2b)	1650000, n=10
	Median of column B (5B8)	1400000, n=10
	Difference: Actual	-250000
	Difference: Hodges-Lehmann	-830000

## Sheet: ExtendedDataFig. 10c
	Source data related to Extended Data Fig. 10c
	4-HNE (% area)			Mann Whitney test
	IgG2b	5B8		P value	0.0498
	1.922	0.98		Exact or approximate P value?	Exact
	3.66883	1.54		P value summary	*
	3.729	1.22		Significantly different (P < 0.05)?	Yes
	2.265	1.22		One- or two-tailed P value?	Two-tailed
	1.81733	2.17		Sum of ranks in column A,B	176 , 100
	3.311	1.89		Mann-Whitney U	34
	2.08033	1.532
	1.33617	1.80817		Difference between medians
	3.141	3.31483		Median of column A (IgG2b)	3.226, n=12
	5.75917	5.0995		Median of column B (5B8)	1.808, n=11
	3.67633	3.39217		Difference: Actual	-1.418
	5.05683			Difference: Hodges-Lehmann	-0.8603
