# Supplementary material for: Fibrin drives thromboinflammation and neuropathology in COVID-19
Source: Nature. 2024 Aug 28;633(8031):905–13. doi: 10.1038/s41586-024-07873-4 (PMC11424477; doi:10.1038/s41586-024-07873-4)
Supplement: Supplementary file 17 — Source Data Extended Data Fig. 11 [file 41586_2024_7873_MOESM17_ESM.xlsx]

## Sheet: ExtendedDataFig. 11
	Source data related to Extended Data Fig. 11b
	Trem2 mRNA+ Iba-1+			Cst7 mRNA+ Iba-1+			Spp1 mRNA+ Iba-1+
	UI	SARS-CoV-2		UI	SARS-CoV-2		UI	SARS-CoV-2
	48.75	94.4444		32.5	80		14.2857	22.2222
	53.5714	90.9091		16.6667	64.4444		13.3333	43.3333
	45.8333	100		21.4286	52.5926		0	33.1349
	43.1818	91.6667		34.2857	66.6667		23.3333	20
	12.5	83.2386		50.4167	66.6667		13.3333	66.6667
	Mann Whitney test			Mann Whitney test			Mann Whitney test
	Trem2 mRNA+ Iba-1+			Cst7 mRNA+ Iba-1+			Spp1 mRNA+ Iba-1+
	P value	0.0079		P value	0.0079		P value	0.0317
	Exact or approximate P value?	Exact		Exact or approximate P value?	Exact		Exact or approximate P value?	Exact
	P value summary	**		P value summary	**		P value summary	*
	Significantly different (P < 0.05)?	Yes		Significantly different (P < 0.05)?	Yes		Significantly different (P < 0.05)?	Yes
	One- or two-tailed P value?	Two-tailed		One- or two-tailed P value?	Two-tailed		One- or two-tailed P value?	Two-tailed
	Sum of ranks in column A,B	15 , 40		Sum of ranks in column A,B	15 , 40		Sum of ranks in column A,B	17 , 38
	Mann-Whitney U	0		Mann-Whitney U	0		Mann-Whitney U	2
	Difference between medians			Difference between medians			Difference between medians
	Median of column A (UI)	45.83, n=5		Median of column A (UI)	32.50, n=5		Median of column A (UI)	13.33, n=5
	Median of column B (SARS-CoV-2 B.1.617.2)	91.67, n=5		Median of column B (SARS-CoV-2 B.1.617.2)	66.67, n=5		Median of column B (SARS-CoV-2 B.1.617.2)	33.13, n=5
	Difference: Actual	45.83		Difference: Actual	34.17		Difference: Actual	19.8
	Difference: Hodges-Lehmann	46.43		Difference: Hodges-Lehmann	34.17		Difference: Hodges-Lehmann	20
