# Supplementary material for: Fibrin drives thromboinflammation and neuropathology in COVID-19
Source: Nature. 2024 Aug 28;633(8031):905–13. doi: 10.1038/s41586-024-07873-4 (PMC11424477; doi:10.1038/s41586-024-07873-4)
Supplement: Supplementary file 18 — Source Data Extended Data Fig. 12 [file 41586_2024_7873_MOESM18_ESM.xlsx]

## Sheet: ExtendedDataFig. 12b
	Source data related to Extended Data Fig. 12b
	PFU_SARS-CoV-2 B. 1.617.2 Delta: IgG2b vs 5B8
	IgG2b	5B8
	333	8000
	730	10000
	333	1000
	40000	133
	1000
	Mann Whitney test
	P value	0.7698
	Exact or approximate P value?	Exact
	P value summary	ns
	Significantly different (P < 0.05)?	No
	One- or two-tailed P value?	Two-tailed
	Sum of ranks in column A,B	23.50 , 21.50
	Mann-Whitney U	8.5
	Difference between medians
	Median of column A (IgG2b)	730.0, n=5
	Median of column B (5B8)	4500, n=4
	Difference: Actual	3770
	Difference: Hodges-Lehmann	468.5

## Sheet: ExtendedDataFig. 12c
	Source data related to Extended Data Fig. 12c
	Iba-1+ cells
	UI	IgG2b	5B8			one-way ANOVA: Iba-1
	77.75	1754.5	158.67			Tukey's multiple comparisons test	Mean Diff.	95.00% CI of diff.	Below threshold?	Summary	Adjusted P Value
	155.5	1166	70.29			UI vs. IgG2b	-1291	-1598 to -983.4	Yes	****	<0.0001
	57.75	1197.5	108.4			UI vs. 5B8	-88.69	-396.0 to 218.6	No	ns	0.7166
	70.25	1397.5	370			IgG2b vs. 5B8	1202	878.1 to 1526	Yes	****	<0.0001
	79.5
	Myelin (% area)
	UI	IgG2b	5B8			one-way ANOVA: MBP
	7.206	2.27	3.785			Tukey's multiple comparisons test	Mean Diff.	95.00% CI of diff.	Below threshold?	Summary	Adjusted P Value
	9.19812	1.337	7.927			UI vs. IgG2b	7.509	3.309 to 11.71	Yes	**	0.0014
	6.11188	3	7.125			UI vs. 5B8	2.148	-2.307 to 6.602	No	ns	0.4229
	13.4656	2.04111	10.9694			IgG2b vs. 5B8	-5.361	-9.816 to -0.9064	Yes	*	0.0195
	12.0145	1.805
	MBP mean intensity					MBP mean intensity
	IgG2b	5B8				Mann Whitney test
	14.103	18.45				P value	0.0159
	13.062	19.014				Exact or approximate P value?	Exact
	14.306	18.872				P value summary	*
	13.409	21.205				Significantly different (P < 0.05)?	Yes
	11.612					One- or two-tailed P value?	Two-tailed
						Sum of ranks in column A,B	15 , 30
						Mann-Whitney U	0
						Difference between medians
						Median of column A (IgG2b)	13.41, n=5
						Median of column B (5B8)	18.94, n=4
						Difference: Actual	5.534
						Difference: Hodges-Lehmann	5.708

## Sheet: ExtendedDataFig. 12f
	Source data related to Extended Data Fig. 12f
	Mac-2+ macrophages			gp91-phox
	IgG2b	5B8		IgG2b	5B8
	966	287.8		1040.6	286.2
	1042.83	276.833		1014.6	337.2
	1101.67	393.167		1094.6	361.2
	608	129.4		864.8	362.2
	611	117.2		891	427.4
	426	116.4		803.4	496.6
	Mann Whitney test			Mann Whitney test
	Mac2			gp91-phox
	P value	0.0022		P value	0.0022
	Exact or approximate P value?	Exact		Exact or approximate P value?	Exact
	P value summary	**		P value summary	**
	Significantly different (P < 0.05)?	Yes		Significantly different (P < 0.05)?	Yes
	One- or two-tailed P value?	Two-tailed		One- or two-tailed P value?	Two-tailed
	Sum of ranks in column A,B	57 , 21		Sum of ranks in column A,B	57 , 21
	Mann-Whitney U	0		Mann-Whitney U	0
	Difference between medians			Difference between medians
	Median of column A (IgG2b)	788.5, n=6		Median of column A (IgG2b)	952.8, n=6
	Median of column B (5B8)	203.1, n=6		Median of column B (5B8)	361.7, n=6
	Difference: Actual	-585.4		Difference: Actual	-591.1
	Difference: Hodges-Lehmann	-533.7		Difference: Hodges-Lehmann	-566.2
